# Supplementary material for: HCG18 Participates in Vascular Invasion of Hepatocellular Carcinoma by Regulating Macrophages and Tumor Stem Cells
Source: Front Cell Dev Biol. 2021 Aug 30;9:707073. doi: 10.3389/fcell.2021.707073 (PMC8435853; doi:10.3389/fcell.2021.707073)
Supplement: Supplementary file 1 [file Data_Sheet_1.CSV]

symbol	HR	lower95	upper95	pValue
C1orf112	1.42748910863587	1.01167815029654	2.01420299002875	0.0426
FUCA2	1.54787733267401	1.0963740191047	2.18531650263158	0.0127
SEMA3F	1.43165505877143	1.01513485780812	2.01907775261644	0.0425
SLC7A2	0.648752717729651	0.459542590696596	0.91586742400442	0.0136
KDM1A	1.43315791578998	1.01436155606332	2.02486145035178	0.0391
PDK4	0.634407836484871	0.449591614403171	0.895197530602735	0.00976
SLC25A13	0.658616712076692	0.466966601013071	0.928922909016722	0.0183
ST7	0.606518795552278	0.42989930210427	0.855700503716944	0.00469
SKAP2	1.52669178638497	1.08156210192977	2.15501986104786	0.0151
ACSM3	0.613644852488471	0.435069319211258	0.865517259797282	0.00586
PON1	0.502205814644482	0.355367079647216	0.709718751982051	9.46e-05
WDR54	1.49945752174034	1.06303758828318	2.11504549254449	0.0209
IBTK	0.699522322481863	0.495963097072512	0.98662880875364	0.0427
C19orf60	0.672945483570507	0.475965454544303	0.951446411781114	0.0209
TNFRSF12A	1.49094681311491	1.05445350297505	2.10812747386749	0.0201
MAP3K9	1.7870474544125	1.26480804617684	2.52491958283738	0.000895
RALA	1.48859132003881	1.05487247012598	2.10063697825979	0.0233
ETV1	1.45671527624082	1.02851992074969	2.06317773066236	0.0288
DBF4	1.72466743244061	1.22136457694566	2.43537254040864	0.00193
TBXA2R	0.656196352861925	0.463862470008133	0.928278706190095	0.0146
ELAC2	0.693400459871105	0.49165718150595	0.977925708878599	0.0377
ADIPOR2	0.681624761185676	0.483208905673256	0.961514387683077	0.0295
CCDC124	1.48605496231438	1.05225206907598	2.09869803625896	0.0222
CRAMP1	1.41752540060556	1.00436482918937	2.00064578424529	0.0457
FMO3	0.597284510744906	0.42315057349495	0.843077639784976	0.00335
E2F2	2.07092346807199	1.46522556468847	2.92700599414069	3.61e-05
CELSR3	1.83888675552947	1.30225139331767	2.59666030461816	0.00054
AASS	0.544844724389574	0.386151540521793	0.768754601610601	0.000638
ST3GAL1	0.701143845254257	0.497035888235498	0.989068804434101	0.0436
SEC62	0.653973885910789	0.463087252459845	0.923544842103688	0.015
IYD	0.525062625779857	0.371394223530922	0.742313001989609	0.000205
TRAF3IP3	0.613298125318022	0.434466875022563	0.86573824644069	0.00518
POMT2	1.45319509659701	1.0297106649226	2.05084404844181	0.0309
MLXIPL	0.58387045985703	0.41280848683676	0.825818084569723	0.00191
ZNF207	2.08094443436605	1.46874136175981	2.9483269496343	2.21e-05
STARD3NL	1.56067746845903	1.10477126515435	2.20472258591499	0.0109
SEMA3G	0.617937226310745	0.437941970686958	0.871910986429666	0.00634
CD4	0.700885567816646	0.495499593133835	0.991404606544201	0.0395
SCMH1	1.42831445667807	1.01149762328869	2.01689271451044	0.0413
FYN	0.491835041987916	0.347885259795245	0.695349117894881	5.21e-05
TSPAN9	0.662430414037488	0.468937408161275	0.935762525669445	0.0185
TTC19	0.696109811567145	0.493533317989601	0.981836184300443	0.0397
PLAUR	1.43760637530073	1.0190531010741	2.02807104764899	0.038
ANLN	1.86515055504123	1.31801661125454	2.63941028001108	0.000342
BRCA1	1.58435329033224	1.12182833014313	2.23757528771477	0.00856
EXTL3	1.4428286064099	1.02161936483625	2.03770059488682	0.0358
KDM5D	0.613343552627676	0.434897149718472	0.865009839207874	0.00608
MAN2B2	0.678045052930396	0.480654740467896	0.956497575277927	0.0275
RNF14	0.705567133583657	0.499721267177992	0.996205310221753	0.045
DDX11	1.75247990332117	1.24006391977715	2.47663508514667	0.00132
HEBP1	0.65441051964184	0.463602106084085	0.923751472648032	0.0155
CD6	0.646946033076022	0.458245744848229	0.913350913605149	0.0128
TACC3	1.56216472496078	1.10635152127699	2.20577147586425	0.0108
POLA2	1.59175420809899	1.127505313084	2.24715700192187	0.00807
WAS	0.688287049966189	0.487299502211307	0.972172269828694	0.0325
IGF1	0.653382884360682	0.462143402963485	0.923759142374291	0.0146
SLC11A1	1.73690336471506	1.23044872877986	2.45181552696638	0.00175
AGPS	1.49492576890546	1.05720769712636	2.11387323475993	0.0192
ZNF582	0.618363620977313	0.437915444217116	0.873167577891123	0.00594
ZRANB1	0.705584959250961	0.500204029662892	0.995294130390557	0.0469
NCDN	1.78794364542218	1.26377951083489	2.52950965876451	0.000851
RUNX3	0.649641636393318	0.459441870009997	0.918580310772732	0.0131
MRE11	1.44935604200845	1.0270195874829	2.04536793855585	0.0333
CYP3A43	0.541693907401983	0.383387824154816	0.765366740488705	0.000489
OSBPL5	0.697916262791817	0.49368307697805	0.986639268355867	0.0385
CPS1	0.527573660401947	0.373431925575297	0.745340577726762	0.000272
C8B	0.623408071974725	0.440471086392566	0.882322668182749	0.00656
NDUFS1	0.651976133490141	0.462150064022645	0.91977241102346	0.0148
SNAPC1	1.42731865169036	1.01205579365063	2.01297057557922	0.0447
DERA	0.627866136405048	0.44503967160792	0.885799425071271	0.00836
DEPDC1	1.94797422828871	1.37719741517201	2.75530839099278	0.000139
RRAGD	1.46273441847369	1.03639446789198	2.06445715919296	0.0297
HSF2	1.65357774560864	1.16741440394306	2.34220115113939	0.0034
HSD17B6	0.677764585882552	0.480169032783905	0.95667317655464	0.0264
TOMM34	1.45467440512758	1.03074743591495	2.05295453687442	0.0325
AGPAT4	1.62271198927648	1.15001238328054	2.28970943132817	0.00604
PRKCH	0.650303795268615	0.460202925821784	0.918931633008637	0.0135
VRK2	1.6434223548922	1.16355801883044	2.32118810824251	0.00446
TNFRSF1B	0.629987958703589	0.444885962354492	0.892104632861558	0.00745
BRD9	1.54284053330333	1.09235233872884	2.17911092127446	0.013
SNX1	0.599784348535046	0.424550739455992	0.847345750024066	0.00338
BAK1	1.51596899232972	1.0736149363624	2.14058309722457	0.0175
ARHGAP31	0.631324890253508	0.447022026464778	0.891614044626969	0.00853
SARS	1.55028212093445	1.09881757667772	2.187237177035	0.0128
ARID4A	0.696126787531587	0.49268455958498	0.983575585821588	0.0367
EIPR1	1.55137876078135	1.10003668918867	2.18790526084961	0.0129
ABCF2	1.55481965460975	1.10007524530838	2.1975443667793	0.0105
UBA6	1.53701489500884	1.08829302313931	2.17075248784043	0.0137
TMSB10	1.41543448616281	1.00321117606679	1.9970419313646	0.0476
FAM136A	1.44566047272382	1.02442843169816	2.04009781232999	0.0357
DEPDC1B	1.69263688622227	1.19778942512587	2.39192262721732	0.00254
OTC	0.697718553541212	0.494462358411475	0.984526267114821	0.0396
TUBG2	1.41579010773972	1.0034610574775	1.99754800072906	0.0475
FLT4	0.55226521209435	0.389576708023538	0.782892966155434	0.000569
METTL1	1.7228894057243	1.21950237487288	2.43406488213396	0.00189
C6	0.646888461142714	0.457740994443217	0.914195333692139	0.0126
SPDL1	1.61498186791483	1.14372754678931	2.28040886224639	0.00628
PQLC2	1.49956739380798	1.06256809500092	2.11629012686488	0.0206
PARP3	0.70347738115704	0.49842145034814	0.992895521358281	0.0443
CAPG	1.91188218056579	1.3530785295059	2.70146439593551	0.000221
ZIC2	1.60410205871795	1.13613203747937	2.26482779280827	0.00684
TRIT1	1.59039513165662	1.12472738640854	2.24886199568217	0.00751
PHKA2	1.615185899852	1.14501114407114	2.27842803503633	0.00676
FAM214A	0.603753112708357	0.427787387825279	0.852100439328309	0.0042
XK	1.4182127690626	1.00444679071242	2.00242310188043	0.0444
KITLG	1.61875402020802	1.14684507957658	2.28484616152957	0.00607
RCN1	1.49728571985653	1.0612821616206	2.11241139063612	0.0218
ELN	0.639950862408255	0.452737412067459	0.904579774900614	0.01
HEXB	1.43965901857931	1.01985634369322	2.03226474257262	0.0361
PTCD2	0.643762402098081	0.456448904182635	0.907943970414854	0.0129
DKK3	0.614317818150364	0.435007556852544	0.867539829486106	0.00541
HOMER3	1.55232090745236	1.09991039568252	2.19081500563366	0.0123
RAD51	1.50316454676933	1.06417243596077	2.12324955835215	0.0196
RRP12	1.62335334970762	1.14829141175677	2.29495411271537	0.00544
MRTO4	1.51638615605207	1.07275496533143	2.14347828588793	0.0168
USE1	0.689807343278674	0.488941630915616	0.973192178277214	0.0345
TRAPPC3	1.45186622159773	1.02930150196146	2.04790872392548	0.032
SYNE2	0.703645874273675	0.498702246855715	0.992811882248472	0.0449
PLEKHH1	1.8037889263293	1.27644005155022	2.54900689366233	0.000773
NOP58	1.83729773715268	1.29879598651556	2.59907099343805	0.000396
SZRD1	1.43167191782373	1.01332836929237	2.02272485642184	0.0382
ITIH1	0.531398955901516	0.376527251262379	0.749971879555789	0.000371
ZNF280C	1.56755415081595	1.11057858613122	2.21256383512691	0.0105
F7	0.660957635991074	0.467610048847814	0.934250659606953	0.0173
SEC61A1	1.82643104280734	1.29451463112854	2.57691205175655	0.000688
NDC1	2.02962911312426	1.43795228489038	2.86476427634426	7.36e-05
GATB	0.705050821855863	0.499706824289079	0.994776611479812	0.0466
PSD	0.647419547759763	0.458992049063024	0.913201158227258	0.0139
CCAR1	1.64030338832832	1.16002959136706	2.31941945773176	0.00445
QSER1	1.44039835099328	1.02037339776767	2.03332173700647	0.036
BCAT1	1.82702390161301	1.29493122009014	2.57775570260239	0.000706
GUCY1B3	0.694035015668359	0.490545201760157	0.9819372429807	0.0354
DGAT2	0.675728936755533	0.478258651469167	0.95473358310634	0.0246
POLD1	1.74564032319635	1.23453764483319	2.46834120508395	0.00139
GPC1	1.6698862879765	1.18406176318871	2.35504624966722	0.00411
HAGH	0.590482734887349	0.417586319328576	0.834964758329868	0.00248
SPA17	1.58544669116685	1.1225904124641	2.2391436650652	0.00844
TNPO3	1.51283421754873	1.06880911521071	2.14132471104073	0.0166
CALCRL	0.639084828489675	0.45211255725702	0.903379946984067	0.0099
SLC9A3R2	0.645393265795376	0.456372947141972	0.912701925349758	0.0118
NTHL1	0.683329411296487	0.484311763911202	0.964129139816675	0.0303
GNAI3	1.48953291049366	1.05603774472473	2.10097442305158	0.0233
MCM10	1.85162725659772	1.30961480545521	2.61796329966188	0.000429
TMEM206	1.794148540442	1.26974330146127	2.53513366163509	0.000801
ME1	1.6174785535786	1.14546981836547	2.28398586269166	0.00593
YBX1	1.95513604815013	1.38107609374845	2.7678105385208	0.000113
TIE1	0.645841955667159	0.456986452994831	0.912744412808006	0.0121
SMARCD1	1.83788620506764	1.29920241200983	2.5999225921637	0.000462
ASPM	1.58534957329361	1.12252272510887	2.23900435449846	0.00832
ELOVL1	1.48457873964577	1.05234421556867	2.09434707921803	0.0248
ATXN3	0.707675203589743	0.500999771907798	0.999609624309271	0.0473
ISOC1	0.671619440667496	0.475933961846704	0.94776315464499	0.0231
EML1	0.696531197001382	0.492975903183787	0.984136760565569	0.0374
MSANTD3	2.17819670155118	1.54157327526355	3.07772646735674	1.16e-05
ACSM2B	0.605155452190867	0.428792127056281	0.854057474959809	0.00413
STAG3	0.675209591417833	0.477600033663746	0.954581156214111	0.0236
PFKP	1.58220787765343	1.12175955573732	2.23165628971454	0.00958
SP100	0.705993210012535	0.500027279618587	0.996798440605072	0.0465
PLPP1	0.604721374960545	0.427586412609516	0.855237515856541	0.00365
PKM	1.90339185855409	1.34789026130737	2.68783050906236	0.000257
DNTTIP2	1.51713570523021	1.07523003707337	2.14065889969861	0.0176
RRP15	1.57887775533048	1.11742783870554	2.23088675611053	0.00864
PDZD4	0.57145552790087	0.404119010132072	0.808082302937783	0.00128
PDK3	1.61101394030154	1.14142614372542	2.27379224675465	0.00661
MEF2A	0.696520565855456	0.493605091546891	0.982852298259807	0.0388
FTSJ1	1.68504423346348	1.19178119375173	2.38246255572314	0.00271
PRR11	1.64923230164883	1.16861387755909	2.327515732128	0.00455
POLR1A	1.604621509448	1.13530378648014	2.26794820844037	0.00668
KIF2A	1.72654791657793	1.22204657862491	2.43932413083133	0.00179
RASGRP2	0.648996701445434	0.459260813308785	0.917118783665658	0.0119
MAOB	0.658895066158833	0.466817992097679	0.930004231965445	0.0174
RORA	0.582661232082549	0.412208685057295	0.823597667100987	0.00192
TGFBR3	0.696351376664262	0.492553499925301	0.984472224551753	0.0367
ATP1B3	1.86659865357112	1.32157163911735	2.63639929186174	0.000393
NEDD4	0.649420736256907	0.460022031529079	0.916798030908665	0.0137
PFN2	1.57376921861311	1.11560659705248	2.22009224398448	0.0101
JMJD6	1.48810396157546	1.05453064185801	2.09994220419701	0.0235
ASNS	1.58055517722723	1.11918068589264	2.23212810920456	0.00894
TCOF1	1.81837123885221	1.2865624838331	2.57000651257437	0.000633
CDC42	1.50010195701278	1.06253500286759	2.11786517654515	0.0205
RAD18	1.61840258431898	1.14698697337301	2.28357164094709	0.00637
RPS6KA2	0.700086268104657	0.495990376615343	0.988165911873751	0.0409
TRIP13	2.13639721374771	1.50812763575544	3.02639706792637	1.22e-05
TCF3	1.54211897773382	1.09125956474483	2.1792532393912	0.0129
DAZAP1	1.51914121126059	1.07690793251413	2.14297801146526	0.0176
SPP2	0.556844283397147	0.393555709955857	0.787882244134793	0.000784
LIMS2	0.529274525333822	0.373894203156735	0.74922670852405	0.000255
TFRC	1.41874488180958	1.00592218174852	2.0009868319656	0.0473
UBE2D1	1.56599828426347	1.10948944851978	2.2103415490683	0.0105
RHOBTB1	1.43413783383138	1.01555993911682	2.02523873501274	0.039
MARK2	1.42355377875609	1.00768197865901	2.01105646814042	0.0431
HMMR	2.09403845456195	1.47902167563607	2.96479566284815	2.23e-05
ACAP1	0.570043293744555	0.403098769070761	0.806128377648552	0.00125
NDE1	1.52171486662934	1.07762435629486	2.1488156998255	0.0163
MRVI1	0.648739948548961	0.458108909880749	0.918697523156369	0.0122
SCARB1	1.46649207354619	1.03977058495169	2.06833991353365	0.0295
MCM2	1.86980898793649	1.32305932414678	2.64250104856237	0.000366
PDE8A	0.663154275958272	0.47001860513388	0.93565145915123	0.019
NLE1	1.62118794919947	1.14601651167159	2.29337914407185	0.00512
PPP2R3A	1.65339066546623	1.16983991756484	2.33681604773872	0.00389
ABCB11	0.653931347591156	0.463056670888299	0.923485685978898	0.0149
CD5L	0.625864134844814	0.442566845091771	0.885077406112116	0.00691
ST6GAL1	0.617400598895748	0.437223401316348	0.871827762121607	0.00597
EED	1.45963584243869	1.03275220654833	2.06296997384532	0.0299
ATP2A3	0.647316429570455	0.458299399333248	0.914290004746779	0.0125
SLC24A1	0.631824678148519	0.447867021054213	0.891341414194365	0.00912
ZNF532	1.42567046040843	1.01065030174742	2.01111725605475	0.0436
SCARF1	0.658287620343285	0.465374674058611	0.931169260497077	0.0159
LMAN1	0.673976555947854	0.477243677663611	0.95180809977646	0.024
ENO1	1.64179141429953	1.16295866695568	2.31777717012394	0.00451
TIPIN	1.68991170960233	1.19589669357158	2.38800023580809	0.00262
NUP37	1.47763196173996	1.04453035201894	2.09031380479778	0.0244
GTSE1	1.69064579748479	1.19760298546221	2.38667007952543	0.00287
ACAT1	0.589956746205548	0.417206379622051	0.834236913416177	0.00247
WDR62	1.75162091834611	1.24073898708082	2.4728616361177	0.00146
SEC31B	0.577086627128247	0.408973919374587	0.814303698679692	0.00191
SART3	1.50065867779194	1.06184414546423	2.12081638991162	0.0195
MKRN2	1.55163299299628	1.10001238902123	2.18867075406016	0.0129
MCM6	1.88545045792794	1.33301390277873	2.66683147256774	0.00028
REXO2	1.44860734535264	1.02611259509364	2.04506138122017	0.034
BAZ2A	1.41830792460376	1.00491293117007	2.00176284591304	0.0458
FMO4	0.634429131017304	0.449449174978978	0.89554135303997	0.0095
SPAG5	1.5508875876071	1.09847698347334	2.18962467633001	0.0123
PAG1	1.43550426958608	1.01785653206748	2.02452157359958	0.041
RAP1GAP	1.68972165919653	1.19740130662609	2.38446314511116	0.00297
STXBP2	1.41873643019884	1.00553109297876	2.00174124144748	0.0463
UBE2T	1.8433797102183	1.30538582523369	2.60309916835214	0.000522
PPP1R12B	0.675457936779615	0.478308663802404	0.953868200361629	0.0245
DNAJC10	1.44489354392462	1.02189277836005	2.0429906126017	0.0336
SNRPA	1.72396992612088	1.22025385021149	2.43561805246843	0.00182
POLD3	1.4267503671341	1.01082436143489	2.01381831283496	0.0423
UBE2A	1.46335068931121	1.03682611529992	2.06533690491405	0.0299
CST7	0.578298260548852	0.408118483154524	0.819440657450462	0.00143
ACER3	1.5117258853684	1.07191732420698	2.13198826148612	0.0198
ITM2A	0.55297462720936	0.390755273677936	0.782538225163808	0.00064
NRDC	1.50126120107652	1.06445072677837	2.11732223686759	0.0216
CBFA2T2	1.43816088150025	1.01916809410573	2.02940685941744	0.0384
ITCH	0.702477712225688	0.496974722515807	0.992957818208029	0.0419
RAPGEF3	0.556929227460643	0.393895279514913	0.787443212779516	0.00077
SENP1	1.53833110766699	1.08921030165463	2.1726406674827	0.0135
AFM	0.551675762354829	0.39010058187993	0.780173526794319	0.000648
PGM1	0.658691039070829	0.466827047127571	0.929410340771542	0.0176
DDX1	1.52910642993592	1.08157060752726	2.16182508825476	0.0145
EPB41L2	1.48976799798285	1.05569773521136	2.10231452980193	0.023
CPB2	0.604358129821488	0.427601224140322	0.854180784481256	0.00362
HSP90AA1	1.47802361214239	1.04611971172841	2.08824456088405	0.0247
RBL1	1.71900503629144	1.21608625946888	2.4299084804115	0.0019
DLGAP4	1.98048374376908	1.40155583424637	2.79854413466349	0.000105
CFHR2	0.684252580692689	0.484396235636414	0.966567367249391	0.0295
NDC80	1.71123780835168	1.21139582059492	2.41732288237065	0.00219
CXCL2	0.708415527085294	0.501960044708562	0.999785868030415	0.0488
MEF2C	0.648202321989154	0.458079214060829	0.917234917750135	0.0118
CDC14B	0.604147039696893	0.428361599570878	0.85206901351606	0.00458
DUSP12	1.68142791540429	1.19062937923278	2.37454230847438	0.00303
AACS	1.50245499469334	1.06309094659465	2.12340347578908	0.0196
COBLL1	0.576466211921249	0.408202797092163	0.814088722208843	0.00169
XPO1	1.44256594403573	1.022542676237	2.03511946371749	0.0363
BCKDHB	0.657580161568669	0.465679365049794	0.928560939869948	0.016
ZCCHC6	0.652050881745448	0.461909357640844	0.920462738742792	0.0137
TNPO1	1.45667309481324	1.03214805019661	2.05580633974806	0.0317
TDRD3	0.570830812616175	0.404150022577279	0.806254604550311	0.00136
OXCT1	1.47543429369287	1.04528607336355	2.08259385681859	0.0264
SLC27A5	0.667477131600092	0.472787960364425	0.942337281316714	0.0208
TXLNA	1.51510750879507	1.07431329001311	2.136761021712	0.0179
APOB	0.570746764222787	0.403865081072905	0.806585872701328	0.0013
AGBL5	1.63293032742713	1.15563340186918	2.30735928013019	0.00505
KIF3C	1.60765812992763	1.13970747476013	2.26774389039291	0.00732
RAB10	1.89120436384943	1.33790206512936	2.67333016299462	0.00028
CAD	1.94432816921731	1.37120953429652	2.75699076986906	0.000122
BCORL1	1.4770849796739	1.04706981879921	2.083700626268	0.0268
SEH1L	1.67992682054932	1.18823701744084	2.37507675739572	0.00272
SLC25A24	1.57868469479226	1.11876416861006	2.22767714188385	0.0095
IGSF9	0.65541386835507	0.464321750470219	0.925150153739588	0.0159
ZNF213	1.56533961441833	1.10984931068585	2.20776648223814	0.0108
RRN3	0.683529487269157	0.484454811269472	0.964408958478804	0.0303
TTC39A	1.44406747848074	1.02380101948197	2.03685173458887	0.0367
ORC1	2.09612370748157	1.48362631768304	2.96148332278705	2.95e-05
MGST2	0.670897145552038	0.475242666942211	0.947101367825219	0.0227
IPO11	1.42533278220083	1.01057627660159	2.01031192504165	0.0441
FOLH1	0.524967162826607	0.371554596380782	0.741722817402002	0.000248
EPDR1	1.43518294197356	1.01672542035157	2.02586660636422	0.039
SEPHS1	1.69665249189895	1.20123999657384	2.39638181085986	0.00248
MTMR2	2.20250539436353	1.55937397432538	3.11088301592253	9.51e-06
SRRT	1.65699897988011	1.17405592264668	2.33859867009928	0.00419
PIGS	1.46374781490259	1.03710425985734	2.06590383297318	0.0299
LPCAT2	1.41927555105426	1.00518883744348	2.00394494525375	0.0454
SH3BP2	0.698229654923642	0.495087514123576	0.984724189374529	0.0422
AURKA	1.57203260319153	1.11371299363497	2.2189617249874	0.00996
PTPN4	0.691359353058103	0.489730135314522	0.976002333926101	0.0338
TPX2	1.94237688170804	1.3733286683855	2.74721415014894	0.000149
PDRG1	1.7055088272272	1.20846908092241	2.40697954599689	0.0025
SMOX	1.75320594337904	1.24125965582889	2.47629983417691	0.00138
FKBP1A	2.04991053284617	1.45214223635059	2.89374765603827	5.69e-05
ZNF343	1.41482256541176	1.00207933350364	1.9975692788709	0.044
F11	0.66944962896507	0.474380383917344	0.944733005232269	0.0223
DYNLL1	1.42294843743244	1.00816266522222	2.0083884530133	0.0437
TESC	1.46073090233313	1.03499104453366	2.06159732521394	0.0302
MAPKAPK5	1.86608356803602	1.31962148397914	2.63883842842095	0.000337
ANAPC5	1.49884127625656	1.06165416316599	2.11606118956005	0.0204
SLC23A2	0.529407569311325	0.375224381462418	0.746946062917816	0.000358
TASP1	1.41204143596624	0.999669025127611	1.99452115326979	0.0445
GCN1	1.46720600825422	1.03859580337069	2.07269609955179	0.0281
PEBP1	0.644705876416127	0.457057720569698	0.909394258929498	0.013
BRAP	1.50442081110224	1.0665366070093	2.12208560119099	0.0203
GRAMD1A	1.44437043421667	1.02381204329975	2.03768451923599	0.0366
HEPH	0.670023975608912	0.473855743711606	0.947402524604612	0.0211
BIRC5	1.97129515546465	1.39592509718026	2.78382027646615	0.000128
ANKRD24	0.595896501350578	0.421970514153438	0.841510552068431	0.00322
NUDC	1.42968686708466	1.01347855479801	2.01682070946408	0.0418
STRN4	1.54708445349426	1.09530850906617	2.18520196495526	0.012
TFAP4	1.42236982420444	1.00734897320777	2.0083764123618	0.0418
SPG21	0.662417877157459	0.469343090046291	0.934918300244956	0.019
PABPC4	1.75030006086705	1.23776246524929	2.47507125888988	0.00127
USP48	1.46042867831647	1.03387903781718	2.06296079757285	0.029
KIF4A	1.90118035723178	1.34563967967325	2.68607325224063	0.000263
DTX2	1.52873336688457	1.08337119154075	2.15717911393097	0.0157
ABCC6	0.518816632659018	0.367329412421887	0.73277741781944	0.000204
RAPGEF4	0.686736763581636	0.485263734049516	0.97185787719809	0.0305
FH	0.647187462556702	0.457956562816844	0.914609912159067	0.0127
ALKBH5	0.694409703467705	0.492094310919067	0.979903294085049	0.0373
APOH	0.557571249039643	0.394992420954571	0.787067501204999	0.000955
SPAG7	0.695292159197682	0.492859074471453	0.980871027200241	0.0388
ZC3HC1	1.41863514665352	1.0042592884473	2.00399010740767	0.0432
ESR1	0.538297133398307	0.38094024699576	0.760654213121409	0.000423
ANGPT2	1.56892537821237	1.11219603063503	2.21321311585097	0.0104
G2E3	1.84745106779613	1.30880876202944	2.60777246219589	0.000517
GEMIN2	1.80411184168609	1.27585257303834	2.55109375965037	0.000712
TYRO3	1.43068271478015	1.01392013572827	2.01875173225603	0.0408
WDR76	1.51816449091633	1.07514711877177	2.14372840817565	0.017
CDC45	1.76885939961788	1.25278076652121	2.49753481154162	0.00121
HDAC6	0.682231767004357	0.483526929405403	0.962594129932417	0.0296
CDC6	1.52791207654619	1.08194697673205	2.15769844905611	0.0154
SUCO	1.47030191172025	1.0420370033867	2.07457864220006	0.0281
MSH2	1.5468781976865	1.09456390012212	2.18610549663741	0.012
SH2D3C	0.609906224688068	0.431027852797285	0.863019873307815	0.0043
BLNK	0.6937738225136	0.491245991649195	0.97979856321932	0.0364
BAMBI	1.78420841476212	1.26283433275181	2.52083712387758	0.000941
ACOT7	1.66006362640164	1.17572306248718	2.34392888225904	0.00386
CDC7	1.98810909528744	1.40490147634495	2.81341990261682	8.3e-05
PALMD	0.533320831599687	0.377753098853403	0.752955065839347	0.000364
TSPAN15	1.53504540871193	1.08819867782279	2.16538069272614	0.0168
OCEL1	0.684078600601566	0.484695186358178	0.965480048021733	0.0302
STX1B	0.546015195745207	0.387082651395965	0.77020396783348	0.00065
CIRBP	0.671176120998292	0.475442861137373	0.947490060783886	0.023
IGFALS	0.554822795061364	0.39177968281959	0.785717961953265	0.000672
HNRNPM	1.5683459177192	1.11206036034558	2.21184839001194	0.0113
MARCH2	0.592172669015537	0.419067296208272	0.836783192346047	0.00274
RANBP1	1.83154918908246	1.29811061606316	2.58419613129902	0.000662
SERPIND1	0.571036514554721	0.404298004434876	0.806540466136111	0.00144
SMARCB1	1.5616310021058	1.10679185048048	2.20338755266337	0.0114
DDTL	0.534313449964859	0.3782833519425	0.754701102618827	0.000379
DDT	0.600991984351342	0.424574058777093	0.850714634556123	0.00321
GGT5	0.687251125617101	0.485981464284643	0.97187679854665	0.0304
SEC14L2	0.689221310525758	0.488379421992938	0.972657719574664	0.0338
UPB1	0.508270744535315	0.359260024665858	0.719086822951595	0.00011
PES1	1.76718471622059	1.25212347408786	2.49411650358096	0.00128
CRYBB2P1	1.63664828058651	1.15883794642194	2.31146865928696	0.0049
CARD10	1.5560641098296	1.10313559958483	2.19495727887947	0.0121
LGALS1	1.4963211576791	1.06060395162129	2.11103966140757	0.0219
PIK3IP1	0.704024764571353	0.498372345928931	0.994539270042945	0.043
MICALL1	1.46054899873651	1.03563085095923	2.05981057413885	0.0323
CCDC134	1.97823945475221	1.40232498467628	2.79067361924078	0.000145
DEPDC5	0.646112707313017	0.457433354446635	0.912617382386484	0.0123
CENPM	1.96221603929119	1.38885934541713	2.77226905485899	0.000133
KDELR3	1.56033930091438	1.10588451854683	2.2015487993061	0.0113
JOSD1	1.45461307487816	1.03030933931153	2.05365429281691	0.031
SUN2	0.609608722621348	0.431621250843335	0.860992812494582	0.00461
TTLL1	1.63649641666456	1.15968451512907	2.30935266170893	0.0051
THOC5	1.44835646169918	1.02661548066548	2.04335165371356	0.035
MCM5	1.50552813172226	1.06581805006431	2.12664343155978	0.0185
CBX7	0.655154206768161	0.464135517818172	0.924788166748684	0.0156
KIAA0930	2.03008703800238	1.43686360396224	2.86822866867855	6.09e-05
KCTD17	1.48941095858161	1.05609498492138	2.10051655884735	0.0245
PHF5A	1.4125530069277	1.00088132696078	1.9935490288737	0.0487
TRMU	1.87549303814508	1.32776633786954	2.64916652562121	0.000355
POLE2	1.41753176412064	1.00397127544842	2.00144800098337	0.0458
TIMM9	1.41413223041858	1.00198781164369	1.9958026852923	0.0476
AHSA1	1.42182491363352	1.00647906830578	2.00857240720559	0.0429
GALNT16	0.537746569087598	0.379723397099159	0.761531616894204	0.000348
SLC10A1	0.567270613443223	0.40178422231819	0.800917335727052	0.00116
SERPINA4	0.625866285183021	0.443610772376493	0.883000664817828	0.00773
ZFYVE21	0.689140500373385	0.48856802079812	0.972054266832823	0.0347
PCK2	0.668471616789517	0.473680007509976	0.943367453488691	0.0218
DCAF11	0.709146608216939	0.502634553461639	1.00050605053353	0.0494
MMP9	1.4973821962475	1.06157421009349	2.11210240444851	0.0221
TRPC4AP	1.44289647553826	1.02308795052002	2.03496702122482	0.0379
PROCR	0.664748392931383	0.470044601772164	0.940103182206197	0.0182
GINS1	1.79651191772148	1.27138538876693	2.53853402676391	0.000838
IFT52	1.5372454401751	1.0884536976687	2.17108320583649	0.014
MYBL2	1.68013661117368	1.19025339069509	2.37164544480537	0.00314
NDRG3	1.70106386411637	1.20431261171119	2.40271358255645	0.00247
C20orf24	1.53879713022457	1.08953505681911	2.17330924155891	0.0138
PFDN4	1.61397225361269	1.1424530812033	2.28009926909905	0.00618
RAE1	1.65749425473425	1.17477667930724	2.33856123710006	0.00423
TPD52L2	1.81544753259077	1.28526485303951	2.56433507521472	0.000687
DNAJC5	1.52733521184796	1.08098821922966	2.15798175026647	0.0152
PRELID3B	1.60770810647037	1.13911090034322	2.26907262043733	0.00689
MRGBP	1.95998856958162	1.38731034791554	2.76906692050743	0.00013
ARFGAP1	1.46988211160868	1.04139974187725	2.07466291294882	0.0279
C20orf27	1.67776643787342	1.18807607338206	2.36929291239858	0.00317
CDC25B	1.66471974501481	1.17985284520297	2.3488453163542	0.00391
RNF24	1.70086454942529	1.20474506892512	2.40128828090808	0.00255
HAO1	0.657819697342203	0.465851502821277	0.92889418965211	0.0166
CCM2L	0.598124757782762	0.421753224691221	0.848252496787926	0.00278
NOP56	1.81363696272184	1.28400403595121	2.56173574260937	0.000669
MAPRE1	1.50559466571166	1.06736399514023	2.12375094882379	0.0201
TTI1	1.54767637890634	1.09442595449963	2.18863794665742	0.012
E2F1	1.6667171452941	1.18125571812634	2.35168896944988	0.00386
CHMP4B	1.60970472002801	1.14114962143907	2.27064815778742	0.00713
ACTR5	1.54338668172722	1.09273281443068	2.17989468045217	0.013
FAM83D	1.67509110816617	1.18713541116483	2.36361428887387	0.0035
PIGU	1.87209753395087	1.3260418620218	2.64301548616368	0.000375
APMAP	0.666605602890578	0.47168349417385	0.94207882042472	0.02
LPIN2	0.614856346133449	0.435168576161543	0.86873994835564	0.00511
RNF125	0.608611319822174	0.431267428378869	0.858881784808207	0.00465
ANKRD12	0.622042586424677	0.440736721954079	0.877932244017138	0.0069
CSTF2	1.88889126948902	1.33539166261511	2.67180807536626	0.00027
PGRMC1	0.665345496474713	0.471035444580661	0.939811716447965	0.0197
POLA1	1.54204912265031	1.0918009756676	2.17797524426334	0.0132
AMMECR1	1.56807321539186	1.11047495732669	2.21423598308664	0.0101
F9	0.55258981686536	0.391012900128992	0.780934607534834	0.000709
CCDC22	1.43867410443204	1.01952816193798	2.03013830910662	0.038
SCML2	1.69365393868902	1.19774137767091	2.39489402095696	0.0024
SMS	2.02796295703086	1.4344968009683	2.86695219697478	5.78e-05
CDK16	1.91572381622399	1.35711363899997	2.70426708168091	0.000233
FNDC3A	0.583759740909796	0.413746587099224	0.823633223167466	0.00231
CDADC1	0.590237337121275	0.418253168673056	0.832940764650462	0.00259
UGGT2	1.57806903896661	1.11686578160946	2.22972351087373	0.00857
MRPS31	0.665990646372271	0.472212216137928	0.939288578095153	0.0205
SLC25A15	0.565619858556898	0.399902113123291	0.80001033726794	0.00107
KPNA3	0.70006677227874	0.49626730196484	0.987559494063736	0.0418
RGCC	0.449203865723646	0.316383717573064	0.637782862306964	3.14e-06
VWA8	0.527843228353856	0.373401154291279	0.74616393258838	0.00025
MAPK3	1.56676739701898	1.10956378545836	2.21236499292157	0.0101
NUP93	1.60651489176082	1.13587769213772	2.27215492945554	0.00639
LONP2	0.594539224917192	0.420994759351364	0.839623016946208	0.00305
ACD	1.47433420163212	1.04451616323409	2.08102221355006	0.0262
USB1	1.44799992308812	1.0260688169532	2.04343387365493	0.0347
WDR59	0.622383891048038	0.441121751115113	0.87812878611604	0.00724
NAGPA	1.45660733931406	1.03278478158949	2.05435341299106	0.0325
CRISPLD2	0.708751227914458	0.501774070099869	1.00110454685367	0.0485
ABCC1	1.79318578225889	1.27078500008337	2.53033774358721	0.000998
LMF1	0.562997258173023	0.398275513611701	0.795845845093474	0.000924
NUBP1	0.639254916053675	0.452909560530632	0.902270305842116	0.0107
HMOX2	0.651223232774629	0.461109472468854	0.91972020577843	0.0136
DNAJA3	0.700456459187609	0.496668611103465	0.9878603967494	0.0437
SALL1	0.706910278692731	0.501149161095743	0.997152506508863	0.0488
RBL2	0.655912078405173	0.464243772829808	0.926712817223966	0.0153
KNOP1	1.73985456504444	1.2319561882722	2.45714412275605	0.00159
HOMER2	0.575468270092144	0.407268157918647	0.813134352499505	0.00159
DTWD1	0.702144044997089	0.497628226889475	0.99071200805169	0.0438
DNAJC17	0.674038703969462	0.477040954798104	0.952388196189811	0.0239
RIPK2	1.50133093610451	1.06289562345878	2.12061704833227	0.0185
DECR1	0.571314289756049	0.404961640304783	0.806002310326982	0.00162
LAPTM4B	1.9932597067902	1.40728684820373	2.82322275930073	5.74e-05
PLAT	0.574921367094126	0.406874066925991	0.812375634649387	0.00158
ZC2HC1A	2.18547283038029	1.54446293340296	3.09252581530505	8.73e-06
CHRAC1	1.44762057187028	1.02441126273892	2.04566798152836	0.0335
SNX16	1.44647818419054	1.02416281861939	2.04293604425091	0.0334
GSR	1.49276790189156	1.05636536150139	2.10945577177068	0.0205
MCM4	1.4179348317635	1.00320945874986	2.00410708809864	0.0448
MAP4K1	0.613064732187625	0.433313198357862	0.867382685957055	0.00484
HNRNPL	1.69997804902973	1.20459280987847	2.39908900624644	0.00263
FCGRT	0.627515594570334	0.443444622306576	0.887993227611456	0.00709
PPP1R13L	1.65471718198767	1.17000090451124	2.34024515862149	0.00363
PEX11G	0.707259836582932	0.500424119838588	0.999585065173637	0.0465
DOT1L	1.47144604233857	1.04206272386982	2.07775732296929	0.0271
RNASEH2A	1.56141366461218	1.10464916565841	2.20704700445275	0.0104
NOVA2	0.675817851715254	0.477716779879031	0.95606808873801	0.0244
ASF1B	1.52652000870699	1.08181795266647	2.15402538961306	0.0162
RASAL3	0.673060683445449	0.476048631920931	0.951605893230037	0.0221
CCNE1	1.59337962446936	1.12811790955974	2.2505259478284	0.00762
AKT2	0.61537964813483	0.436342996897511	0.867877138010983	0.00645
TBCB	1.67569846663494	1.18663373507772	2.36632860509293	0.00319
SLC1A5	2.21925178310857	1.56897624663335	3.1390395408462	6.2e-06
DMAC2	1.61988815013865	1.14763888347224	2.28646628896057	0.00539
PLIN3	1.47038333526875	1.04235082411268	2.07418376099671	0.0286
NKG7	0.601610920882859	0.425338265391747	0.850936136188382	0.00333
CDC37	0.705190085135555	0.499806393145441	0.994971378905074	0.0454
NAPA	0.692780394827734	0.491216584482688	0.977053077234989	0.0378
TMEM205	0.686893415317281	0.485723020063488	0.971381928623781	0.0306
GCDH	0.616695033444225	0.437166126561913	0.86995021152654	0.00629
LENG1	0.657566840736121	0.466140975016752	0.927603822041485	0.0171
TFPT	1.41617875824177	1.00373414017568	1.99810108575583	0.047
TMEM147	1.63072972827916	1.15410430213647	2.30419334003918	0.00496
HPN	0.636658779552255	0.45085657436096	0.899031808852924	0.01
GSK3A	1.51936832320632	1.07643712120671	2.14455638521173	0.0165
ATP13A1	1.43825963599561	1.01923737942317	2.02954760323345	0.0371
PON3	0.600527611652404	0.42547574695108	0.847600397769334	0.00357
MPP6	1.42783694318736	1.01192236162275	2.0146983737579	0.0421
DFNA5	1.78344902666933	1.26351164465265	2.51734160439983	0.00107
ZC3HAV1	1.61727105616727	1.1440760727623	2.2861816022437	0.00562
TTC26	1.44622173295144	1.02398411502665	2.04256811230575	0.0348
PLEKHA8	1.46247499517832	1.03247525699397	2.07155871003533	0.0272
STX1A	1.581836153637	1.11948366263858	2.23514259337692	0.00854
CASP2	1.74712209069242	1.23634369268005	2.46892156109813	0.00144
CHCHD2	1.47624461349432	1.04647818071652	2.08250702119641	0.0271
CYP3A5	0.535824541911632	0.378913336156175	0.757714000323477	0.000354
EIF3B	1.69621591098844	1.20027469053007	2.39707496908038	0.00254
SNX8	1.41322729808037	1.00188342776625	1.99345686403099	0.0474
NUDT1	1.75900408137833	1.24639154201683	2.48244251826273	0.0013
TAF6	1.63521690190742	1.15479914881158	2.3154973044754	0.00445
TFR2	0.707816504906287	0.500509060398757	1.00098928123019	0.0471
PCOLCE	0.686811155806161	0.48680063248423	0.968999488214667	0.0325
RBM28	1.63869763253153	1.15810197485194	2.31873357370603	0.00441
IMPDH1	1.74334234039295	1.23541052527465	2.46010735187082	0.00168
ZNHIT1	0.666116846456792	0.472239203842096	0.939590888523321	0.0213
EZH2	1.88397741973175	1.33367262710801	2.6613509536862	0.000321
CEP41	1.64493421355799	1.16461118341861	2.32335787725392	0.00447
ZNF862	0.666085403047626	0.472279592135226	0.939421841513923	0.0213
TSPAN13	1.5714919720299	1.111635931129	2.2215789801309	0.00943
RARRES2	0.705760331333582	0.499023243320359	0.998145180512809	0.0442
COA1	1.52107685283007	1.07663691658116	2.1489833355914	0.0161
RHEB	1.45062123896745	1.02752007912343	2.04794244092886	0.0332
YKT6	1.75992048901374	1.24593568337066	2.48593901674854	0.00127
LIMK1	1.65271591431561	1.17003034549218	2.33452910341662	0.00404
FKTN	1.41813065758186	1.00510552112515	2.0008790318078	0.0459
FSD1L	1.91481742577828	1.35101692855111	2.71390068960594	0.000169
NMRK1	0.700696076763817	0.495975694846082	0.98991744372589	0.0409
C5	0.607696362372114	0.42973596953471	0.859352939992777	0.0043
ECM2	0.583588075242998	0.413320631420769	0.823997196547188	0.00214
AMBP	0.694420252581931	0.492101861960422	0.979918030130795	0.0377
ENG	0.580759841946337	0.410249069687917	0.822139570661574	0.00165
CDC37L1	0.659738265936261	0.466078880841036	0.933864625565464	0.0165
MPDZ	0.603960321797044	0.427935858530193	0.852389588379056	0.00417
APBA1	0.622754816202428	0.441247110423208	0.878926007541108	0.00694
EXOSC3	1.46713676068994	1.03854762124367	2.07259660562328	0.0275
ZFAND5	0.597452069071779	0.422871067597349	0.844108292549423	0.00322
DNMBP	0.673979575885545	0.477752686063582	0.950802542741549	0.0249
UNC5B	1.53087729377421	1.08537208127625	2.15924596645024	0.016
MICU1	0.688878894489677	0.488381560796353	0.971687240811289	0.0345
CCSER2	0.709523739444831	0.50275392040233	1.00133269260817	0.0498
ACTA2	0.654321021388039	0.462820670754827	0.925058075586875	0.0146
CPEB3	0.502716331493956	0.355936435476289	0.710024838037624	1e-04
LARP4B	1.7067676485595	1.20828419044842	2.41090285646147	0.00227
GTPBP4	2.27844579502824	1.60982108008369	3.22477777506304	2.71e-06
UBE2S	1.87079020763754	1.32564925714565	2.64010708875461	0.000374
PBLD	0.630425393429766	0.446741162927535	0.889634109551582	0.00878
GIT1	1.75932346788783	1.24551999163235	2.48508180154084	0.00126
ASPA	0.55637368325466	0.393215204101019	0.787232213276349	0.000679
SEPT4	0.664340375526175	0.470312112309578	0.938415411814328	0.0187
TRIM37	1.48934553799323	1.05454573538441	2.10341766801776	0.0226
GOSR2	1.69890447307884	1.20460418004866	2.39603718503674	0.00294
PNPO	0.705757430060667	0.499857941670953	0.996470213958755	0.0461
CBX1	1.61865582588463	1.14503593974647	2.28817855555728	0.00555
PIGL	0.657457956198945	0.466177322001435	0.927224349553329	0.0185
CHRNE	0.637006232841465	0.450877912461686	0.899970766949813	0.00994
FTSJ3	1.54039435652081	1.0920873073424	2.17273358791745	0.0141
SYNGR2	1.56365057634686	1.10821031950482	2.20626272998646	0.0112
UTP6	1.41898703098473	1.00450419270932	2.00449555981646	0.045
PSMD11	1.63420250750855	1.15807549517154	2.30608267481875	0.00538
DHX58	0.626839613624086	0.444173470149407	0.88462712794671	0.00787
NAGLU	0.705619298043746	0.499240954199342	0.997311197296009	0.0438
VAT1	1.56722266853582	1.10932461322348	2.21412818528864	0.0102
LUC7L3	1.49252677720964	1.05814977200593	2.10521822110767	0.023
EFTUD2	1.48121779244727	1.04933277281014	2.09085831064512	0.025
HLF	0.644884186304647	0.457083655116848	0.909845734123862	0.0122
FAM20A	0.675282157316782	0.477936797421021	0.954113586673062	0.0247
MMD	1.87879399773894	1.33006458793693	2.65390637263343	0.000324
DPH1	0.657346215175915	0.466062318483912	0.927137915830062	0.0177
WSB1	1.44876129525161	1.02622019562595	2.04528160677922	0.032
SLC9A3R1	1.63791102218598	1.16123886471895	2.31025036976144	0.00526
NAT9	1.64148557056008	1.16002490924253	2.32277329296006	0.00403
VTN	0.590311558900626	0.417165325410485	0.835322869245662	0.00243
TNFAIP1	0.663531382776094	0.469165149329298	0.938419864642877	0.0182
IFT20	1.42057041100909	1.00681940879002	2.0043517983625	0.0454
OCIAD1	0.615981272341774	0.436656739207853	0.868950124448158	0.00619
ELF2	0.660519231451442	0.467791166460922	0.932650478242088	0.0176
NDUFC1	0.584826796077226	0.414604728322565	0.824936036773458	0.00248
INPP4B	0.56116964763866	0.397195655793729	0.792836902512441	0.000908
ANXA10	0.558956178847322	0.395985806445073	0.788998001409267	0.000994
SEPSECS	0.640000590499841	0.453257864127299	0.903681520515457	0.0108
NSD2	1.68560235269294	1.19216766023419	2.38326821484643	0.00278
STIM2	1.43324864152114	1.01572112607245	2.0224071506372	0.0401
MFSD10	1.57409220122245	1.11467387256847	2.22286205761689	0.00958
RAPGEF2	0.661011570820907	0.467916014056099	0.933792141396423	0.0173
HGFAC	0.640132327278657	0.453538512803637	0.903494157296851	0.0112
FAM149A	0.655962888251081	0.464280371436536	0.926783334456596	0.0157
NCAPG	1.67704823469379	1.18695816293969	2.36949445170334	0.00312
PPARGC1A	0.493164061628106	0.347684353317946	0.699516067837319	3.44e-05
CTSC	1.61439836224236	1.14274950569029	2.28071161617915	0.00606
CCDC34	1.88236198881898	1.33375935741226	2.65661615587476	0.000366
MTCH2	0.688595964837002	0.488076097709508	0.971496873161803	0.0331
FNBP4	1.44022466134234	1.01927338402963	2.03502525194788	0.0349
SC5D	0.666121331802819	0.471814589142834	0.940449148655793	0.0201
HSPA8	1.53118548023462	1.08509172436376	2.16067353776571	0.0154
LPXN	0.655599355844644	0.464454781212641	0.925408743261773	0.0157
PRPF19	1.69962227233831	1.20330860342326	2.40064424072963	0.00249
HPX	0.609236260983708	0.430543006472639	0.862094648193982	0.00433
CHORDC1	1.68232840348106	1.1871353649171	2.38408267565744	0.00251
APOC3	0.553454187381071	0.390787304307702	0.783831854702358	0.000616
IL10RA	0.711170859508179	0.502932376118768	1.00563021079829	0.0491
COMMD9	1.48155003163422	1.04993272473458	2.0906010875985	0.0244
CD5	0.5800581246463	0.410574560132261	0.819503838376626	0.00185
NAA40	1.73559783984014	1.22758442489855	2.45384333701262	0.00162
CARS	1.54312665562833	1.0934664707324	2.17769811790911	0.0135
GTF2H1	1.66330281740514	1.17798436923877	2.34856788819337	0.00375
COQ5	0.663775619959453	0.470637012462398	0.936173870702016	0.0205
CORO1C	1.64262446616601	1.16354092190253	2.31896883560851	0.00472
DAO	0.659046997577137	0.466926914663416	0.930216124569591	0.0174
CSRNP2	1.50988132412901	1.06884819564842	2.13289559942659	0.0182
PTGES3	1.47521314787618	1.04593048872904	2.08068686697452	0.0275
ELK3	0.64432613704187	0.456147762331749	0.910135278869049	0.0118
FOXM1	1.84126250007516	1.30243504802558	2.60300703618383	0.000487
GPN3	1.56644398829689	1.10813703574084	2.21429903462347	0.00982
RAD51AP1	1.6543203471014	1.16887272650582	2.34138050172056	0.0037
ALDH2	0.690658684433499	0.488744131026321	0.975990069449495	0.0338
LTBR	1.49195961148182	1.05723465799487	2.10543937947954	0.0219
MGP	0.708990422825589	0.50167203316111	1.00198413790585	0.0468
GTF2H3	1.66894373648268	1.1824206130924	2.35565344912261	0.00364
EIF2B1	1.61097793736881	1.13971281169404	2.27710866111223	0.00626
DDX55	1.63822852176494	1.15686947798773	2.31987509445953	0.00406
SLC38A1	1.71494982588822	1.21056309352578	2.42949163165728	0.00171
C12orf49	1.45875819230288	1.03214319586433	2.06170565492976	0.0303
ADGRD1	1.5255888434054	1.08144769416919	2.15213489443059	0.016
TBC1D30	1.76548502823472	1.2504245702585	2.49270324580761	0.00126
NUP107	1.43324749645139	1.01442383621446	2.02499025826312	0.039
TIMELESS	1.5551776135125	1.10147328217372	2.19576584263349	0.0113
CPSF6	1.56546614225828	1.10810283410659	2.21160362299127	0.0102
GAPDH	1.88312690355447	1.33374631502176	2.65880167386462	0.000293
CHD4	1.43560700799225	1.01764601738103	2.02523023349563	0.0399
CDCA3	1.57692193207171	1.11664735652443	2.22691861071394	0.00934
CHPT1	0.623086728967287	0.441308446255418	0.879740859504084	0.00698
TPI1	1.42123710533044	1.00696434766679	2.00594481249343	0.0447
ENO2	1.46134007259528	1.03541777627917	2.06246681938074	0.0304
GOLT1B	1.51385639504041	1.07161434170271	2.13860630230397	0.0173
GYS2	0.55504751686711	0.393329482417236	0.783256175171587	0.000873
HCFC2	0.664046862674436	0.470510387791254	0.937191286886946	0.0197
SRSF9	1.47432719618485	1.04407307258532	2.08188558682768	0.0264
KLRB1	0.583015963135072	0.412704369400907	0.823610406072838	0.00207
BTN3A3	0.661193517458924	0.468616714548495	0.932909249621875	0.0187
PAK1IP1	1.79820014036908	1.26873985791256	2.54861051669288	0.000638
ASF1A	1.49611466063898	1.05974881660132	2.11216001633051	0.021
RIPOR2	0.626978622506934	0.444273031525933	0.884821191442826	0.00796
FBXO5	1.57309823500772	1.11341040705882	2.22257492950995	0.00937
FANCE	1.82329433027092	1.29072757232132	2.57560331559299	0.000633
SRSF3	1.42990010867974	1.01337077277309	2.01763695553133	0.0409
MCM3	1.52330311994429	1.07754968118837	2.15345281590441	0.0149
RNF8	1.56862970302104	1.11198781282925	2.21279326698676	0.0108
ICK	0.68500500247247	0.484937778644918	0.967612493964695	0.03
FBXO9	0.636361846414502	0.450835280910803	0.898235822968331	0.00995
BAG2	1.71480381514839	1.21146488160572	2.42726980294299	0.0018
E2F3	1.50959363220961	1.06735369570766	2.1350682005152	0.0174
WASF1	1.56801676319509	1.10848741630627	2.21804644192866	0.00933
GPLD1	0.635837532842856	0.450036147089604	0.898348656627339	0.00921
ALDH5A1	0.515407528587406	0.364663924989927	0.728465039507035	0.000151
SLC17A2	0.656070845609699	0.464792919091498	0.926066075404846	0.0162
PEX7	0.690722044836849	0.489595109730956	0.974472444150381	0.035
EPM2A	0.685143881307018	0.485268006572102	0.967346150446655	0.0306
TMEM30A	0.680661872915955	0.482246313343161	0.960713586444312	0.0283
TTK	1.87544819424223	1.32609913668714	2.65237027306523	0.000322
C7	0.604365549536002	0.427606575484919	0.854191068160588	0.00394
GHR	0.569578608396138	0.402763031316879	0.805485523539125	0.00128
KIF20A	1.74324474106805	1.23365067392039	2.46334095340309	0.00152
CNOT6	1.57710550852273	1.11619608902414	2.22833766349002	0.00884
RASGRF2	0.648547270818393	0.458651447985695	0.917065811812514	0.0125
POLR3G	1.54668774456578	1.09209690509947	2.19050431149431	0.0114
DROSHA	1.55434332621401	1.10089065349854	2.19457143002191	0.0119
LMNB1	1.47599540283992	1.04523689363077	2.08427624635125	0.0259
TARS	1.7424042059591	1.23429584090751	2.45967969454694	0.00161
RAD1	1.61343732772648	1.14264957680302	2.27819627587358	0.00638
BRIX1	1.94798291862346	1.37965734531795	2.75042021421215	0.000161
GNPDA1	1.80485749534418	1.2778884652025	2.54913528621911	0.000773
NUP155	1.66593377956234	1.18031335564418	2.35135470137263	0.0038
RARS	1.49240778571428	1.05715790809103	2.10685743521751	0.0224
H2AFY	1.54271958183941	1.09226807569081	2.17893735169868	0.0131
HMGXB3	1.6715233784603	1.18311684142926	2.36155069972975	0.00332
STC2	1.63389329355639	1.15852353609309	2.30431856717501	0.00583
EHHADH	0.668021103922977	0.473178455394001	0.943094915246917	0.0211
SMC4	1.43133825810916	1.01403536552137	2.02037254201052	0.0405
CRBN	0.639870141987227	0.453350577876606	0.903128436550036	0.011
KNG1	0.634664219322519	0.449617792137287	0.895869065531265	0.00946
HRG	0.503415832378728	0.356439567025007	0.710997105076686	0.000105
HGD	0.652115964172062	0.461956052175393	0.920553435170928	0.0145
OGG1	1.62624552275339	1.15279900561423	2.29413322478217	0.00598
PCCB	0.697702591219222	0.494450936679934	0.984503961227447	0.0396
UBE3A	0.642296420351299	0.45442948669778	0.907829935495488	0.0109
PDCD10	1.53487301171174	1.08728444997431	2.16671466435183	0.0144
PFKFB4	1.82854016778637	1.29274584990559	2.58640098937651	0.000539
ECT2	1.63546835707406	1.15801558701817	2.30977611784821	0.005
NCBP2	1.66738814866179	1.17954810583533	2.35699012574728	0.00325
SLC41A3	1.76205062009486	1.24395203491435	2.49593416838655	0.00106
PLXNA1	1.5432999650143	1.09267240394322	2.17977023435187	0.0131
KLHL18	1.43948260230404	1.01928689280202	2.03290180318102	0.0366
COMMD2	1.48773083229594	1.05342028469064	2.10110158455319	0.0227
ABCC5	1.67781359537277	1.18862817157003	2.36832554380682	0.00331
ABHD14B	0.691649577986539	0.489938419278297	0.976406666441127	0.0351
EIF1B	1.69601363433489	1.20079494985087	2.39546497776917	0.00245
ARHGEF26	0.668803883956209	0.473523690887856	0.94461722571098	0.0215
VIPR1	0.55707677494305	0.393413736258747	0.788824854292439	0.000717
CLCN2	1.67512106952272	1.18623098797566	2.36550100781596	0.00328
TTL	1.43665858844741	1.01811404115333	2.02726592143017	0.0389
NCL	1.45839433398717	1.0339037178116	2.05716837725256	0.0319
ZAP70	0.592866869879324	0.419981820571915	0.836919857440164	0.00294
CENPA	2.18541425884684	1.54442253766789	3.09244093911179	7.89e-06
CYTIP	0.698474227879174	0.495003053472451	0.985582298107098	0.0395
MPV17	1.96766664389009	1.38848182889705	2.78844990326824	8.4e-05
GTF3C2	1.67919041633262	1.1890691428597	2.37133430905625	0.00315
PSMD14	1.50352862694779	1.06492884493507	2.1227693688674	0.0198
ASB3	1.72156824078549	1.22062662361605	2.42809484107527	0.00235
PPM1G	1.96403204665479	1.39147269752645	2.77218653815067	0.000143
HTRA2	1.56952882430715	1.11233796838769	2.21463332219225	0.0104
CCDC88A	1.65546394812392	1.17194343506493	2.33847539184876	0.0039
WDR75	1.83092790280656	1.29439572800803	2.58985479690553	0.000502
FANCL	1.44479488031309	1.02344757353239	2.03960837874112	0.0354
PECR	0.616437601346683	0.436531300265572	0.870488132518502	0.00583
ELMOD3	0.678705518584934	0.480843728483154	0.957985211558773	0.0271
CCT4	1.40676889983576	0.995996900210134	1.98695270751103	0.0499
EHBP1	0.688955639351022	0.487780516567202	0.97310133732695	0.0327
TXNDC9	1.67741026349512	1.18907790594954	2.3662917105771	0.00349
PDCL3	1.58077810012035	1.1208631601967	2.22940630984927	0.00987
IL1RL2	1.51065888463349	1.06990821154027	2.13297761537577	0.0172
IL18R1	0.690302277942023	0.488971457461204	0.974529755593666	0.0341
ABCB6	1.75346697902666	1.24144147652272	2.4766744987037	0.00134
STK25	1.49692685663839	1.06071724629575	2.11252340993851	0.0214
PROC	0.650189592577175	0.460573800335599	0.917869201391041	0.0141
TAF1B	1.45785658050614	1.03208835620902	2.0592673064656	0.0308
ODC1	1.86587918590091	1.3222058787956	2.63310365822118	0.000416
NOL10	1.66531900858962	1.17939166289557	2.35145582898315	0.0037
PLEKHB2	1.48815763940328	1.05418648566816	2.10077931165156	0.0232
RAB3GAP1	0.705643800849382	0.500130775141763	0.995605946336779	0.0468
SLC1A4	1.48946039026946	1.05610417184343	2.1006377148471	0.0245
EPAS1	0.641451486071849	0.454078690093174	0.906142521022853	0.0109
ARID3A	1.46955375532706	1.04116985853467	2.07419396757725	0.028
FARSB	1.74454942954431	1.2352284893035	2.46387833382911	0.00153
ALMS1	1.52564615813102	1.08167938339507	2.15183559523371	0.0166
SCP2	0.580912691144428	0.411398594589056	0.820273960998208	0.002
ANGPTL1	0.607839166756805	0.430111390899978	0.85900643521791	0.00439
TCEANC2	1.54001310623581	1.08751013190064	2.18079841080024	0.0121
TMEM59	0.673074935351132	0.477106741493134	0.94953566822415	0.0242
LRRC42	1.53342294101436	1.08696124781374	2.16326563689239	0.0154
ERRFI1	0.704214836002485	0.498749946399007	0.99432298454678	0.0446
MECR	0.630475522684005	0.446612768314199	0.890031393871889	0.00843
WDR77	1.62415309278589	1.15102393454488	2.29176230800881	0.00601
HDAC1	1.78207141791126	1.26134846382193	2.51776462224685	0.000978
S100PBP	1.764796925663	1.25045068892108	2.49070852327401	0.00129
RNF19B	1.51988500277336	1.07761121388898	2.14367704407849	0.018
SFPQ	1.99802799156385	1.41173847261727	2.827801276586	7.52e-05
SRM	1.52022267297921	1.07658326589053	2.14667740867065	0.0156
DNAJC6	1.69472494667516	1.19989715967156	2.39361567092073	0.00264
GADD45A	0.666269539260528	0.471441180799802	0.941612903211662	0.0198
SRSF11	1.42123841594148	1.00655918397554	2.00675595345513	0.0419
CTH	0.656234485714399	0.465270922355823	0.92557621710024	0.0169
CFHR3	0.510615918397355	0.361206936691949	0.721826160119215	0.000134
CD58	1.93000175668419	1.36643923735281	2.72599518440373	0.00017
ADPRHL2	2.02838495609969	1.43377483801505	2.86958971593304	5.25e-05
MAP7D1	1.50874299131165	1.06958278964375	2.12821806397072	0.0191
HAO2	0.654330938087616	0.463343938293936	0.924041389459185	0.015
RRAGC	2.18192660066163	1.54416510881523	3.08309238662151	1.08e-05
LGALS8	0.684656793900003	0.485109505886584	0.966286827500396	0.0294
MYCL	0.685049008302393	0.485651153720016	0.966315307152847	0.0312
CD48	0.703866558770295	0.49825845537631	0.9943195689092	0.0439
UAP1	0.662912733711712	0.469284585593973	0.936432403721336	0.0187
ZNHIT6	1.50517929930557	1.06498154725358	2.12732767896359	0.0183
RAB29	1.46792068433859	1.04002646446269	2.07186183153742	0.0279
PRPF3	1.68000532325445	1.19090475899144	2.36997783815521	0.00346
P3H1	2.21801024670224	1.57017037146119	3.13314373006416	7.2e-06
SLC2A1	1.83393794157147	1.29879803206299	2.58956996431012	0.000596
CDC20	2.25723717827	1.59639644710852	3.19163807223003	4.11e-06
IPO13	1.45230875400795	1.02908942363219	2.04957962693238	0.0329
B4GALT2	1.51441030892335	1.07138490883672	2.14062991260861	0.017
PRDX1	1.4247527176407	1.00901216301951	2.01178972942203	0.0428
NSUN4	1.57646978356279	1.11681763959988	2.22530240422857	0.00945
DR1	1.92845330739693	1.3653605870325	2.7237728949632	0.000194
TNFSF4	1.40711259600142	0.996236315327547	1.98744597778978	0.0484
SERPINC1	0.605633491780927	0.428520994357286	0.855948556072237	0.00409
SLC35A3	0.634218685499664	0.449456259285292	0.894933228155589	0.00966
STMN1	1.77588346459132	1.25768394074706	2.50759509415024	0.00108
MTFR1L	0.686528865901932	0.486598878303106	0.96860454212351	0.0306
NEK2	2.00064535305097	1.41460802733824	2.82946353430199	7.46e-05
PROX1	0.589843550976248	0.417617812534415	0.833095246864258	0.00261
CENPF	1.53110581589939	1.08417394049391	2.16227759395597	0.0149
MARC2	0.508580854947405	0.359484341679243	0.719515305759335	0.000111
CD3EAP	1.93856477996278	1.36852284141394	2.74605091883553	0.000123
APOA1	0.629007360208203	0.444837497999198	0.889426500633734	0.00777
KPTN	1.41382716230901	1.00138411139344	1.99614435873288	0.0463
KIF14	1.52799870021877	1.0820073849004	2.15782263638168	0.0154
CAMSAP2	1.55392288933261	1.09945304484531	2.1962523614017	0.0114
TTR	0.656296901883883	0.464955033383072	0.926381246565647	0.0157
FILIP1	0.62929823681558	0.444734754215759	0.890454966933109	0.00755
UBE3D	1.43216878545064	1.01164278955343	2.02750165493157	0.037
FBXO30	1.63092712434489	1.15424147293687	2.30447731024248	0.00475
RAB32	1.78325252247318	1.26216971736767	2.51946272767422	0.000991
RNF146	0.699782931293431	0.496190431212048	0.986911718014074	0.0428
FBXL5	0.574764646989671	0.407163272500949	0.811356086711852	0.00161
TMEM5	1.51787909186487	1.0757520478944	2.14171745434287	0.0172
DCLRE1B	1.44126334991921	1.02097830332781	2.03455845932252	0.0368
RPN2	1.42171323116996	1.00807449832219	2.00507850862995	0.0467
SPP1	2.07376466567456	1.46619451828375	2.93310323764835	2.93e-05
STBD1	0.648606118817112	0.459743098205572	0.915054296647402	0.0139
KLF12	0.65752600183746	0.46564044359137	0.928485592354951	0.0159
LDAH	1.41875687399088	1.00593065551795	2.00100380324919	0.0474
KLF9	0.686836124948697	0.486255528679188	0.970156295838809	0.0312
ITGB1BP1	1.82931761336369	1.29491914354902	2.5842562813544	0.000559
CPSF3	1.81046088928085	1.28240240500269	2.55595951694174	0.000772
PIGZ	1.5180831583512	1.07509036288938	2.14361188158718	0.0169
RAD23B	0.632222466183018	0.447866222712243	0.89246571068913	0.00891
WDR34	1.45949110875648	1.03444279093451	2.05919004434733	0.0312
PHF19	1.57753213727284	1.11845929298922	2.22503193431163	0.00983
PGF	1.68183137063066	1.19240937910222	2.3721356178589	0.0034
ACYP1	1.83218003332317	1.29613992908931	2.58990838810644	0.000525
TTLL5	1.51382037880024	1.07255302175867	2.13663296152322	0.0183
ALDH6A1	0.546819656851766	0.38727441576568	0.772092668523707	0.000621
NRDE2	0.700551992690741	0.496489493666243	0.988486364210724	0.0427
RHOQ	1.79726759854571	1.27364900747308	2.53615462488438	0.000946
FAM98A	1.48123764839855	1.04999293595645	2.08959974481604	0.0253
CNRIP1	0.655292304141435	0.462858046430181	0.927731530603875	0.0136
GPAM	0.682477222132837	0.483702442409133	0.962937372013898	0.0296
MXI1	0.63677896005127	0.451134386438287	0.898817417056826	0.00993
SMNDC1	1.44173035845481	1.02085384678879	2.03612537977758	0.0361
HELLS	1.60936876046629	1.13785046818781	2.27628135645086	0.00612
AVPI1	0.578309513997783	0.409315117976567	0.817076817571878	0.00177
TEK	0.532398336805655	0.376687375648276	0.752475414249326	0.000318
RCL1	0.598204621148056	0.423810349407002	0.844360618525698	0.00352
NUP43	1.67536079183008	1.18578505984159	2.36706792643895	0.00312
MTHFD1L	1.68217322919424	1.19052027188706	2.37686567783721	0.0029
CCDC170	0.654427394834693	0.463413279649251	0.924175533843736	0.0149
PLEKHG1	0.689450089883879	0.488543271914317	0.972977121511268	0.0339
MYCT1	0.501085830318889	0.353090931393284	0.711111464561238	5.93e-05
WDR55	1.53223954936662	1.08633351956811	2.16117609772052	0.0159
PCDHB14	0.658748181928729	0.466015921791624	0.931189572935759	0.0156
CENPL	1.65938525513901	1.17399864667585	2.34545366195217	0.00362
SNX19	0.646218255073245	0.457899327944486	0.911986560592938	0.0128
PDZD11	1.56518875944291	1.10982391727401	2.2073914740491	0.0117
NUDCD1	1.4381061629326	1.01719248759812	2.0331936787581	0.0347
MASTL	1.74509773124821	1.23493775048918	2.46600777278154	0.00143
CCDC77	1.70973330466682	1.20797229524398	2.41991309287147	0.002
TAF12	1.40375905481313	0.993369803648486	1.98369174977172	0.0497
MTRF1	0.542256893567443	0.384300613411019	0.765136792292672	0.000523
DNAJC15	0.707333342297721	0.501338564608344	0.997969221691387	0.0481
HSPH1	1.48186898978507	1.0481669061176	2.09502483819143	0.0224
ALG5	0.64601345971359	0.457752633312802	0.911700686702418	0.0129
SOCS2	0.471219451351095	0.333452181299337	0.665905889313397	2.02e-05
NFYB	0.597659444581742	0.422768156520148	0.844899991139075	0.00312
CLU	0.677509575564345	0.479986165890429	0.956317614133411	0.0263
PTK2B	0.654657759575757	0.463578882631411	0.924495912626609	0.0153
ADRA1A	0.557826580198253	0.394998303028369	0.787776785849456	0.000912
EPHX2	0.630139663512493	0.446371756343795	0.889563440984851	0.00847
RNF170	0.695771918153179	0.493201620005198	0.981542927789758	0.0388
NCAPH	1.83402452473497	1.29819365038067	2.59102018897028	0.000548
MND1	1.4293986104644	1.01327559641133	2.01641132465224	0.0423
CEP89	1.46972079957545	1.0408587290561	2.07528569286589	0.0268
PLBD1	1.51442355722789	1.07297537337168	2.13749426837249	0.018
KCNJ8	0.708441395808012	0.502240878334798	0.999299804027185	0.0493
A1BG	0.565191459888682	0.400456044514953	0.797694005887758	0.00119
RNF2	1.66292999106117	1.17567814178854	2.35212007170927	0.00334
CRY2	0.450427030792094	0.317911944751074	0.638178317669192	4.73e-06
DEPDC7	0.596116726582177	0.421909175848643	0.842255091978685	0.00307
CAT	0.593637800991205	0.420687510504816	0.837690280709294	0.003
TMEM54	1.47872758306571	1.04850793046582	2.08547327243191	0.027
GPSM2	1.98800592439809	1.40678030636832	2.80937082894246	9.71e-05
GTDC1	1.76832543504038	1.25292253494327	2.49574475436533	0.00124
PLG	0.675678445301125	0.478672922205093	0.953764753062289	0.0248
RPL5	1.45350883241415	1.03045969554154	2.05023829175158	0.0336
CCDC18	1.59812975557658	1.13142633086771	2.25734424414582	0.00741
CBX3	1.83782235285319	1.29815827388028	2.60183297260894	0.000454
NT5C3A	1.51869355708776	1.0763239423514	2.14287727847168	0.0176
RAMP3	0.457033266069129	0.322407642414011	0.647873619650705	6.26e-06
SLC25A51	1.57150374291299	1.11286833564556	2.21915201905439	0.00989
CLTA	1.78937396306905	1.26810986665147	2.52490676392587	0.00101
ACO1	0.678073765294256	0.480188822481011	0.957506734131679	0.0261
C7orf49	1.51849934416759	1.07538078440794	2.14420816483801	0.017
AKR1D1	0.559147169864445	0.395221725444675	0.791063692704777	0.000838
SLC25A16	0.623989856059044	0.441957029797312	0.880998183563579	0.00717
ZWINT	1.75434376040852	1.24056018448877	2.4809131134195	0.00128
VPS26A	1.65344038431211	1.17156275679609	2.33351998312967	0.00424
RBM19	1.77074328949634	1.25409601699227	2.50023264152959	0.00115
CIT	2.18021521936915	1.53816514408258	3.09026532102566	7.16e-06
ACADS	0.660227283163159	0.467773021525261	0.931862346425352	0.0173
DDX54	1.53511783436973	1.08697080440544	2.16803133612134	0.0141
CDKN2C	1.62912422048723	1.15410136924257	2.29966430723495	0.00554
ITPR2	0.671677708634211	0.476108940266825	0.94757923265055	0.0226
DDX39A	1.53161591129829	1.08500664125621	2.1620580101022	0.0149
ADGRE5	1.48635074709419	1.05292296784329	2.0981957948098	0.0237
SPRYD7	0.683584002909655	0.484606398742058	0.964261079191219	0.0294
EBPL	0.700331876089383	0.49616648079135	0.988508405252645	0.0417
ZC3H13	0.669583869287781	0.474613364727337	0.94464798366554	0.0214
CENPK	1.763472263669	1.24769271755199	2.49246820229219	0.00117
ATF1	1.4774372774035	1.046687734474	2.0854557063845	0.025
SPATS2	2.21012345816222	1.56145317710481	3.12826908417186	5.9e-06
NR4A1	0.695225663170574	0.492811595178188	0.980777902671307	0.038
CDK2	1.4305143502246	1.01193225643333	2.02224140320537	0.0396
ATG101	1.90830400092042	1.35192306147955	2.69366228278071	0.000253
TUBA1B	1.5185593529321	1.07426164151551	2.14661160676308	0.0164
SARDH	0.546146042043078	0.386365252252156	0.772003945749899	0.000556
DBH	0.636583836639913	0.450994468336113	0.898545347055519	0.00968
STIL	1.59701299138015	1.13064860727011	2.25574106600183	0.0074
HJURP	1.95691689773965	1.38433384671653	2.76632963482191	0.000132
AMD1	1.96132577417294	1.38642068249565	2.7746259421856	0.000101
SLC36A1	1.54475162917856	1.09492957317346	2.17937085116229	0.0136
RAP2C	0.709333661835703	0.50160520299638	1.00308816736273	0.0486
C4BPA	0.674108960356036	0.477338871746097	0.951992216284471	0.024
C4BPB	0.698350782500155	0.495129045078269	0.984983248844723	0.0415
CKS2	1.47911032642217	1.04849558251457	2.08657756333301	0.0259
FAM210B	0.691755491774153	0.490431548035321	0.975723650561804	0.0363
SDC4	0.658755903573906	0.466021493583218	0.931200269663058	0.0165
CSE1L	1.74078234439299	1.23260291884781	2.4584747644302	0.00161
DDX27	1.59777605922505	1.1321521591617	2.25489861479663	0.0078
BCAS4	1.43554486655363	1.01733255225026	2.02567887887807	0.0394
PCK1	0.700969047720768	0.496623320237646	0.98939696514339	0.0414
MCEE	0.614768695202592	0.434843364483025	0.8691418093741	0.00532
PAIP2B	0.588181617954779	0.416781001122042	0.830070504098141	0.00261
XPO5	1.86181047827132	1.31666453423355	2.63266623112824	0.000385
MED20	1.48516299664215	1.05209231776679	2.09649770209994	0.0234
MAD2L1BP	1.47063260893509	1.04226922213031	2.07504954050424	0.0282
GNMT	0.573543839274008	0.40562737748229	0.810972221872602	0.00145
SOX4	1.44990854802306	1.02770689055473	2.04555872588885	0.0346
RIOK1	1.62477983087151	1.14996888291562	2.29563559329852	0.005
NRN1	0.593984593987634	0.419823112371272	0.840396079915291	0.00257
EEF1E1	2.05778216953089	1.45405495634982	2.91217841440411	2.8e-05
GOT2	0.533731064178473	0.377648505959578	0.754322721720437	0.000347
CLYBL	0.669973658340172	0.474755621647804	0.945464745234133	0.0221
RAP2A	1.46912277426605	1.04120896096624	2.07289968371408	0.0284
ABCC4	1.41221123768433	1.00064184997183	1.99306133348115	0.0462
EFNB2	0.70352178261654	0.497727952074698	0.994404466441688	0.0432
C17orf53	1.61818337532189	1.14596161701621	2.28499576014254	0.00609
UPF3B	1.98598822860346	1.40446873927557	2.80828553449039	8.6e-05
SEPT6	0.695229175374535	0.492292424759933	0.981822148751646	0.0375
HS3ST3B1	0.562910981263586	0.398955746327852	0.794245416299225	0.00119
GGA3	1.67579775772514	1.18721767750165	2.36544500474953	0.00338
NUP85	1.72100753007711	1.21973418865881	2.4282888404062	0.00216
SLC25A19	1.5847888864907	1.1215351424158	2.23939109864584	0.00807
NT5C	1.43089752625338	1.01450604161058	2.01819175703239	0.0419
MSTO1	1.54009058944894	1.09093228258489	2.17417621750929	0.0137
MBOAT7	2.32815284518338	1.64663876407076	3.29173331079346	1.7e-06
CCDC93	1.64898157606348	1.16603422390323	2.33195577149924	0.00389
PSD4	0.442582759021922	0.313003340655477	0.625806415271016	3.95e-06
SLC25A23	0.707144920146583	0.501203879697258	0.99770564104804	0.0478
C3	0.64894460802115	0.458938440553308	0.917615669264923	0.013
VASP	1.83315514630103	1.29758890726576	2.58977074448873	0.000548
DTD1	1.42532357746715	1.00891321090145	2.01359966202502	0.0424
RBCK1	1.62288195175982	1.14796477040965	2.29427409031718	0.00542
STK35	1.41790062048245	1.00374805283917	2.00293506311453	0.0451
SNRPB	1.44820846294593	1.02621502921797	2.04373127700776	0.0347
ZNF133	1.52537066992203	1.08017453636879	2.15405529598966	0.0155
MKKS	1.47011169217827	1.0406173494101	2.07687137707671	0.0271
SNRPB2	1.68990019462088	1.19752652714074	2.38471766850811	0.00297
ITPA	1.46182177737938	1.03426887876688	2.06611931644736	0.0291
MCM8	1.96238581146409	1.38897739852505	2.77251312881323	0.000129
RALY	1.6710149441228	1.1842737278954	2.35780873771807	0.0032
EIF2S2	1.77956943178083	1.26025615188048	2.51287594018353	0.00108
ERGIC3	1.43294359291751	1.01604380532984	2.02090434458854	0.0413
CEP250	1.68731381760279	1.19527326332839	2.38190546582244	0.00294
KDM5C	1.51891905579708	1.07612264278278	2.14391464907516	0.0172
TMEM115	1.4298170137089	1.01357018838467	2.01700554743976	0.0421
PSMB2	1.50402553038126	1.06640505566081	2.12123225038249	0.0203
AGO3	1.71314128373399	1.21272055108215	2.42005716437712	0.00203
HECTD3	1.49712144570641	1.06085365175863	2.11280096880319	0.0216
XRCC3	1.48706513297073	1.0524038483443	2.10124916701539	0.0226
PROZ	0.594239249522393	0.420779084162319	0.839205889655669	0.00298
PRDX5	1.44821400620815	1.0262189157032	2.0437391824339	0.0344
BCL2L12	1.43712323176953	1.01844005996261	2.02792806811577	0.0385
STAT5A	0.598851087647345	0.423342930429361	0.847120854983186	0.00309
CFP	0.671603324993901	0.475749413268132	0.948085301975247	0.0231
DLGAP5	1.8809431006143	1.331560646174	2.65699272347391	0.000334
ZC4H2	1.45494517358652	1.03165850010759	2.05190521662154	0.0344
TRAF2	1.46957035557086	1.04075373189195	2.07507017634877	0.0273
MASP1	0.607936616865917	0.429602374237762	0.860300017620083	0.00417
PTPRB	0.556219362765645	0.393103540665612	0.787019061165338	0.000737
DYRK2	1.47338133475052	1.04446212707306	2.07844066464591	0.0278
TMEM175	0.630151299594592	0.446178026947131	0.889982554940578	0.00793
EMC1	1.70250438479888	1.20531578557063	2.40478156426631	0.0024
PLA2G5	0.683131112040356	0.483822408554687	0.964544237691597	0.0295
KLF2	0.585617635168818	0.413429870838034	0.829519197356384	0.00187
PKMYT1	1.66196183252026	1.17704827072692	2.34664728834635	0.00381
WDR24	0.690197285423923	0.488896098282718	0.974383502915739	0.0335
KDM4B	0.669639326446158	0.474652981024811	0.944725611024499	0.0226
AKAP9	0.70568025192479	0.499802511203985	0.996362776883672	0.0452
GNG11	0.645402060838442	0.456052349570642	0.913368433528891	0.0111
STEAP4	0.585346669928988	0.41387544559022	0.82785951098968	0.00208
SGCE	1.45539210944517	1.03085359265209	2.05476918093269	0.0317
RBM48	1.47743929917508	1.0470478309171	2.0847441905639	0.0262
SRD5A3	1.9356126406013	1.37156547587321	2.731620444201	0.00021
KDR	0.658652888054272	0.465292708202445	0.932367129969036	0.0156
PPAT	1.60957958397463	1.13520302460292	2.28218775056045	0.00578
TUBGCP6	0.663078029315893	0.470140834876118	0.935193117350255	0.0201
YWHAH	1.56424247840515	1.10780173162221	2.20874770403547	0.0106
BAIAP2L2	1.45492436731919	1.03052681965279	2.05409978105408	0.0313
EMC4	0.651163455019347	0.461440518448599	0.918891662523056	0.0147
CALU	1.51652428707146	1.07347042927559	2.14243993179171	0.0169
KLHDC10	0.688910984631943	0.48830119153036	0.97193771585758	0.0332
MYO1B	0.691928743438108	0.490138760319561	0.976795603113888	0.0347
HAT1	1.51330952350422	1.07219530272069	2.13590351321019	0.0181
EIF2AK4	0.583915886448379	0.413352219064031	0.824860123453163	0.0021
CGNL1	0.536188370556808	0.379176167861937	0.758217401535231	0.000357
IVD	0.59722490693095	0.422707445332031	0.84379301428797	0.00304
KNSTRN	1.45391664706337	1.02878288892604	2.05473247986723	0.0313
PSMA1	1.57799583909767	1.11828080929744	2.22669552004022	0.00958
E2F8	2.023341754498	1.43129430813632	2.86028654779303	6.15e-05
RPAIN	0.643291264205004	0.455945098635705	0.907617280766325	0.0122
FXR2	0.702404720724516	0.497935515411493	0.990835914341967	0.0443
AP1M2	1.67658800337665	1.18818614245159	2.36574660538177	0.00347
ADCY4	0.624823848865044	0.442345369944532	0.882579243814585	0.00714
EGLN3	1.75513322752143	1.24110631108021	2.48205380864484	0.00125
CDO1	0.554904093389674	0.392896754767838	0.783713657911388	0.000793
RHBDF2	1.54544878790691	1.09357157261783	2.18404722273961	0.0118
ARHGEF6	0.692049032630478	0.490005629545517	0.977400737230289	0.0348
MAP7D3	1.57628720117846	1.11768401092068	2.2230624365399	0.0105
SGO1	2.02738045132466	1.43409316830667	2.86611189931728	5.9e-05
CBFA2T3	0.609297609533025	0.431162788372923	0.861028796997112	0.00448
GAMT	0.616589128333234	0.436640206901527	0.870698912215563	0.00586
PUDP	1.94299053175567	1.37617098452439	2.74327263759081	0.000169
ERMARD	0.703386525726637	0.498154927089749	0.993170151832408	0.0441
CNN1	0.691175662961501	0.489377474519292	0.976186730988246	0.0339
NA	0.518166414424502	0.364761891652367	0.736086853320282	0.000123
APOC1	0.562191054627172	0.397693728007083	0.794729108469075	0.000999
GADD45G	0.588699950333904	0.416795098399142	0.831506015436037	0.00246
PLVAP	0.610247771414856	0.430936127819751	0.864170624080429	0.00432
NSUN5	1.42585026175374	1.01019426944389	2.01253266865434	0.0428
USHBP1	0.506082803586605	0.357073037627629	0.717275674992775	8.18e-05
COLGALT1	1.69407813203308	1.20080704302217	2.38997658625467	0.00294
ARPC1B	1.55422130751678	1.10027789694971	2.19544887653921	0.0113
SAMD10	1.46305417629533	1.03620493816125	2.06573761998626	0.0289
CYP2E1	0.682485270070856	0.483928618265679	0.962510019624362	0.031
PNPLA7	0.559956997764655	0.396529794441452	0.790739671371409	0.001
CEP85	1.45947265782279	1.03263897400147	2.06273488853354	0.0296
CHMP2A	0.672778910153395	0.47613322702767	0.950640359154952	0.0216
TRIM28	1.7622314453325	1.24683183467285	2.49068044347255	0.00117
CASZ1	1.4105546309818	0.999480988503019	1.99069756190585	0.049
UBA1	1.65933313579973	1.17521303878641	2.34288283459334	0.00383
RGN	0.582087148794382	0.411519340442792	0.823352429625786	0.00189
ZNF341	1.52012149903412	1.077598266386	2.14436997896768	0.0175
GINS2	1.53869902386032	1.08946669069879	2.17316849265958	0.0137
F12	0.677719237539959	0.478733418812216	0.959413625376978	0.0252
PRR7	1.41778858437776	1.00310799995898	2.00389636018662	0.0447
CAP1	1.65052215762586	1.16850288690182	2.33137925746761	0.00429
PPT1	1.7569927543935	1.24389702995888	2.48173559759468	0.00135
TRAF3	1.50406472667105	1.06353054585835	2.12707637860111	0.0188
GALNT15	0.606689096813896	0.429008251047601	0.857959396571189	0.004
TUBG1	1.83338158918694	1.29774642474762	2.59009617554781	0.000563
PSME3	1.5110946721306	1.070644247014	2.13274121120052	0.0187
RAMP2	0.586041192286621	0.413737113945989	0.830102660554543	0.00197
G6PC	0.566010319986951	0.400449369916247	0.800020443030625	0.00113
C1orf159	1.77921452284738	1.26097728713324	2.51043722247198	0.00106
ANO1	0.650752651726611	0.461146424568336	0.918317894637525	0.0143
TMEM204	0.44216592327211	0.311597217348418	0.627446885972872	2.36e-06
TOP2A	1.77569288771723	1.25531925275767	2.51177955294073	0.000971
CHD1L	1.54409275301851	1.09322468009799	2.18090798106623	0.0129
CLUHP3	0.636580007416602	0.450991722464855	0.898540007847042	0.0101
MCCC2	0.584445036596779	0.414391538004807	0.824283242961992	0.00258
SNRPA1	1.44915342236482	1.02602681630379	2.04677461464116	0.0334
LLGL1	1.70422876493548	1.20583676313466	2.40861431001931	0.00227
LGALS3	1.45834961316623	1.03401639959241	2.05681804955938	0.0321
CC2D1A	0.70381410767094	0.498822546586768	0.993047129778197	0.0452
LRRC41	1.69691893572193	1.20244828649313	2.39472574975314	0.00271
CCT6B	0.608180090974197	0.43117654821275	0.85784587448127	0.00492
ENOSF1	0.66220252876785	0.469338170688207	0.934320318467875	0.0191
ARFIP2	1.47423786325005	1.04524178522853	2.07930577226672	0.0268
ILKAP	1.65792669749875	1.17423100860237	2.34086897223979	0.00401
RAN	1.74934658960981	1.23788843370596	2.47212382574566	0.00138
CLUH	0.696301862224785	0.493448577618081	0.982546723871512	0.039
SERPINF1	0.680945934945742	0.482607414726567	0.960796192039122	0.0289
SEC61G	1.6811047700873	1.1904040591253	2.37407897456842	0.003
FIGNL1	1.52679992667225	1.08117137296947	2.15610408707353	0.0156
ZRANB2	1.44795616802456	1.02565745360015	2.04412989654703	0.0337
XAF1	0.650130619058562	0.460701085191864	0.917449156130039	0.0137
RIDA	0.639273026058669	0.452735141181068	0.902669054538363	0.0106
MTSS1L	0.700674033484388	0.49641180464749	0.988985549100525	0.0406
BTBD3	1.53611401515099	1.0876651463647	2.16946021983874	0.0138
POLR3F	1.49320870387649	1.05863078390289	2.10618495818937	0.0231
DAP3	1.58675029067689	1.1244221524905	2.23917367635149	0.0085
ACY3	0.672524480575005	0.476199601424456	0.949789070842873	0.0231
DPH2	1.74410569557264	1.2334753828117	2.46612516124556	0.00145
TOE1	1.70638132636319	1.20859905061214	2.40918378140892	0.00239
NASP	1.54728240999866	1.09595835717563	2.18446516750966	0.0126
MUTYH	1.86606026018904	1.3211965643272	2.63562666500728	0.000397
DMGDH	0.525974073160653	0.372475747968278	0.742729498890137	0.000261
BHMT2	0.707574188479364	0.501357284414756	0.998611664307745	0.048
ANGPTL3	0.672298759909197	0.476248411885974	0.94905434074951	0.0235
MPRIP	0.704696615742544	0.499453571297277	0.994281248103075	0.0457
SLC41A1	1.47968494444202	1.04862391081718	2.08794355366372	0.0258
POSTN	1.52482542369497	1.08091026593602	2.1510505043942	0.0166
TPT1	0.532063121243104	0.377122434056578	0.750661163118403	0.000382
GPALPP1	0.670810205908838	0.475584048577766	0.946176251489387	0.0229
FAM104A	1.42361991106341	1.00822153261621	2.01016699764106	0.0431
SLF1	1.75873596966844	1.24571058579176	2.48304240670767	0.00137
RTN3	1.86234553415201	1.31860837342904	2.63029642346083	0.000422
MYH11	0.688557397737886	0.487718949642163	0.972099382907766	0.033
MED10	1.6310521553833	1.15493712725626	2.30344238729303	0.0049
GIMAP6	0.629066741999256	0.445157386623364	0.888955182550686	0.00757
KRBA1	1.78930471032173	1.26704718854495	2.52682881531523	0.000954
LARS	1.72554862999177	1.22197939100352	2.43663526274471	0.00191
E2F5	1.73711303653692	1.22681754836558	2.45966623621145	0.00122
ZFC3H1	1.40967289583941	0.996146360054619	1.99486516535111	0.0476
NUMB	0.692732912860085	0.491127944196873	0.977095468156165	0.0367
MED6	1.42025694303312	1.00659921834257	2.0039055738143	0.0453
EIF2S1	1.45029006714403	1.02819005315155	2.04567363048261	0.0346
IER3IP1	1.49467621055219	1.05874349325753	2.11010220003046	0.021
CCNB1	1.95461508392082	1.38428741773719	2.75991826360451	0.000149
CDK7	1.44246018543114	1.0213625689651	2.03717215588026	0.0359
GSTM3	1.44262088927295	1.02229673792324	2.03576413086719	0.0347
PSRC1	1.55973320385797	1.10348371593063	2.20462489123852	0.0107
HMGCS2	0.491589843778228	0.347708242809104	0.695009622301583	5.27e-05
TRIM45	1.54995048537455	1.09782236805365	2.18828343912501	0.0123
AP4B1	1.50065594232934	1.06333100540114	2.11784312298766	0.0207
TMEM106C	2.1255469673002	1.5019377232814	3.00808072143521	1.51e-05
PLEKHA8P1	1.75234912701618	1.23619354613821	2.48401835824748	0.00118
YWHAQ	1.56319998845793	1.10753031577155	2.20634520709492	0.0109
LDHA	2.02202666429872	1.43200822309351	2.85514549790963	7.33e-05
IL6ST	0.603881186183469	0.427257227518521	0.85351976172374	0.00385
CFHR4	0.524554942091961	0.370766545006458	0.742132457685219	0.000225
NARS	1.65043489249636	1.16703946521635	2.33405588718844	0.00388
FBXO18	1.41551140096665	1.00208494685202	1.99950366738965	0.046
RBM17	1.57701863522047	1.11789397370082	2.22470809785242	0.00978
IL15RA	1.78304891431421	1.26268377016247	2.51786195876108	0.000954
TMEM241	1.47455563377266	1.04502362493298	2.08063651884437	0.0272
EMP1	0.679683836225574	0.48110708635875	0.96022305703856	0.0269
SLCO1B1	0.633748190731824	0.44876442289078	0.894983534275421	0.0091
RTL8C	1.49579310240745	1.05992245868766	2.11090630910862	0.0218
STK26	1.76367663181092	1.24855065974616	2.49133284045384	0.00121
YARS	2.11100240947871	1.49068625021465	2.98944943792381	1.82e-05
CDCA8	2.2634545322472	1.59813728765033	3.20574862944526	2.94e-06
GNL2	1.92999860546936	1.36376149729486	2.7313387454495	0.000147
PRPF38A	1.59691696066117	1.12995713994946	2.25685000703776	0.00703
ELP2	0.701826216140117	0.497640967852753	0.989789968030319	0.0444
DSG1	0.672152325198268	0.47593198777484	0.949271660393577	0.0222
TPGS2	1.8146566067269	1.28398477006061	2.56465549835309	0.000661
DAGLA	1.53862208277457	1.08816009706102	2.17556030587364	0.0134
DHX34	1.78187011614889	1.25861905088993	2.52265457811042	0.00087
APLNR	0.701352048641304	0.496162547155858	0.991398280569605	0.0411
TMEM165	1.43431843309731	1.01568589584635	2.02549762277484	0.0391
GGACT	0.632736564883131	0.448037102250174	0.893576800960012	0.00902
CARS2	1.45561751627903	1.02996352515111	2.05718193116351	0.0311
ETS1	0.622114716405041	0.440144414081957	0.879317578470185	0.00635
NREP	1.47289388131887	1.04385697477442	2.0782697611379	0.0271
SDS	0.686117939078589	0.485470403740156	0.969694182587945	0.0304
CCDC146	0.638143843881417	0.451923790549523	0.901097870923272	0.0101
HILPDA	2.41155431863569	1.70427895406914	3.41234879292802	5.82e-07
AKIRIN2	0.700095063382829	0.496162633559819	0.987847662482056	0.0418
LMO2	0.601382942962334	0.425173460968875	0.850620928366256	0.00345
PHF21A	1.48900549957985	1.05477932159085	2.10199169854325	0.023
NAT10	1.65912150900696	1.17381570764449	2.34507356114137	0.00372
PRRG4	0.637946929007018	0.451555380696829	0.901276569003452	0.00981
CD63	1.49234582340113	1.05663660100916	2.10772185488914	0.0214
ITGA7	0.642119757547667	0.454559744586574	0.907070606104993	0.0112
RDH5	0.646017390966895	0.457579060749357	0.91205762070541	0.0125
AGAP2	0.698300230053949	0.494250211987149	0.98659181011353	0.0381
CDK4	1.8539210403781	1.31202550734734	2.61963140557047	0.000445
TROAP	1.59812204789307	1.13195499327443	2.25626822191397	0.00754
TSPAN31	0.606942023807109	0.430071908538588	0.856551225386574	0.00462
ESPL1	1.70361939870745	1.20609221688294	2.40638237692403	0.00232
LTV1	1.42860467347087	1.01212228915985	2.0164671156061	0.0408
MAP7	0.676851043639025	0.479513912028933	0.955399465547923	0.0253
AFG1L	0.649088154321229	0.460087441906754	0.915729041275436	0.014
PKIB	1.48989496455032	1.05299539640124	2.108069050424	0.0215
SMPD2	1.72849397433023	1.22339967542592	2.44212212844975	0.00177
SEMA4F	1.40625774145112	0.995640821445219	1.98621911918062	0.0497
CCT7	1.78112915217344	1.25907428868424	2.51964565175684	0.000921
SMYD5	1.7882297470031	1.26485590502166	2.52816594789271	0.000857
MPHOSPH6	1.46602947777357	1.03777714662186	2.07100574212604	0.0283
KCNK1	0.638084946683795	0.452222323067778	0.900336799878495	0.0107
STX6	1.56607262742612	1.10907895860321	2.2113695831559	0.0102
PIGC	1.62711849018717	1.15310515828198	2.2959871110572	0.00569
TTLL4	1.64527424060548	1.16539276294508	2.322759684863	0.00459
CYP27A1	0.59962889884392	0.42465295821048	0.846702723663963	0.00352
EIF4E2	1.47623281767324	1.04620098048572	2.08302551099092	0.0266
ARMC9	1.62648549983021	1.15175288511667	2.29689468578145	0.00548
ISCU	0.589402256879989	0.417495475939168	0.832092897854161	0.00257
CKAP4	1.49735941407935	1.06012954547622	2.11491626141301	0.0206
SLC41A2	0.657591157930997	0.465687267470291	0.928576238165274	0.0167
VPS36	0.61614649657152	0.436774658326836	0.869181620315705	0.00595
CKAP2	1.441671673958	1.02081293990462	2.03604121210206	0.0363
SUCLA2	0.693223568453269	0.491477498213034	0.977784166327761	0.0368
PHF11	0.683417453518212	0.484559591612448	0.963884368110648	0.0309
COG3	0.699991838105296	0.496088790081037	0.987703377320804	0.0397
NUDT15	0.704268205955205	0.499374077148106	0.993230783527957	0.0469
SETDB2	0.485115304554874	0.343627254047329	0.684860865782649	4.66e-05
RAC1	1.50933078220771	1.06940883815908	2.1302230997467	0.0189
BZW2	1.59453265540549	1.12759056425333	2.25483829836596	0.00721
TTYH3	1.66235097671488	1.17527799090564	2.35128266773337	0.00344
MTHFS	0.576651127082829	0.407588154711243	0.815839514770679	0.0016
ALPK3	1.46873111686157	1.04118709911776	2.07183809275516	0.0283
CHAD	0.544589735670024	0.384978578325797	0.770375280325755	0.000491
RTP4	0.704201243212119	0.498740182374805	0.994304065455917	0.0447
ACTL6A	1.61771521574115	1.14438395612057	2.28682209781411	0.00573
SMPD4	1.56459403777969	1.1053012942011	2.21473956096751	0.00965
SAP130	1.53620771524438	1.08861475737059	2.16783221832897	0.0146
HS6ST1	0.5809488935886	0.41173675450898	0.819702427013856	0.00212
ST6GALNAC4	1.66003703500394	1.17618397884752	2.34293529510991	0.00404
STXBP1	1.49915732396299	1.06228068304361	2.1157051218822	0.0211
SLC2A8	0.714311497873907	0.505200638324452	1.00997678404985	0.0491
SLC31A1	0.642615150021201	0.454916330316555	0.907758643769537	0.0114
ALDOB	0.60364681946719	0.427539291626667	0.852294724226293	0.00407
USP20	0.656604269699865	0.465334281864202	0.926493455975179	0.0168
GARNL3	0.539674901798402	0.381933134715689	0.762565415666073	0.00039
TRMO	0.689023268552206	0.488237582666505	0.972381237047558	0.0335
IL33	0.608869180374616	0.43085394928531	0.860434677284498	0.00454
UBAP2	1.41667348428193	1.00169361631622	2.00357048140949	0.0442
ARHGEF39	1.52320168088296	1.07747938253426	2.15330650242944	0.0155
PPIL1	1.4819308602563	1.05019994936633	2.09114376353291	0.0252
SLC22A7	0.633447339887999	0.447736678103426	0.896186423928606	0.00872
TMEM14B	1.42260936551809	1.00579719501887	2.01215256602682	0.0412
LRRC1	1.60080486894147	1.13192939367072	2.26390112559634	0.00665
BPHL	0.686027600783672	0.485902610421416	0.96857653970788	0.0312
HMGA1	1.67222599906699	1.18360543373248	2.36256079286271	0.00334
TCF19	1.61592347346374	1.14438466323776	2.28175783543212	0.00614
IER3	1.73415845994562	1.22733728463261	2.45026823665767	0.00163
PGBD1	1.42341911501424	1.0084922204463	2.00906059155448	0.0435
ATAT1	1.46086391818783	1.03540743904544	2.06114357207109	0.0295
TPMT	0.687803435888183	0.487614966372877	0.97017852002892	0.0338
SLCO2B1	0.578634388959424	0.409302768096953	0.818019769676067	0.00172
CCDC90B	0.706849991047145	0.501106170940183	0.997067964471327	0.0486
LRRC32	0.575043139175598	0.405755154023912	0.814960965088414	0.0013
MMP7	1.47008286223331	1.04154028556283	2.0749496220055	0.0276
DCUN1D5	1.54987473666878	1.09877287893448	2.18617672989302	0.013
PPP2R1B	0.683145164741033	0.483326360521898	0.96557389422154	0.0287
FDX1	0.621441157130746	0.439658528827825	0.878384215144468	0.00647
FXYD6	0.50839612493859	0.358752846364153	0.72045872937888	9.02e-05
NDUFAF1	0.567079590850628	0.400660755204351	0.802622313720991	0.00111
KIF23	1.68128801299143	1.19053182977679	2.37434171176983	0.00307
RMDN3	0.592838788374402	0.419961672380442	0.836880725350679	0.00291
BCAR3	1.42239803842619	1.00850323388079	2.00615735453142	0.0455
TTLL7	1.55306448727835	1.10117489980265	2.19039618690675	0.0131
IFI44	0.67569026094734	0.47905994662273	0.953027553143851	0.0265
DBT	0.591149380995428	0.418329763202829	0.835363919544595	0.00263
IFT172	1.79555182636158	1.26903037666173	2.54052733523321	0.000744
CGREF1	1.56961797694567	1.11240055905252	2.21476029789976	0.0104
ABCG5	0.61952645164085	0.439078615019101	0.874132811651522	0.00644
CENPO	1.9107346959109	1.35301139242945	2.69835649469454	0.000251
CYP2C9	0.546394388405668	0.386283430309651	0.772869878063067	0.000527
CYP2C8	0.558123502950178	0.395001284826679	0.788609699540749	0.00089
KIF11	1.9420342239439	1.37481799570184	2.74326997374227	0.000168
CEP55	1.83296380642727	1.29811815300125	2.58817451085217	0.000586
KIF20B	1.59565857254812	1.12908360668171	2.25503785997671	0.00723
RBP4	0.621236807423067	0.440159243558789	0.876808056504346	0.00681
ANXA7	0.604557647407212	0.428497768147971	0.852956482406532	0.00429
DNA2	1.55970930276039	1.10463745589127	2.20225477249866	0.0109
ATIC	1.807217754808	1.27953286949597	2.55252216739052	0.000777
SMARCAL1	1.56158121306305	1.10594421190502	2.20493570900021	0.0108
BARD1	1.69692210356465	1.20142781066538	2.3967687446585	0.00252
SSB	1.65716552762312	1.16882772890906	2.34953151608201	0.00316
HECW2	0.676954790237342	0.478859744582085	0.956997937726478	0.0249
OLA1	1.62723493602174	1.15318687672106	2.29615302641897	0.0058
WDR12	1.48014844168513	1.04813366749203	2.09022902075566	0.0242
ITGAV	1.63371565485523	1.15731263821059	2.3062280258564	0.0048
COX17	0.606578442244736	0.429811485509414	0.856043681941094	0.00445
PARP9	0.647454896464236	0.458149366677981	0.914980732146589	0.0126
USP8	0.59862479449479	0.423931432004944	0.845305673347076	0.00336
SECISBP2L	0.600621145002601	0.425365879822649	0.848083442834304	0.00369
SPPL2A	0.658200161297893	0.466592900681445	0.928491307304198	0.0175
PARP16	0.668361746798892	0.47374026644091	0.942937419991899	0.0217
HERC3	0.593389954124105	0.420168419830787	0.83802499435158	0.00289
BBS7	1.65619838347877	1.17302411633166	2.33839445178306	0.00407
CENPE	1.56916443416105	1.1112363267012	2.21579961190203	0.01
ENPEP	0.571504297957481	0.404634513879	0.807190566748204	0.00142
SEC24B	0.677127962237952	0.480083583600245	0.955046772910083	0.0262
GUCD1	0.602581583831595	0.42603991060729	0.852278286922495	0.00363
GABARAPL1	0.537279409970892	0.38041697511867	0.758823036980986	0.000422
FGD4	0.602759328462901	0.427212292598076	0.850440903372742	0.00407
ZCRB1	1.76493095305873	1.2505445887463	2.49089980245137	0.00126
C1RL	0.558744192835007	0.395448480201904	0.789470913802592	0.000881
SLC38A4	0.622881602105132	0.440947528374084	0.879881313025314	0.00683
LLPH	1.54917292550561	1.0982780901238	2.18518130763138	0.0129
AMDHD1	0.628296877003472	0.445049211216502	0.886996214583289	0.00805
NEDD1	1.60050358064068	1.13307929379777	2.26075238128996	0.00689
GAS2L3	2.18082758471948	1.54239800416421	3.08351601949236	9.84e-06
GLTP	1.43117211791223	1.01452424337325	2.0189301975466	0.0405
SLC46A3	0.645618496427427	0.457469711903206	0.911149376851871	0.0129
SUOX	0.64291476564461	0.455351149709506	0.907737679256013	0.0115
TARBP2	1.46236658869641	1.03670316439712	2.06280458397094	0.0299
RDH16	0.575992241038723	0.407862040733335	0.813429612474585	0.00167
NABP2	1.85398437780987	1.31206951369823	2.61972253548879	0.000442
N4BP2L1	0.542794414134386	0.383946443072904	0.767361649863099	0.000476
CERS5	1.60317637309342	1.135485548367	2.26350259317811	0.00709
ITGB7	0.610544625196109	0.432491251760744	0.861901224217297	0.00495
CSAD	0.530908018184222	0.375832582760675	0.749970430189617	0.000325
ESD	0.627177396128012	0.444696977232169	0.884538250433286	0.00807
VPS33A	1.45619579124248	1.03141503430831	2.05591940382601	0.0313
DENR	1.65364633364154	1.17124177060943	2.33474101196311	0.00406
DIAPH3	1.61837364197987	1.14551453158997	2.28642515902426	0.0058
CBLN3	0.666751497620922	0.472589697369601	0.94068398455175	0.021
TMX1	1.52458168753009	1.08008569996647	2.15200453262574	0.0163
SLC38A6	1.69063350122965	1.19704630259538	2.38774526038209	0.00276
FBLN5	0.621276326836501	0.438927400771771	0.879380675730826	0.00603
SERPINA10	0.632440019720791	0.447823882181062	0.893164465897591	0.00885
SORD	0.571311135473608	0.404014703957684	0.807882511004675	0.00132
LYSMD2	0.705810853599122	0.500365132761857	0.995610861829212	0.0452
SLC27A2	0.684723140000164	0.485308164817073	0.966078488764775	0.0305
PSTPIP1	0.659268796004158	0.467240280544557	0.930218055853865	0.0178
WDR61	0.669318536341294	0.47442381833661	0.94427658514438	0.0224
NEIL1	0.679809786531729	0.481436327979692	0.95992204785138	0.0274
MAN2C1	0.584610676006103	0.414450635720167	0.824632931027938	0.00243
ARRDC4	0.656543578209022	0.465410721619439	0.926170047367259	0.0171
PIF1	1.43769591296062	1.01930511632639	2.02782219478414	0.0392
ULK3	0.700720315278178	0.496855928561566	0.988232064906735	0.0443
FANCI	1.75902850014915	1.24380053201616	2.48768285966352	0.00121
C16orf58	0.688960337404392	0.488439609969346	0.971801501819566	0.0345
UQCRC2	0.6609424803948	0.468095227657562	0.933239513200094	0.018
TLDC1	1.5251884969388	1.08051029551005	2.15287162080797	0.0162
NDUFB10	0.585953729898113	0.414818999842923	0.827690567962224	0.00202
KSR1	1.45858871417063	1.0334902745526	2.05853996838714	0.031
TOB1	0.634839509203582	0.449548948745232	0.896501267705655	0.00933
NPEPPS	1.83209614557111	1.29685222137409	2.58824886235691	0.00057
SCRN2	0.483388680927851	0.342015534849011	0.68319884052145	3.71e-05
SLC39A6	1.49000307056318	1.05586259616521	2.10264968031915	0.0231
NPC1	1.45504412709145	1.03012996302365	2.05522942519702	0.0319
SAT2	0.683617880771745	0.484630560434003	0.964308578667303	0.0304
SLC16A3	1.78360876592297	1.26406280779206	2.51669474828865	0.0011
CSNK1D	1.66292822115537	1.17887808216666	2.3457304962635	0.00393
FOXK2	1.69958032281819	1.20493334429776	2.39728885201881	0.00288
TRIM65	1.52108836495895	1.07764103161458	2.14701347307365	0.0168
CEP131	1.48660662460915	1.05348035686284	2.09780774927116	0.0239
ERBB2	0.69242946042583	0.490814737856375	0.976862593327236	0.0362
IGFBP4	0.689515824138193	0.488183514870347	0.973879816206489	0.0333
TXNL4A	1.47474573858531	1.04568851532185	2.07984974646692	0.0275
SAMD1	1.77809234608096	1.2592254495021	2.51075960420098	0.00108
PRDM15	1.46658524510905	1.03967549223517	2.06879194251993	0.0287
SH3GL1	1.62282940168415	1.1500948016074	2.28987668085255	0.00602
CCDC97	1.53766010494495	1.08816277277974	2.17283540430206	0.0137
SIRT3	0.583573871238746	0.413479852350969	0.823639800721183	0.00224
PGGHG	0.612311543544862	0.4330693211282	0.865739982184753	0.00473
URB1	1.46379341121341	1.03672108444993	2.06679615457871	0.0288
SAE1	2.18854531654448	1.5438673217666	3.10242372193488	6.5e-06
ADAMTS10	0.630513094034405	0.446930388074451	0.889504881200009	0.00898
RNPEPL1	1.44347776013758	1.02289771522033	2.03698572497347	0.0364
CAPN10	1.52198897033992	1.07727120979286	2.15029456350344	0.0159
AC020915.1	1.44526553219237	1.02277553976898	2.04227846416343	0.0339
PGD	1.67194902672759	1.18401816479584	2.36095495076915	0.00336
C1orf216	1.65178992718041	1.16872913584553	2.33451009293165	0.00398
KIAA0319L	1.68939567891699	1.19618366612772	2.38596951351338	0.00274
PLK4	1.65127079420969	1.16958244888906	2.33134076045677	0.00428
FCN3	0.693996908931946	0.490853674243958	0.98121239562673	0.0353
BCL10	1.60880369481946	1.14024530529899	2.26990570926848	0.00702
TINAGL1	0.544453646476099	0.385144001295147	0.769659587490129	0.000488
KIF2C	2.24732525650763	1.58953299813215	3.17732995444063	4.75e-06
MTF2	1.62994316211676	1.15285654844068	2.30446252426164	0.00479
IGSF3	1.53228614455418	1.08586392200738	2.16224223054789	0.0151
NME7	1.42463069249144	1.00892699993678	2.01161492369202	0.043
DCAF6	0.709467266725195	0.502713468000387	1.00125386446605	0.0494
UCK2	2.3257335591301	1.64084899793915	3.29648651085963	1.27e-06
NUF2	1.75864985846312	1.24434655493126	2.48552086427661	0.00123
RGS5	0.693379727820009	0.490408034664878	0.980358014077582	0.0351
USP21	1.43931107771572	1.01961300113914	2.03176732360291	0.0369
F13B	0.614868896644447	0.435593608224912	0.867927703534052	0.00571
PRCC	1.44253137190231	1.02282962446851	2.03445100644563	0.0379
ISG20L2	1.70245067510122	1.20632591357321	2.40261629841604	0.00247
XPR1	1.51785284774813	1.07537628101467	2.14239174518828	0.0167
PRUNE1	1.43251305813912	1.01520486158652	2.0213591752626	0.0405
RORC	0.657321243918332	0.465258731716782	0.92866869174496	0.0163
SF3B4	1.93102553178189	1.36637407713117	2.729018112099	0.000181
ANP32E	1.59556439709118	1.13060201391649	2.25174350826247	0.00763
SELENBP1	0.60205324238745	0.425938654589083	0.850986645057905	0.0037
MRPL9	1.55407499406303	1.10070325566801	2.19418728411616	0.0118
DTL	1.61556276333274	1.14413293977605	2.28124106170583	0.00614
DUSP10	0.521344782523781	0.367820963355163	0.738947502571575	0.00017
TPM3	1.69017657457108	1.19727493242938	2.38599905155645	0.00287
UBAP2L	1.60969524691891	1.14003745640276	2.27283654006358	0.00635
SLC39A1	1.49032382699433	1.05608754477959	2.10310700120091	0.0231
KCNN3	0.608324509482887	0.429165552002504	0.862274959187394	0.00379
ILF2	1.56917838017092	1.11068476917306	2.21693936671979	0.00986
RIT1	1.48915859786646	1.05527033931796	2.10144571203702	0.0233
PKLR	0.7012995583586	0.497263308898114	0.989055620539937	0.0453
CEP170	1.52093575949148	1.07789820118242	2.14607054911342	0.0169
DEGS1	1.49162023040718	1.05729800855908	2.10435553055868	0.0229
ITPKB	0.702721423712069	0.497677113098492	0.992244542389052	0.0433
GDF7	0.685112934732792	0.48543634729162	0.966923338058583	0.0311
RHOB	0.689000288732625	0.488036886642091	0.972716224668862	0.0327
ABCG8	0.528377901926407	0.37436233889363	0.745756659361715	0.000311
CHAC2	1.55060890601829	1.09828231384214	2.18922580207262	0.0122
TPRKB	1.41828289063473	1.00544622252085	2.00063047909604	0.047
ZNF385B	0.684695886236031	0.484946276594521	0.966722458249803	0.0304
HSPD1	1.50527556825637	1.0650483488202	2.12746636234827	0.0182
METTL21A	1.48915300875855	1.05488245865413	2.10220263433326	0.0228
COPS7B	1.48708526613487	1.05343661849892	2.09924598207584	0.023
FANCD2	1.69282250969864	1.19791833536731	2.39218982190779	0.00262
CNOT9	1.927512887988	1.36204795205656	2.72773504614876	0.000143
STK11IP	1.5490871508522	1.09764439790115	2.18620074545445	0.0128
DYNC1LI1	1.66059190807343	1.17723182631249	2.34241499721991	0.00427
RBMS3	0.662175211403198	0.468488384513805	0.935937848388533	0.0181
ACKR2	0.632594845644259	0.447935205026674	0.89337974386687	0.00887
NR1I2	0.636786898676964	0.450948651871299	0.899210037870021	0.01
TMEM44	1.44549703521252	1.02347910425786	2.04152842018528	0.034
EIF2B5	1.60621594040283	1.13806570689991	2.26694261285833	0.00705
AHSG	0.697046925072848	0.493981762136721	0.983587761725979	0.0398
SLC26A1	0.693095878424274	0.491440760461496	0.977497056283254	0.0381
GC	0.606047688911549	0.429263341202615	0.855637474670043	0.00411
KLHL8	0.692393215680812	0.490253161783535	0.977879190777138	0.0353
CCNA2	1.66335173240719	1.17801851377834	2.34863794867541	0.00377
METTL14	0.642506910693792	0.455384394829354	0.906520150836471	0.0118
SETD7	0.694224431653838	0.491786023395307	0.97999442557906	0.0368
CBR4	0.551323280066728	0.389241899828471	0.780895785570571	0.000599
CYP4V2	0.674709609537922	0.477239100606296	0.95388885073431	0.0237
SRD5A1	0.670854658384087	0.475212177408819	0.947042172045314	0.0225
RPL37	1.48807664654273	1.05366132800959	2.101597588448	0.0228
GZMA	0.670661972429484	0.474607640246404	0.947703836013866	0.0216
PIK3R1	0.59034500669087	0.417486835591642	0.834774170617751	0.00246
LHFPL2	1.79068893328979	1.26970365585841	2.52544508398588	0.00113
BHMT	0.600937932093719	0.425381369451815	0.848947377959818	0.00356
IQGAP2	0.523189056054686	0.370473850734451	0.738855894505751	0.000239
YIPF5	1.42537291413009	1.01068279122266	2.01021325581086	0.0444
LECT2	0.59221258602508	0.419512360711828	0.836008136807741	0.00293
RNF145	1.76767781781388	1.25133559176596	2.49707983066437	0.00114
BOD1	1.53800005245982	1.09018134390074	2.16977127209193	0.0145
GFOD1	0.642845054289828	0.455081810077467	0.908077964607168	0.0115
MUT	0.630994058100704	0.446784116212048	0.89115410980597	0.00848
TTBK1	0.60891823405863	0.430889311040992	0.860502700503999	0.00452
MMS22L	1.63161993639303	1.15401782342969	2.30688258256123	0.00494
PM20D2	1.45854999707426	1.03257114179374	2.0602629764277	0.0304
SLC2A12	0.689714502254952	0.488875299912587	0.973062240423795	0.0346
DYNLT1	1.56541862916336	1.10945198559527	2.20878011518172	0.0108
WTAP	1.41611896846762	1.00369212975294	1.99801599853873	0.0471
ZMYM4	1.45862172773752	1.03204849812739	2.06150907490142	0.0297
CDCA5	1.93991123024763	1.37334005205813	2.74022124061781	0.000172
CCT6A	1.58866715019952	1.12576641034628	2.24190674986184	0.00857
PSPH	1.4249212446521	1.00987510027708	2.01054620804473	0.0434
NCAPG2	1.57740303957464	1.11786483475507	2.22585081120695	0.00953
HDAC8	0.705604791556341	0.500322451303325	0.995114491804854	0.0486
SLC16A2	0.613276937558774	0.434030654752699	0.866548475373858	0.00513
NONO	1.45654173773436	1.03165669838043	2.05641453895732	0.0311
ADHFE1	0.627592497383712	0.44484417658465	0.885416430077452	0.00783
SYBU	0.578369652829739	0.409358437402919	0.81716027996546	0.00156
DPYS	0.577756868521554	0.409309606435711	0.815526911353499	0.00184
LRP12	1.55395254201643	1.10180266288293	2.19165244756348	0.0128
ARHGAP39	1.90397223814424	1.34758074556714	2.69008762224362	0.000253
HAUS6	1.42344813091752	1.0088405986373	2.00844869263735	0.0441
CDKN2A	1.59516328116614	1.12802688717478	2.2557493287715	0.00722
IDNK	0.665435471847932	0.471649200085157	0.938842612504231	0.0204
AUH	0.633597119022006	0.449258213239951	0.893573667441385	0.0101
MFSD14B	1.41280116139681	1.00019802779384	1.99561193501533	0.048
C9orf3	0.624895390806129	0.441547928656818	0.884375679529563	0.0063
STOM	0.679446555314706	0.481175328445294	0.959416649686989	0.0263
ALAD	0.636364353317813	0.45064496921875	0.898622236648167	0.00991
SURF6	1.44609623654938	1.02435733793862	2.04146956136471	0.0347
MED22	1.43864657888672	1.01950885083436	2.03009907883449	0.038
REXO4	1.58819265829301	1.12450406669299	2.24308296836465	0.00819
ASB6	1.60037671262662	1.13397467790086	2.25860918434151	0.00738
SLC25A25	0.562749949975237	0.398706094014281	0.794288100812896	0.00113
SEC16A	0.683939214307004	0.48474774183924	0.964982007119926	0.0303
COMMD3	1.46246097030911	1.03579073257042	2.06488822734475	0.0295
PDSS1	1.67575358645784	1.1860581401464	2.36763273862755	0.00311
PARD3	1.58445075633297	1.1218962645411	2.23771508881082	0.00842
POLR3A	1.43283895838961	1.0154335957483	2.02182347449917	0.0404
ADD3	1.41976934543149	1.00448205271783	2.00675063210234	0.0446
MKI67	1.70048594589855	1.20494882315004	2.39981349966298	0.00259
GSTO1	0.61848338536041	0.438332619143362	0.872674497084975	0.00644
PDCD11	1.54973082607432	1.09766891863541	2.18796906108144	0.0121
BTBD10	1.45564667260925	1.03142879171945	2.05434175629909	0.0322
PAMR1	0.705270995109054	0.499508569777737	0.995793078712231	0.0454
TKFC	0.67742416033799	0.480088271831938	0.9558731590308	0.0261
ROM1	0.691867973456201	0.490511693386438	0.975881511385851	0.0364
INCENP	1.52026737989759	1.07607396957629	2.14781973333183	0.0165
B3GAT3	1.58358211998524	1.12179224481629	2.2354694840555	0.00841
CHEK1	1.89647628927279	1.34063155929915	2.68278207448295	0.000244
SIDT2	0.669846449052423	0.474800938587873	0.945015539865238	0.0227
TAGLN	0.660489275404492	0.467539987551818	0.933066891686995	0.0172
COMMD7	1.53587887629434	1.08750125784323	2.1691229372235	0.0141
PLCB3	1.52948486820654	1.08351606321694	2.15901179639864	0.0152
CDC42EP2	1.70921944273426	1.21058124725515	2.41324662020398	0.00231
ALDOA	1.90120437951707	1.3448332032016	2.68775197109186	0.000231
TMEM219	0.668801870211914	0.474054709878745	0.943553417522978	0.0222
TMCO3	1.72878217070401	1.22286288525433	2.44400891529429	0.0016
TMEM218	1.43303596751493	1.01583634032986	2.02157769185992	0.0405
SAP18	0.672326961464649	0.476572611154329	0.948488294401602	0.0242
VEGFC	0.689694682073388	0.487746696701997	0.975257767395895	0.0328
PPP1R1C	0.679587423587384	0.481867713280351	0.958435382927264	0.0295
CCT5	1.88356797986341	1.33338766494919	2.66076282841713	0.000325
DLAT	1.61625455526353	1.1426087698517	2.28624079942004	0.00546
FOXO1	0.658128278000952	0.466268238805539	0.928934879660847	0.0158
DHX37	1.62384157977023	1.14862970554543	2.29565843845083	0.00541
SLC7A11	1.881535164376	1.33197276902205	2.6578430558927	0.000336
DCP1B	0.699627917337689	0.496038267398869	0.986777139765868	0.0427
CACNA1C	0.675039473444643	0.477761965159591	0.953776825989501	0.0242
THRB	0.654119062152793	0.46339304535378	0.92334520718797	0.0152
MAGI1	0.703095957408175	0.497703683365558	0.993249481259372	0.0432
AKAP6	0.563991487614167	0.399596034851273	0.796019906002397	0.00119
MIPOL1	1.4652722505809	1.03775355551171	2.06891391209324	0.0269
NDUFC2	0.701845743561898	0.496518762442057	0.992082243444803	0.0408
CDC123	1.50552437871688	1.06522099767193	2.12782479867049	0.0188
QDPR	0.680297890211647	0.482143939623964	0.959890151864964	0.0283
MMAA	0.643339350415325	0.455836855520138	0.907968530364976	0.012
ITIH2	0.526393941542565	0.372582310910247	0.743702998179821	0.000271
FLI1	0.704752340901307	0.499136038240478	0.995071130821814	0.0448
ACSL1	0.601399989301784	0.425925415544234	0.849167328204729	0.00381
BICD1	1.56574878271393	1.10931478248314	2.20998519922583	0.0107
TMEM267	1.67282767564738	1.18513918499793	2.36120150935411	0.00321
TMEM56	0.646150053060181	0.456593807743257	0.914401124126591	0.0114
HSPB8	1.62316526867846	1.15083035979486	2.28936043181347	0.0061
HAUS1	1.55352728000308	1.09979475059222	2.19445219975288	0.0116
SPC25	1.9860721086018	1.40622652164744	2.80501210853635	0.000106
POC5	1.48960001333042	1.05519499388878	2.1028418563061	0.023
GUCY1A2	0.707207668733474	0.500663312579925	0.998960127791656	0.0469
SUV39H2	2.04155781484725	1.44483644114049	2.88472673631757	5.16e-05
DCLRE1C	1.44712429794865	1.02545487286787	2.04218516984238	0.0351
ZNF837	0.647407783059284	0.458983664486732	0.913184651210725	0.0138
SPARCL1	0.631854720444682	0.447166714257062	0.892822240607821	0.00833
NADK2	0.664631530102569	0.471270372817268	0.937328328462018	0.0205
GPD1L	1.54530048285207	1.09499036763796	2.1807987110005	0.0134
PANK1	0.604307780263278	0.427807186585206	0.853627299255283	0.00396
PTPRK	0.621471151067628	0.439932235705079	0.877922462286306	0.00653
PLOD2	1.67662637422134	1.18728094106578	2.36765865727718	0.0032
ADGRA3	0.657534670917227	0.465412440852689	0.928964947017979	0.0162
CWC27	1.70347324023056	1.20599044357426	2.40617253282812	0.0024
CENPH	1.73791773734615	1.22919106691036	2.45719167921891	0.0015
CDYL	1.62024229045885	1.14739812668384	2.28794610932348	0.00569
TXNDC11	0.619307658426432	0.438593770880803	0.874481128665792	0.006
DAB2	1.57378842432584	1.11562011791459	2.22011952345559	0.0102
ANAPC1	1.45935819426991	1.03362394365426	2.06044601835877	0.0304
CD96	0.646531092086097	0.456869620521792	0.914927222686943	0.0118
FAM49B	1.45780011528251	1.03253570049422	2.05821568697382	0.0305
LPCAT1	2.24458110867528	1.58372884992089	3.18119124601008	3.1e-06
CMTM7	1.54446466110322	1.0949581503864	2.17850434608382	0.0139
CD8A	0.58364412851794	0.412917780863004	0.824959555002748	0.002
RPIA	1.47903581366204	1.0462040084506	2.09093725547337	0.0237
ZDHHC7	1.66457469181986	1.17936174089683	2.34941393175953	0.00383
PID1	0.678665049690016	0.480373433405221	0.958808746782262	0.0258
GDPD1	1.62051114825578	1.14700098900984	2.28949792265502	0.00506
ROBO4	0.506484658854275	0.356645030266753	0.7192773987706	7.03e-05
CC2D1B	1.70914003028835	1.21052578857168	2.41313293009708	0.00229
ABCA9	0.489451783838996	0.346738840103602	0.690903414891728	5.3e-05
ABCA6	0.701701316571012	0.496699547386581	0.991313038774058	0.0419
MIA3	0.535484803973018	0.379306542894881	0.755968966676877	0.000413
PGM5	0.581940829292195	0.411688911929081	0.822599586688955	0.00194
TRIM11	1.53665763345699	1.08853229546317	2.16926653651272	0.0143
ENAH	1.63193272331835	1.15555102488357	2.3047051632407	0.00513
CCSAP	1.41690371868666	1.00353271887219	2.00054877162783	0.0445
GBP5	0.686512980035291	0.486439429918289	0.968877197796454	0.0319
SORBS2	0.552775584158743	0.390295196035971	0.782896765180472	0.000626
C21orf91	0.700340611606933	0.495966459181462	0.988931737592602	0.0414
JAM2	0.513799810550846	0.36267504704396	0.727897459375217	0.000126
ATP5J	0.606886525253393	0.429865589542073	0.856805623652014	0.00443
ADAMTS5	1.7547844682709	1.24235911211721	2.47856557741756	0.00137
XPC	0.666091112627002	0.471792892236547	0.940407067638117	0.0202
DPH3	1.5012236745818	1.06372887963819	2.11865313075963	0.0205
OXNAD1	0.681270964069449	0.482249867566826	0.962426654103335	0.0263
CXXC1	1.44053780292774	1.02083559401926	2.0327946770484	0.0365
SKA1	2.00085784152573	1.41722595835902	2.82483684297632	9.08e-05
CYP2U1	0.605281304794826	0.428507815574039	0.854979640087395	0.00407
TMEM55A	1.52920102024444	1.08284580237955	2.1595464055712	0.0147
GTF3C6	1.65316599590785	1.17137049732935	2.33312843054948	0.00429
TTC39B	0.666116630757244	0.471330925874375	0.941400916878612	0.0192
AGPAT5	1.66885445834658	1.18235811528772	2.35552593341443	0.00337
SLC25A28	0.563841899068915	0.399120022705973	0.796546575113439	0.00109
NIFK	1.5755328140414	1.11510290972239	2.22607584150166	0.0084
NUP205	1.79044083994326	1.26638749053308	2.53135665450018	0.000862
RBM45	1.79543767865594	1.26895161493871	2.54036199646048	0.000746
KDM8	0.643718258866287	0.455454997916069	0.9098005262733	0.0112
KCTD18	0.690422649192112	0.4892397657932	0.974335014948369	0.0346
TMEM237	1.68844092266262	1.1923562443097	2.39092365467691	0.00235
FZD7	1.61949356438913	1.14736270999703	2.2859026027651	0.00592
PXYLP1	1.42363877215223	1.00774111143615	2.01117859594588	0.0431
MICU3	0.679621118686745	0.481895892517158	0.958474376181942	0.0292
NAT2	0.698285266440518	0.494698896689807	0.985654741885647	0.0394
PSD3	0.63822454657054	0.452322174073724	0.90053195530224	0.0106
MCU	1.59760895450732	1.13237795137714	2.25397745374495	0.00795
GNA14	0.505518307473222	0.357526876904759	0.714767967664332	9.94e-05
ADK	0.697600300669337	0.494640576883174	0.983837966873645	0.0417
DCK	1.52855230406384	1.0828637072611	2.15767887555169	0.0154
DRAM2	1.4983037352708	1.06199791113521	2.1138592266408	0.0215
ADAMTSL3	0.680858073706772	0.482386960847592	0.9609872450059	0.0284
USP16	0.69083596967635	0.489133141570236	0.975714578379539	0.0342
MAP3K7CL	0.650147505839506	0.46071317557061	0.917472739575574	0.014
TIAM1	0.682393072127393	0.482783834889603	0.964531683199258	0.0278
CDK20	1.43445348182585	1.01621508570832	2.02482409527316	0.039
PCGF6	0.706981796127274	0.501200158655508	0.997252796958694	0.0485
SFR1	1.4975470125123	1.05743992539436	2.12082691491731	0.0199
PCDH1	1.541466258537	1.09284340219934	2.17425316511601	0.0143
MED19	1.8285911101631	1.29441365059671	2.5832124426578	0.000577
AIFM1	0.691060338787181	0.489294525633397	0.976026435665596	0.0332
TBC1D31	1.4468754061924	1.02443960939812	2.04350595373248	0.0333
PRR14	1.43195540870863	1.01481346184663	2.02056473393512	0.0405
SASS6	1.46202291914593	1.03548485275263	2.06426101784671	0.0291
VPS8	1.5395596050872	1.09056110540196	2.17341675388528	0.0139
BUB1B	1.7650444042915	1.24878337903214	2.49473351537983	0.00114
RPUSD3	1.44006441109564	1.01969250707446	2.0337361446874	0.0365
SLC6A1	0.5747606485618	0.407160403869641	0.811350514430053	0.00166
C8A	0.625308308868114	0.442693991114609	0.88325228936363	0.00734
DHRS4	0.635288879185329	0.449373082156611	0.898122241945713	0.00912
DHRS1	0.514590895876669	0.363830017060807	0.727822823026987	0.000141
APPL1	1.42678716515476	1.01143673173726	2.01270287183834	0.0428
TSC22D3	0.705318636479127	0.499303724251506	0.996336207406677	0.0454
DYRK1A	0.676413058422261	0.478468736766631	0.956247692787744	0.0238
ERG	0.622654687337407	0.440247611712435	0.880638189393484	0.00641
ETS2	0.612263641425019	0.43303473166981	0.86567367279182	0.00489
SLC35B2	1.46033499592191	1.03471369751624	2.06103225020927	0.0306
TMEM164	1.63550924448836	1.15931843346691	2.30729574514543	0.00544
SLC37A3	1.51860718225343	1.07429479893004	2.14668057249142	0.0162
SPPL3	1.48332697493698	1.05117953587216	2.09313332260614	0.0241
FAM213B	1.73556306819734	1.22951118391706	2.44989976755977	0.00174
UBXN11	1.68873740903158	1.19433825196658	2.38779427182118	0.0025
PTPDC1	1.4767811836636	1.04464165015873	2.08768496267739	0.0254
XDH	0.63443569504012	0.44925866623333	0.895939647677248	0.00931
WASF2	1.41636817271214	1.00315873796733	1.99978201330012	0.0465
ABHD3	1.42715591389654	1.01110823949759	2.01439759167815	0.0408
FAIM	1.58620273263022	1.12251730090048	2.2414256840275	0.00803
CUL4B	1.63069478556848	1.15593064822218	2.30045417324129	0.00571
AUTS2	0.646365387686584	0.457615160177294	0.912968473853366	0.0125
SHROOM4	0.559637491576104	0.395576392688573	0.791741185182818	0.000835
CDC25C	1.60058248365758	1.13411886831456	2.25890279984382	0.00754
MITD1	1.50986182783934	1.06935171104573	2.13183624771781	0.0182
EIF5B	1.74452883567414	1.23697043628726	2.46035052190351	0.00189
CNOT11	1.72183809394062	1.21805030815752	2.43399340888444	0.00183
B4GALT5	1.52039274643572	1.07796980676398	2.1443959644414	0.0178
FAM86C1	1.82981349712543	1.2944991119658	2.58649650920028	0.000552
TAGLN2	1.44533227080697	1.02448858529263	2.03905187722453	0.0357
ELK4	0.662267256137163	0.469046854941646	0.935083380115645	0.0182
ZNF276	0.676397096657677	0.479478546864411	0.954188743915403	0.0264
IFNGR2	1.44385591318994	1.02279110043478	2.03826558245115	0.0359
TNNI1	0.699337606058624	0.495746924890536	0.986537813332475	0.0421
RCAN1	0.662869994536895	0.469253822300436	0.936373043278107	0.0182
UBE2Z	1.44531026002804	1.02418284588746	2.03959845268864	0.0358
CCDC24	1.57686170640649	1.11778351623206	2.22448515747747	0.00982
CHAF1B	1.55379171505953	1.09936202928238	2.19606337992552	0.0115
CLDN14	0.58451624757908	0.413784377848141	0.825693916867294	0.0022
HLCS	0.654808178148564	0.463887333270109	0.924305794572274	0.0158
ATP13A2	1.55007037254367	1.0983334221932	2.18760361042263	0.0122
THEM4	1.64406352745849	1.16454667227303	2.32102752656832	0.0045
MED8	1.54051994030143	1.09123240487964	2.17479033417091	0.0136
NAE1	1.40894724248613	0.997514207936799	1.9900792553273	0.0497
TMEM69	1.41585296074032	1.001765059307	2.00110753296176	0.046
UROC1	0.638402172917995	0.451883212915165	0.901908552338567	0.00994
ZDHHC1	0.705116716460581	0.499596373724782	0.995182531300843	0.0453
GNE	0.648265118531128	0.459192615489997	0.915188201482155	0.0134
IQCC	1.63939148414153	1.16128108876025	2.31434444622271	0.00488
TMEM234	1.80142778119706	1.27608825839457	2.54303887644201	0.00084
CCDC58	1.51468564663442	1.07219129971315	2.1397978222115	0.0172
WDR4	1.52459334795308	1.08009385913435	2.1520211942374	0.0162
CBS	0.643406596658825	0.455885039100198	0.908062369059465	0.0119
G6PD	1.83659902232186	1.29831340007725	2.59805988954047	0.000507
LRRC3	0.66340449889904	0.469638544255308	0.937115435994183	0.0187
FTCD	0.577869784249289	0.40921176599326	0.816040777170176	0.00183
SPATC1L	1.55389597069307	1.10101392546147	2.19306280501778	0.0122
C21orf58	1.47806086253025	1.04712407236631	2.08634675775023	0.0254
SHKBP1	1.50517990368698	1.06608221543124	2.12513304290207	0.0193
BRSK1	1.83383241465928	1.29872438334549	2.58941879291757	0.000592
CHTOP	1.54563352555333	1.0952238187936	2.18127377648335	0.0132
ANO10	1.42382612890666	1.00910605945197	2.00898689128704	0.0442
RUSC1	1.4527098162465	1.02937053445772	2.05015175738509	0.0322
FAM189B	1.61757708374636	1.14428820651	2.28662290406863	0.00571
CCR5	0.6638156099705	0.47015891430088	0.937238773183211	0.019
UBQLN4	1.46793828566933	1.03910530392148	2.07374825477424	0.0262
AZGP1	0.65255010218678	0.462267523529315	0.921158450874765	0.0149
CYP3A4	0.630107102430641	0.446146239986314	0.889921117671458	0.00822
IER2	0.686001456427774	0.485883836850456	0.96854013764172	0.0309
CPSF4	1.46918261956386	1.04125098851511	2.07298489359103	0.0285
TONSL	1.580781575615	1.11807161863835	2.23498240018569	0.00854
RECQL4	1.66979537351967	1.18121678710908	2.36046136480297	0.0033
COL26A1	0.643506917270421	0.455776416708649	0.908562043567934	0.0114
SH2B2	1.44461039169091	1.02286120478502	2.04025646296751	0.0344
RPL8	1.43085728752065	1.01327167899476	2.02053666325904	0.0397
PGLYRP2	0.620870419659279	0.43949976036759	0.877088255259753	0.00646
DVL3	1.68959917801028	1.19567960854017	2.38755044574058	0.00271
BDH1	0.545185702555848	0.385409521054043	0.771199033844405	0.000509
THAP8	1.4873073341874	1.05460237214491	2.09755180222908	0.0246
PGAP3	0.68780280204519	0.4869510916377	0.971499402353099	0.0319
IKZF3	0.708115281016647	0.50131645772103	1.0002210050888	0.0476
CYGB	0.576436706358957	0.407116534434385	0.816177306332212	0.00138
SRSF2	1.72032400795395	1.21771800500493	2.43037770664381	0.00183
ITGA5	1.53156913962199	1.08586037461005	2.16022619877331	0.0158
LSM12	1.58595689986415	1.12418364974536	2.23740959833071	0.00902
DBF4B	1.56278048048604	1.10623450155582	2.20774422308591	0.0102
RACGAP1	1.81734893130165	1.28585312517221	2.56853374109966	0.000643
SPC24	1.58135811931373	1.11974046716361	2.23327956330266	0.00868
ASGR2	0.647318541170178	0.458300918473515	0.91429293909849	0.0129
SPSB3	0.698852815181422	0.495400925207632	0.985858589348219	0.0412
C16orf59	2.0775198221011	1.46878987950929	2.93853373544821	3.08e-05
CCNF	1.77574281694214	1.25811709005674	2.50633472579202	0.00115
PAQR4	1.57405800057635	1.11465001845192	2.22281303383415	0.00942
PPP1R32	0.691991637170674	0.489964350604077	0.977320952685175	0.0349
ASRGL1	1.89793644485851	1.34408416854731	2.68001277971704	0.000283
SYVN1	0.643292692755533	0.45540399828446	0.908699726202614	0.0116
LRP5	0.70662397242823	0.500944998079686	0.99675102121855	0.0485
PLPP3	0.630712760359613	0.446343762098608	0.891238143914195	0.00813
PRKAA2	1.42786323379613	1.01009463133623	2.0184182265474	0.041
GMEB1	1.53221888607322	1.08494996119136	2.16387372580897	0.0145
SELENON	1.63495174723884	1.15892618800846	2.30650341968096	0.00526
AKR7A3	0.67362240268653	0.477198068382037	0.950898948396195	0.0241
RBBP4	1.70322112476723	1.20581488798539	2.40581056740816	0.00234
KIAA1522	1.57222002469342	1.11384414801569	2.21922951289965	0.01
ALPL	0.651366444389655	0.461714677610686	0.918918686043093	0.0151
SCNN1D	0.67421135481272	0.477412488842724	0.952134603894183	0.0242
TM2D1	1.65553353455738	1.17302928980314	2.33650711697405	0.00401
USP1	1.50755943967389	1.0685033255536	2.12702703847208	0.0195
FUBP1	1.53614909175731	1.08485374945161	2.17518170840967	0.0124
SNX7	1.44652480766635	1.02503451969103	2.04133029571032	0.0354
AGL	0.63484020655461	0.449549450026069	0.89650223759573	0.00943
EXTL2	1.4218840426083	1.00700987704437	2.00768063621987	0.0439
PEA15	1.51649549939569	1.0747804607779	2.13974730990445	0.0179
OLFML2B	1.51757288073781	1.07593668176178	2.14048604103707	0.0192
FLVCR1	1.4988896638061	1.06119542109687	2.11711262562985	0.0206
IER5	1.56998468818674	1.1131302294891	2.21434281078876	0.0109
CNST	0.708756539914521	0.502011612935427	1.0006458415061	0.0484
HAAO	0.639344940964404	0.452974095754586	0.902395870686252	0.0109
KIAA1841	1.87542990299877	1.32696051644718	2.65059681691138	0.000339
FAM84A	1.55006512550056	1.09905442373676	2.18615369848921	0.0134
FRZB	0.696917491983935	0.493254186203811	0.984672820257608	0.038
COQ8A	0.700288988836614	0.496425880642508	0.987870872588456	0.0426
SGCB	1.5612491150734	1.10678913442782	2.20231543976766	0.0114
LYSMD1	1.40877088623532	0.998741914351944	1.98713539642724	0.0483
VPS72	1.6060298067195	1.13747823497594	2.26758777509798	0.00685
S100A9	1.453603105873	1.02960370545812	2.05220899866855	0.0321
FZD5	1.46061701687852	1.03561903656338	2.06002593103602	0.0317
DCAF16	1.71496250051367	1.21247820907865	2.42569009170318	0.00195
GNPDA2	1.52922105913816	1.08333152506877	2.15863472408707	0.0155
MRPS18C	0.685661477398953	0.486087877622231	0.967174215264595	0.0322
PYGO2	1.58462676197681	1.12293277686919	2.23614630055958	0.00896
EOGT	1.43869837075208	1.01918447241496	2.03089142155019	0.0368
ATP1A1	1.61205507715215	1.14280561063105	2.27398391082193	0.00695
EIF4E3	0.702083334223884	0.49697461204882	0.991843438768063	0.0419
LMOD1	0.627452701894993	0.443993859868597	0.886716976743427	0.00723
IGFBP7	0.581488835207406	0.411362775291899	0.821973415632788	0.0019
ARPC2	1.67182880794993	1.18484515708896	2.3589677911655	0.00363
CCT3	1.75945388082633	1.2440947126946	2.48829765705689	0.00115
SSR2	1.44718672963738	1.02549864801168	2.0422741994826	0.0349
KIAA1524	1.66386369005027	1.17837587362705	2.34937123292115	0.00376
ANKZF1	1.69613189585625	1.20143786441732	2.39451701444097	0.00266
HDAC11	1.61392419309352	1.14298938265748	2.27889369802933	0.00628
FBLN2	0.658037201735892	0.465502873931936	0.930204695001983	0.0163
NFASC	0.631321914974543	0.446782760970786	0.892083122144425	0.00844
SGO2	2.0182072709902	1.42674593084755	2.85486049100422	6.18e-05
SERPINI1	1.43850724368097	1.01905079394796	2.03061820118489	0.0377
EIF5A2	1.41341637113683	0.999441108334595	1.99886298606081	0.0445
SLC2A2	0.548102483553757	0.387518219813145	0.77523150427005	0.000543
SNHG16	1.4450998559596	1.02464681158095	2.0380813857922	0.0361
CDS1	1.4454038144727	1.0234141408212	2.04139468428278	0.0333
THOC7	1.50628392371074	1.06685327093467	2.12671350469934	0.0184
GMPS	1.81519169132181	1.28508670214077	2.56396776245125	0.000699
SMIM14	0.534869061305959	0.378864567486746	0.755111291193326	0.000403
RPP14	0.646916138349961	0.458224284107277	0.913309277950988	0.013
DNASE1L3	0.469387561419391	0.330732963960263	0.666170919817095	1.17e-05
APBB2	0.619556036010118	0.438553417267896	0.875263232807261	0.00587
U2SURP	1.47209273741182	1.04199536385979	2.0797184927132	0.0257
CXCL1	1.72490643927257	1.22205424026845	2.43467280436781	0.00192
GYG1	1.66094409361396	1.17575753901653	2.34634709161095	0.00347
HPS3	1.49018333561156	1.05560282515456	2.10367604255821	0.0225
TM4SF18	0.576755553043661	0.407347617133727	0.816616948215743	0.00145
TOPBP1	1.51463137504899	1.07215354086532	2.13971983940963	0.017
SNRK	0.645372082589374	0.456030648064582	0.913327046665427	0.0115
KIF15	1.93302019198707	1.36584411003162	2.73572001020177	0.000154
CLEC3B	0.432500079226034	0.304205717117356	0.614900733303322	9.17e-07
LRRC2	0.598867798027056	0.42442953979915	0.844999242238166	0.00352
YEATS2	1.48551823013049	1.0513289909515	2.09902364630198	0.0224
POLR2H	1.46218222450151	1.03600768586999	2.06366891559575	0.03
RFC4	1.72780798907515	1.2235556054734	2.43987313184421	0.00189
PRKCD	1.64141174855741	1.16313154506118	2.3163609823346	0.00494
RFT1	1.49207305500374	1.05644652972662	2.10733050734172	0.0213
GNL3	1.50670665679179	1.06604133506737	2.1295280726401	0.0167
RNF168	1.50437363370554	1.06670646460242	2.12161461928697	0.0212
PIGX	1.48822757595781	1.05511677341637	2.09912435632114	0.0236
EXO5	1.59051739651443	1.12664085357955	2.24538776538908	0.00808
H2AFZ	1.68168385955169	1.19133574609646	2.37385691879313	0.00313
EMCN	0.488785537155125	0.344499286685997	0.693503036335127	3.35e-05
BDH2	0.680721774592895	0.48264158754437	0.960095744675752	0.0294
CDC25A	1.76388502731991	1.2479790795582	2.49306293716461	0.00118
ZNF589	1.49513145628133	1.05800676664339	2.11285801002387	0.0211
RNF123	0.661864008046766	0.469277231317488	0.933486510559808	0.0192
HMGB2	1.49982907432116	1.06234434562675	2.11747467893936	0.0205
MAD2L1	1.7257307339858	1.22074835284939	2.43960727800434	0.00174
ANXA5	1.76423286919347	1.24739917920501	2.49520575981643	0.00105
FBXO8	0.691523557457795	0.48984797966251	0.976231096938589	0.0351
FAM198B	0.66104574728463	0.467368631310357	0.934982475777062	0.017
PRMT9	0.572979102745175	0.405695320161942	0.809240422225268	0.00153
STARD4	1.51073457687447	1.07039205186836	2.13222711975514	0.0188
CCDC112	1.60891979778016	1.13995956381097	2.27080240200363	0.00684
C5orf63	1.46849373529429	1.03949175426448	2.07454637494882	0.0271
SPINK1	1.42050947396629	1.0067766049263	2.00426505319491	0.0449
GRPEL2	1.61212394077026	1.14285412643794	2.27408165248968	0.00691
RHOBTB3	0.661966402891833	0.469169345172278	0.933990089221723	0.0189
SERINC5	0.650689517610615	0.460725652406161	0.918978238170862	0.0137
EGFLAM	0.698481535152708	0.49376131324698	0.988081572736029	0.0389
KLKB1	0.663340734292744	0.469592649306642	0.937026868758982	0.0188
CCDC127	1.67085800944876	1.18325696968276	2.35939154323135	0.0034
ACSL6	0.660639652719104	0.468333355456031	0.931910455790275	0.0188
UQCRQ	0.632553904685774	0.448264822391901	0.892607276649977	0.00907
LEAP2	0.643131089507532	0.45528768595954	0.90847525871346	0.0114
CREBRF	0.691739878890609	0.490003223697381	0.97653247347432	0.0349
STXBP5	1.55080893661508	1.09790216228153	2.19054888541927	0.0118
BMT2	1.47009081133677	1.0415458506187	2.07496097487502	0.0276
PTTG1	1.80166379085213	1.2762532696588	2.54337637554925	0.000851
CDCA7L	1.54609949425229	1.09402331935871	2.18498418071051	0.0124
FABP5	1.45740036633965	1.03265765072838	2.05684413058752	0.0318
SHH	0.655222762438016	0.464345826302207	0.924562780795827	0.0163
TAGAP	0.632834727643029	0.448465816046353	0.892999595914873	0.00905
SOX17	0.683781615876896	0.483474399949955	0.967077674142864	0.0283
DLC1	0.661425113956051	0.468631592428871	0.933533266727373	0.0181
OSGIN2	1.48722085106798	1.05353143053934	2.09943984178911	0.0233
OXR1	0.700274751327592	0.49649871207339	0.987685799423451	0.0402
ALDH7A1	0.577987098046034	0.409474717590251	0.815847892816593	0.00183
FOXK1	1.72388758172062	1.21947091996769	2.43694896348109	0.00182
COX6C	0.691191792356902	0.489930679517727	0.975129980208274	0.0356
CTHRC1	1.72427180604584	1.22108853682102	2.4348056438764	0.0019
DCAF13	1.77732154354237	1.25443060100087	2.51817188341825	0.000782
TMEM67	1.52462987974626	1.07693008019828	2.15844678587408	0.0146
TMEM65	1.42562652065414	1.0100376400262	2.0122131055826	0.0407
FBP1	0.687239704332579	0.486545928400793	0.970717014863341	0.032
MID1IP1	1.41068442293789	1.0000909593771	1.98984954564441	0.0497
MELK	1.81092931319415	1.28056968653477	2.56094222116103	0.000664
HECTD2	1.46354144807581	1.03604569189328	2.06743156889309	0.0288
MARCH8	0.688356090620944	0.487904692975468	0.97116120077733	0.0334
ZCCHC24	0.68180571431466	0.482870325228049	0.962699523630036	0.0281
PGM2L1	1.70520301481435	1.2082547831194	2.40654319134992	0.00244
CRYL1	0.662266801762955	0.469046528573757	0.935082747656163	0.0183
SKA3	1.65621385692087	1.17350590776983	2.33747808314804	0.00422
DDIAS	1.46185152023568	1.03486947168386	2.06500425965624	0.0297
FAAH2	0.593577344389244	0.419528478421522	0.839833484243658	0.00274
TAF3	2.51870942251123	1.78226013004594	3.55946758169547	2.06e-07
VDAC2	1.51801581650845	1.07504336984517	2.14351540022214	0.017
ABRAXAS2	0.708300607670794	0.501449817314632	1.00047847960833	0.0477
QSOX2	1.43288194289626	1.01289431563598	2.02701370773222	0.0373
PRDX3	0.664022223645956	0.470745807898632	0.936653085587683	0.0195
BMS1	1.50495596883921	1.06667384936998	2.12332239089063	0.02
FUNDC2	1.78494535313779	1.26500117871627	2.51859837547456	0.00107
NDRG2	0.46614203214569	0.328709231902246	0.661035264739787	1.03e-05
BTNL9	0.486127101190641	0.34350645893596	0.687962489101473	3.75e-05
PTER	1.45951752433213	1.03373522139424	2.06067410662424	0.0303
TAF1D	1.60332159175941	1.13603807661338	2.26281159014071	0.00694
LIPC	0.706020019492237	0.500586920291518	0.995759672732834	0.0485
JAM3	0.700805275763137	0.495768015585243	0.990640822114515	0.0405
GPT2	0.586289007046112	0.415260389111647	0.827757254956239	0.00241
IKBIP	1.66629029196329	1.17878698810576	2.35540718137108	0.00326
RPUSD2	0.581423026853764	0.411765275701504	0.820984080262399	0.00189
TRMT61A	1.45684264384736	1.03186689436318	2.05684521959782	0.031
CCT2	1.60772473656679	1.13745652058739	2.2724198963086	0.00656
FAM227B	0.637584311550964	0.451521712675202	0.900319393119282	0.0102
CYYR1	0.602327491605329	0.425856246465574	0.851926935802022	0.0036
WBP1L	0.593087812979212	0.420140342572074	0.837227750496543	0.00285
BORCS7	0.644720539415156	0.456431589993975	0.910683184635088	0.0121
C2	0.669181191080944	0.473247034310697	0.946236181170694	0.0208
ANAPC16	0.695409434916966	0.492942810463274	0.981035268000047	0.0387
USP54	1.6130436282169	1.14039019908384	2.28159602618598	0.00601
MOGAT2	0.673052567602522	0.477090769290212	0.949504345745977	0.0246
ZMAT1	0.685162667559499	0.485732201325431	0.966474694772659	0.0318
AKIP1	1.62379565767812	1.15037341617441	2.29204908668941	0.00582
MAPK7	1.79977353910864	1.27540698884318	2.5397263935441	0.000922
MCM7	1.9127647655505	1.35369181807271	2.70273410793043	0.000227
ZSCAN21	0.703817142252946	0.498664976099666	0.993369483462778	0.0448
ATF7IP2	0.623604351995711	0.441855836914505	0.880111464733768	0.00712
B2M	0.645579302928781	0.45758042858705	0.910818318119399	0.013
CASC4	0.697456120358325	0.493642191395095	0.985420307065999	0.0389
C16orf45	0.586105084673357	0.414927926729056	0.827900818795159	0.00233
PCLAF	1.95965175615271	1.38622940001416	2.77027381279979	0.000124
LDHD	0.633149203357603	0.448333783445642	0.894150582700782	0.00909
PLIN1	0.673351213247951	0.477304020634621	0.949922558330111	0.0244
PEX11A	0.690453401389768	0.48956280848572	0.973778831290869	0.0359
GLYATL1	0.646611640350776	0.45818109957996	0.912535706558875	0.0128
DCTN5	1.48438382636864	1.05192101826843	2.09463952684568	0.0244
PLK1	1.90075833776397	1.34711168105089	2.68194709421628	0.000315
CLPX	0.631971117615774	0.448057019697613	0.891376489916552	0.00894
NEMP1	1.47963185152377	1.04661699286869	2.09179712441218	0.0244
STAT6	0.634516567195017	0.449511889134214	0.895663237785326	0.00952
STX3	1.93107370426757	1.36551242190701	2.73087640323759	0.000168
PIP4K2C	1.42223522961005	1.00619234633786	2.01030454634838	0.0428
MTMR10	0.586850852745228	0.414660260844661	0.830544799895395	0.0021
YWHAB	1.77656441517324	1.25869234126681	2.50750800476255	0.00116
MS4A7	0.683318153936005	0.483139442432557	0.966436723004021	0.0274
EVA1C	0.677231367156909	0.479950337259739	0.955603713667167	0.0266
MARS	1.48986525735941	1.05434919805433	2.10527829791381	0.022
CNPY4	1.57655012884776	1.11756420311467	2.22404252198015	0.00996
SNRPD1	1.58522506211858	1.12243594506789	2.23882575091344	0.00849
COQ4	0.663103247047279	0.469982124835965	0.935580084876871	0.0193
HDHD2	0.626258838681616	0.443757487931766	0.883816371989092	0.00769
IGF2	0.640364031709947	0.452738301478246	0.905746414140139	0.00999
FN3K	0.707094016128591	0.500817829090179	0.998330967076716	0.0453
ZNF180	0.644047658241038	0.456485765586251	0.908675400980034	0.0125
CDT1	1.80947007633167	1.27956018283113	2.55883388766861	0.000689
DHRS13	1.70292092517163	1.20415285397338	2.40828202816476	0.00223
TUBA1C	1.66930836414893	1.18217570558518	2.35717110532076	0.00357
NCKAP5L	1.43126016740018	1.01398071943479	2.02026096504898	0.0407
PPP1R14A	0.655225342473272	0.463473466825164	0.926310307168391	0.0145
YIF1B	1.67919901601023	1.18907513993274	2.37134663796708	0.00311
CHAF1A	1.46668895385241	1.03874254599959	2.07094288727974	0.0286
FAM57A	1.50321681250106	1.06545156470891	2.12084796740919	0.0205
GPT	0.605516492796766	0.428677064802866	0.855306367317565	0.00419
RILP	0.630216626116223	0.445986192675896	0.890549981940689	0.00801
SERPINF2	0.509624586560081	0.360491461542095	0.720453178323633	0.000128
SRR	0.610286071481322	0.432590602981101	0.86097360062252	0.00528
CYB5D2	0.631407374281316	0.44684434659185	0.892201670083962	0.00842
C19orf48	1.58227027677136	1.11978530527952	2.2357671751454	0.00848
ZNF83	1.68966812539699	1.19770479219306	2.38370789913511	0.00311
ANGPTL4	0.667852950382344	0.471172831462389	0.946632601778115	0.018
C3P1	0.612113702346874	0.433617135878792	0.864087586947976	0.00526
TMEM88	0.537391944048892	0.379771566694146	0.760431077140717	0.000356
TMC8	0.637656760003646	0.45134641469421	0.900873764232347	0.00999
TK1	1.67434987082485	1.1850822120417	2.36561435269652	0.00321
CYP7A1	0.632752369925323	0.448246385939057	0.893204215818367	0.00893
ECI1	0.577407908620113	0.409059337600393	0.815040416612489	0.00182
NLRC3	0.460187243331042	0.324698512777145	0.652212100121237	7.73e-06
VPS37C	1.60684844340533	1.13804986102532	2.26875992739715	0.00685
RAB3IL1	1.50731730355865	1.06857808380344	2.12619506991991	0.0195
C11orf84	1.52985789532443	1.08377699550005	2.15954498905618	0.0152
SAC3D1	1.59735517178646	1.13244483079257	2.2531283427266	0.00803
MAP4K2	1.57932195858544	1.11881281473806	2.22937904894675	0.00926
PBK	1.71190498993645	1.21036491006334	2.42126871838671	0.00198
GLYCTK	0.569382001486835	0.402881067013402	0.804693717727791	0.00129
UBTD2	1.61675998856237	1.14583358808148	2.28123253481581	0.00646
DNAJC7	1.51103259804996	1.07016912582775	2.13351278528392	0.0182
NT5DC2	1.45569572081635	1.03146316305363	2.05441174004666	0.0319
COA6	1.43108617831023	1.0138589647947	2.02001236943768	0.0406
BMI1	1.41309236820311	1.00040078947149	1.99603005324376	0.0458
PCMTD1	0.659013704822053	0.467249133310432	0.929480724910726	0.0177
ACOX2	0.654296471607687	0.463891065601258	0.92285431753982	0.0164
FAM107A	0.595121034403981	0.420935792657401	0.841384961241161	0.00286
ARF4	1.7993088498695	1.27252813261204	2.54415777085671	0.000737
FILIP1L	0.66375239961999	0.470113518944395	0.937150773690909	0.0189
DTYMK	1.86313143004789	1.31977530609321	2.63018917660151	0.00042
ING5	1.52885090832024	1.08139359985855	2.1614563838526	0.014
STIP1	1.79690014462692	1.27234289743271	2.53772008809521	0.000857
REEP4	1.6965889037238	1.20175726457614	2.39517079953241	0.00266
POLR3D	1.55252649738036	1.10005444351135	2.19110839403039	0.012
FEN1	1.53660463923045	1.08919973653844	2.16778772349731	0.0145
CAVIN2	0.674162831061865	0.477754541912438	0.951315964398823	0.0247
HFE2	0.655652008637731	0.463468803657683	0.927526411784554	0.0149
GFRA2	0.586144372136437	0.414721193030496	0.82842456754303	0.00214
ZSWIM1	1.48122679283304	1.05028695333332	2.08898416270259	0.0264
ADAM9	1.77162870709435	1.25523615387652	2.50046038437286	0.00122
SLC16A4	0.630493411431614	0.446789858450162	0.889729107186118	0.00855
IL7R	0.61522763811167	0.436196275767067	0.867740207159836	0.00573
LCMT2	0.663947867111839	0.470785459052792	0.936364455965339	0.0209
USP39	1.67067520809612	1.18312942548479	2.35912960224392	0.00335
TMEM129	0.701584041117544	0.497064229510412	0.990254654284095	0.0423
CPLX1	0.683757592336733	0.484465148334728	0.96503215284973	0.0299
E2F6	1.91010291848176	1.35003925216481	2.70250894804881	2e-04
COMMD8	1.48183239971428	1.04876743193515	2.09372182428598	0.0242
HNRNPH1	1.58219047476703	1.11904732041629	2.23701594451992	0.00767
C8orf46	0.682912266880125	0.484231601281852	0.9631117899385	0.0308
ASMTL	0.700588349203403	0.495898118279251	0.9897678917248	0.041
CHST14	0.625780769692898	0.443033959757878	0.883908700659088	0.00732
AFAP1L2	0.679287908525228	0.481261296886061	0.958797363623909	0.0267
APEX2	1.57286852338893	1.11429794437675	2.22015611206335	0.00969
RAB24	1.62948540255219	1.15323957789165	2.30240335835936	0.0052
SLC50A1	1.57613297270695	1.11697356266985	2.22404113282343	0.0098
B3GALNT1	1.42503423157356	1.0092086327472	2.01219301466788	0.0421
GPRIN1	1.62643937089609	1.15262856003953	2.29501950490464	0.00576
CXCL8	1.74089552301199	1.23201871079733	2.45996038492127	0.00135
CKAP2L	1.74798286025053	1.23819613021483	2.46765759088547	0.00155
BUB1	1.91812616016596	1.35741668567296	2.71044846077534	0.000212
LDB2	0.540297404862676	0.381240109353628	0.76571504030958	0.000366
TAPT1	0.645562575392554	0.457037512854551	0.911853025246301	0.0123
UGP2	0.619970561307917	0.438597566285353	0.876346624865641	0.00614
BTD	0.628406385096816	0.44492295301958	0.887557232438555	0.00776
REPS2	0.609157263381886	0.431296511970932	0.86036534317235	0.0047
TM4SF1	1.45585756149961	1.03117875522667	2.05543532450848	0.0316
OTUD3	1.51611028600883	1.07256368807332	2.14308056938865	0.0166
SF3B5	1.47056798209652	1.04222384094125	2.07495751393901	0.0271
MYRIP	0.646868686565106	0.458501792937084	0.912622598437436	0.0134
UBE2E3	1.46365305659022	1.03612336842384	2.06759188659623	0.0284
TMEM192	0.594496375389072	0.421150855932602	0.839190839510732	0.00313
UBE2E1	1.98900382383393	1.40655549495069	2.81264139625339	7.17e-05
SIK2	0.486100459520899	0.342887533925002	0.689128747381385	3.11e-05
ADRA1B	0.696925218186685	0.493259751977024	0.984683542084703	0.0381
ADPRM	0.700658513304174	0.496689572743726	0.988388682197911	0.0429
FAM161A	1.63256609865473	1.15538033040882	2.30683524405652	0.00469
FAXDC2	0.567082004146794	0.401222383951061	0.801505629522329	0.0012
CDK1	1.74876694094334	1.23816730059886	2.46992939666326	0.00147
UBB	0.490705008450867	0.34776434536567	0.692398195869034	6.76e-05
SLC30A1	0.650437999977902	0.460921156121021	0.917878440155978	0.0144
MGMT	0.520852591561915	0.368354285186005	0.736485044553706	0.000198
CD14	0.676869498207587	0.479080232230551	0.956316472234051	0.0254
SPATA24	1.43928411092634	1.01959414088564	2.03172877216188	0.0376
NPAS2	1.66703088206391	1.18058640755087	2.35390814596943	0.0035
HSD17B13	0.556952852942326	0.39391233958595	0.787475915902129	0.000819
PA2G4	1.88788864852956	1.33707116804106	2.66561992692472	0.000325
PFKFB3	1.51007818431969	1.07052364270599	2.13011280815264	0.0194
EMB	0.658633206118838	0.466436082361398	0.930026034877529	0.0169
RNF34	1.76626677810903	1.24963131994127	2.49649499149739	0.00113
ACYP2	0.649445518576531	0.460039817263595	0.9168325561643	0.0137
CDCA4	1.53919814674209	1.08855887184879	2.17639210538112	0.0131
HTRA3	1.48161008997684	1.05054852532444	2.08954503842957	0.026
PKHD1	0.692564408420161	0.490773318649868	0.977325868345668	0.0363
PDGFD	0.628182826147121	0.443927536410868	0.888914587855074	0.00717
S1PR1	0.519982357371791	0.367962550339676	0.734807527908284	0.000184
FEZ2	1.58548911515796	1.12385456192681	2.23674469939828	0.00902
FAM86JP	1.72813278678996	1.22378217929329	2.44033863158804	0.00184
MFN1	1.48171482935324	1.05004836289295	2.09083592062046	0.0249
GIMAP8	0.569240296659277	0.402225179640063	0.805604750132025	0.00114
ZNF692	1.47192376215838	1.04239608460454	2.07844176854179	0.0269
C10orf35	1.54858169550157	1.09762229715858	2.1848182875389	0.0131
SHCBP1	1.62350478544909	1.15016988196778	2.29163346189056	0.00585
APLN	1.50620574157016	1.06794619803457	2.12431650593834	0.0201
PDE7B	0.618390488115075	0.437714120717499	0.873645097773773	0.00598
NAT1	0.68006675899797	0.48197862876268	0.959567020391121	0.0282
PPID	0.682507116809206	0.483568967994004	0.963287545988664	0.0294
ETFDH	0.650045117731194	0.460470121722839	0.917667911883549	0.0139
FGG	0.625005907120807	0.442859973363709	0.882067487311813	0.00761
FGB	0.623357072640696	0.441289753608259	0.880541723060541	0.00696
ZNF274	0.663948299451961	0.470439765415594	0.937053745777033	0.0194
GPR34	1.419518000614	1.00631645476761	2.00238338995707	0.046
PAH	0.544100952983763	0.38571729215599	0.767520287677728	0.000642
GATM	0.695038917258932	0.492155633342428	0.981557588244359	0.0368
RHNO1	1.41759497235584	1.00353531133502	2.00249605863412	0.0454
METTL18	1.47862375138938	1.04653695291516	2.08910750077454	0.0236
RRM2	1.7395748176823	1.2303385322021	2.45958365694535	0.00151
RNASEH1	1.49997774207152	1.06340438305032	2.11578329238793	0.0216
PPIH	1.66194893813985	1.17577669964877	2.3491486723706	0.00358
DRC3	0.680445392069384	0.482196846644476	0.960201077237306	0.0318
LAMB2	0.703831861140864	0.49867552575324	0.993390016501714	0.045
NME6	1.7920566504132	1.26828965330311	2.53212429031986	0.000898
CXCR6	0.661662579420651	0.468801787306095	0.933864547576347	0.0184
CEBPB	0.705584072074481	0.49921554705735	0.997262376341845	0.0452
ZNF131	1.46052254011614	1.03336745544687	2.06424740680928	0.0274
BSG	1.72344663990517	1.22051277338321	2.43362329782665	0.00192
CERS6	1.54122571026947	1.092133697677	2.17498708724777	0.0138
TP53RK	1.52146910590369	1.07790750569692	2.14755739985566	0.0166
STARD5	0.51769360704353	0.366698588687821	0.730863654896421	0.000199
RCAN2	0.567389028511262	0.401443825378911	0.801931152810966	0.00121
IL16	0.641224417321904	0.453915227142955	0.905827187067075	0.0109
SYNPO2	0.568481234639041	0.401970104161178	0.803967535872136	0.00115
TTC36	0.641412070685435	0.454601648553972	0.904988896827842	0.0116
GTPBP2	1.54450522695825	1.09223187759023	2.18405674202115	0.0124
ACOT12	0.634421026018069	0.448746618518601	0.896920492866369	0.00904
[truncated: 681 more rows]
