# Supplementary material for: HCG18 Participates in Vascular Invasion of Hepatocellular Carcinoma by Regulating Macrophages and Tumor Stem Cells
Source: Front Cell Dev Biol. 2021 Aug 30;9:707073. doi: 10.3389/fcell.2021.707073 (PMC8435853; doi:10.3389/fcell.2021.707073)
Supplement: Supplementary file 2 [file Data_Sheet_2.CSV]

symbol	HR	lower95	upper95	pValue
NA	0.69272125491938	0.48941415135552	0.980483984143113	0.0372
NA	0.566742636000492	0.400645396069735	0.801699504378879	0.00153
NA	0.599540960944949	0.423980861336467	0.847796201738309	0.00457
NA	0.662058339667913	0.468191647194835	0.936200480615214	0.0212
NA	0.578466928936192	0.40889100532939	0.818369647440171	0.00211
NA	0.681800772094249	0.481790815834727	0.964842578044859	0.028
NA	0.666880752034372	0.471494635416696	0.943234353113875	0.0247
NA	0.610303377946386	0.430994783211988	0.864210490802083	0.00516
NA	0.576090723870542	0.40666105969047	0.816110896829649	0.00174
NA	0.612561019217611	0.432805181857012	0.866974375526043	0.00563
NA	0.681225449280791	0.481718117971159	0.963360304367045	0.031
NA	0.704302803633355	0.497496355497463	0.997077533783731	0.046
NA	0.648300291796457	0.458013905843467	0.917643030006631	0.014
NA	0.532483532308192	0.37599820716468	0.754095915290429	0.000369
NA	0.641378491636226	0.453545327550647	0.907001670053857	0.0136
NA	0.64077263181928	0.453138909791851	0.90610088168595	0.0123
NA	0.463804839853847	0.327278906085106	0.657283208517917	1.64e-05
NA	0.655717146008716	0.463670975504015	0.92730621126854	0.0176
NA	0.69983511124252	0.494868966913806	0.989694678133123	0.0444
NA	0.672501646019277	0.475526325641199	0.951069245827373	0.0258
NA	1.85275481719606	1.30703129589657	2.62633375606246	0.000453
NA	0.666093096048796	0.47033386923939	0.943329922893661	0.0209
NA	0.670356241790852	0.473911859857109	0.948230101359878	0.0241
NA	0.633265705796717	0.447596925752048	0.89595220848404	0.0101
NA	0.622655172580837	0.440253890752869	0.880627002020753	0.00741
NA	0.565916661746883	0.399578086327576	0.801499579184092	0.00129
NA	0.650990570248607	0.460315403076824	0.920648580777295	0.0161
NA	0.54327625125546	0.382743362858475	0.771140962377242	0.000499
NA	1.43591651622311	1.01490856883755	2.03156846327933	0.0409
NA	0.646007342460365	0.456159013355691	0.914868443446262	0.0129
NA	0.568326643114617	0.401080714541299	0.805312151802977	0.00135
NA	2.1886035986719	1.54703272261558	3.09624072076582	1.68e-05
NA	0.633140866548299	0.44750784914565	0.895777264373884	0.00972
NA	0.561938757162243	0.396924450701502	0.795554837307107	0.00105
NA	0.66023434287033	0.466549251364215	0.934326625175787	0.0187
NA	1.45616862273981	1.02867940326396	2.0613099194209	0.0327
NA	0.601352577341181	0.425244365091252	0.850393213787281	0.00465
NA	0.677848370899103	0.47896537894457	0.959314460145443	0.0275
NA	1.56290750814535	1.10525023637059	2.21006953777124	0.0129
NA	1.47563048100751	1.04345089574586	2.08681148806912	0.0281
NA	1.5977988872172	1.1287710210295	2.26171759943312	0.00799
NA	0.690916845837849	0.487901205962035	0.978407271860007	0.0357
NA	0.706273102165556	0.498387552717836	1.00087109343392	0.0463
NA	0.69034103514815	0.487710785417569	0.977158510860874	0.0357
NA	0.527996436637022	0.373374968683605	0.746649509163077	0.000431
NA	0.65481322664941	0.462832753488602	0.9264261411127	0.0169
NA	1.52360314409022	1.07656727146125	2.15626705568595	0.0173
NA	1.50575183338715	1.06461593775961	2.12967747648045	0.0226
NA	1.52174741229362	1.07606702157818	2.15201761636192	0.0183
NA	0.702892658750111	0.496241860498722	0.995599382180845	0.0436
NA	0.564651255038836	0.399029396906667	0.799016419062246	0.00135
NA	0.664964758095446	0.470148325185235	0.940507720270448	0.0232
NA	1.44206451572634	1.01921148295366	2.04035188211435	0.0385
NA	0.68982444674953	0.487760352379293	0.975597473251081	0.0366
NA	1.47371884656484	1.04168390618622	2.08493884356138	0.0282
NA	0.671316039701442	0.474464717744574	0.949839278466733	0.024
NA	0.618404096399457	0.43698329453922	0.875144728008145	0.00651
NA	0.529231444561105	0.372904738832718	0.751092417835641	0.000279
NA	0.694593280585851	0.490927384396344	0.982751911524061	0.0385
NA	1.99663364719658	1.41118487682818	2.82496360794185	0.000125
NA	0.690992961666078	0.487955803122022	0.978513361286243	0.0357
NA	0.628102321776144	0.444170796565264	0.888200056535268	0.0091
NA	0.700721459924462	0.494930499458789	0.992079827239569	0.0434
NA	0.582058705120753	0.410120052443081	0.826080885800793	0.00189
NA	0.69523408900394	0.491211957206146	0.983995669124748	0.0388
NA	0.70637290516995	0.499175479206101	0.999573700919357	0.049
NA	0.547225297729601	0.386721506272693	0.774344125211626	0.000728
NA	1.41879721292469	1.00333878904905	2.00628696246335	0.0496
NA	0.680086419803014	0.480128365419983	0.963320586143464	0.0271
NA	1.44648022637698	1.0225881355252	2.04608773817329	0.0366
NA	0.687767861658971	0.485642101341932	0.97401899510748	0.0331
NA	1.41901966446371	1.00349606467238	2.00660159917228	0.0489
NA	1.48854498104141	1.0525462802666	2.10514844061997	0.0255
NA	0.685690297187387	0.483880160504302	0.971668652765	0.0319
NA	1.63337916298977	1.15446809302666	2.31095818602893	0.00575
NA	1.47092230044346	1.04013323868379	2.08013005783738	0.0302
NA	1.43719901219712	1.01634181823963	2.03232904874272	0.041
NA	1.45478202164618	1.02841176294766	2.05792155122662	0.0345
NA	0.687667407382708	0.485982426462093	0.973052599080639	0.0328
NA	0.643888810947369	0.454382940176995	0.912430384604055	0.012
NA	1.43765833952413	1.01657604580106	2.03315975203272	0.0396
NA	1.79090357078225	1.26620019169424	2.53303989438593	0.00117
NA	0.704606672066605	0.497913363797997	0.997102304171521	0.0466
NA	0.66130363357436	0.467124910148586	0.936200331597697	0.0187
NA	0.684447516406715	0.483831474313651	0.968247060363067	0.032
NA	0.497857356302599	0.351098605938856	0.705961069146991	7.39e-05
NA	1.91076092340566	1.35096187436864	2.70252430929653	0.000305
NA	1.74789496577303	1.23368090129377	2.47644006498827	0.0015
NA	0.595886473952173	0.421299199519476	0.84282308213296	0.00371
NA	0.62718709116891	0.44325809143081	0.887437037097652	0.00827
NA	1.643465139429	1.16185662035338	2.3247082447203	0.00536
NA	0.632352147745628	0.446354354440195	0.895856027348526	0.009
NA	1.57188901850599	1.11107031024803	2.22383323873368	0.0108
NA	0.696266662180691	0.491950573115268	0.985438967566058	0.0393
