# Supplementary material for: HCG18 Participates in Vascular Invasion of Hepatocellular Carcinoma by Regulating Macrophages and Tumor Stem Cells
Source: Front Cell Dev Biol. 2021 Aug 30;9:707073. doi: 10.3389/fcell.2021.707073 (PMC8435853; doi:10.3389/fcell.2021.707073)
Supplement: Supplementary file 3 [file Data_Sheet_3.CSV]

lncRNA	miRNA	shared_mirna	HT_P	regpn	ppn	regSim	sppc
DLEU1	ACTR1B	hsa-miR-100-5p	0.00211915742740091	0.0524593408748879	0.158114251726889	0	-0.0282037704468039
DLEU1	ADCY9	hsa-miR-99a-5p	4.63256642723376e-17	-0.126939055765548	0.992520248389713	0	-0.00316938471829467
DLEU1	ADO	hsa-miR-99a-5p	1.01989628749184e-18	0.0470751717653156	0.184259027817253	0.191711947438526	0.00648038523674388
DLEU1	AGPAT3	hsa-miR-100-5p	5.31930920732811e-19	-0.142257784435213	0.996832007144337	0	-0.0296456524706265
DLEU1	AKT1	hsa-miR-100-5p,hsa-miR-99a-5p	3.6128836391407e-09	-0.177773337029906	0.999688410619851	0	-0.0092340215549908
DLEU1	ALDH9A1	hsa-miR-100-5p	2.66044869352447e-16	-0.0223165140503688	0.66498890445422	0	-0.070736681731868
DLEU1	ANAPC1	hsa-miR-100-5p	0.010595178305618	0.248042677172941	7.50907491071725e-07	0.911087212866495	0.0235311828106886
DLEU1	AP2B1	hsa-miR-99a-5p	1.16470392546461e-25	0.0643807386958873	0.109268634333095	0.837942102344146	0.0011078336776416
DLEU1	ATAT1	hsa-miR-100-5p	0.00103714890037351	-0.00731912078610693	0.555566395054131	0.578418308345202	0.0106476681817493
DLEU1	BCL10	hsa-miR-100-5p	8.16080949215438e-19	-0.0709294677065604	0.912432279308863	0.798974539976286	0.0431030092945578
DLEU1	CCDC6	hsa-miR-99a-5p	5.52823188674536e-39	-0.0559411843696847	0.857433674327462	0.156724110544361	0.0143896561592659
DLEU1	DCBLD1	hsa-miR-100-5p	1.96813444902814e-06	-0.201001138938842	0.999947152765825	0	-0.0358702222051669
DLEU1	DDHD1	hsa-miR-99a-5p	9.47190933489326e-19	-0.0639583648545772	0.889210087534713	0.338062322868189	0.00495344033553581
DLEU1	E4F1	hsa-miR-99a-5p	0.0115168555156883	0.120618402262552	0.0104087527527542	0	-0.00909057966805293
DLEU1	EDEM1	hsa-miR-100-5p	2.41392717823075e-30	-0.0316937679450293	0.727492244822937	0	-0.0351766302343804
DLEU1	ESR1	hsa-miR-100-5p	1.4663553339646e-38	-0.160189451509997	0.998958799381304	0	-0.0672366702987295
DLEU1	ETFDH	hsa-miR-100-5p,hsa-miR-99a-5p	5.59678122096557e-07	-0.023708467982604	0.674618745234104	0	-0.0383631246899418
DLEU1	FARSB	hsa-miR-100-5p	0.247942468796571	0.286586501083105	1.14095826078826e-08	0.656807278257522	0.0353398353734438
DLEU1	GOLGA3	hsa-miR-99a-5p	1.20525428443476e-21	-0.0777303711506689	0.931396055289972	0.207618323320224	0.0102790861348827
DLEU1	HACD3	hsa-miR-100-5p	3.50733993235001e-06	0.05342583258965	0.153691336442188	0	-0.0327180553212771
DLEU1	HADHB	hsa-miR-99a-5p	5.32679940128245e-17	0.0460377799628319	0.189588233326715	0	-0.00836470216029785
DLEU1	HS3ST3B1	hsa-miR-100-5p,hsa-miR-99a-5p	4.9926468404151e-13	0.0961963822776355	0.0328223472726221	0	-0.0283215319218817
DLEU1	INSIG1	hsa-miR-100-5p	8.84793890367953e-32	-0.139107406194804	0.9961939880704	0	-0.0513248506584373
DLEU1	KPNA2	hsa-miR-100-5p	5.76776330642455e-09	0.144247476883278	0.00281618161307446	0.517166881567701	0.0632222458461891
DLEU1	MARC1	hsa-miR-100-5p	0.157864373342195	-0.0297270567853736	0.714870885874152	0	-0.0296264591947625
DLEU1	MITD1	hsa-miR-100-5p	1.68000371015532e-05	0.218917524890032	1.16337072948284e-05	0.635992687542128	0.0418637541696856
DLEU1	NTAN1	hsa-miR-100-5p	0.000192642965381897	-0.280615384231198	0.99999997720757	0	-0.0187622029681495
DLEU1	ORC2	hsa-miR-100-5p	0.0248155078330056	0.188929752794961	0.000136393467992246	0.864983114217437	0.0159504898567297
DLEU1	PTP4A1	hsa-miR-100-5p	1.15675072388751e-32	-0.0193845972066616	0.644354733346931	0	-0.0113344292193766
DLEU1	RAP2C	hsa-miR-100-5p	3.83887471752967e-37	-0.0571499098866091	0.862581825087533	0	-0.0338604067341036
DLEU1	RARS	hsa-miR-100-5p,hsa-miR-99a-5p	9.6974783072811e-10	0.126406449252453	0.00769507998569894	0.699266279790153	0.0116619444277521
DLEU1	RNF144B	hsa-miR-100-5p	2.60645038135464e-18	-0.0557769248904813	0.856724171278274	0	-0.0566505314481045
DLEU1	RPL36A	hsa-miR-100-5p,hsa-miR-99a-5p	2.37853322683379e-20	0.219466915241059	1.10834864555559e-05	0.629041210834701	0.018517056986627
DLEU1	RUNDC3B	hsa-miR-99a-5p	6.58688082882417e-14	0.0617270498317719	0.119077417501196	0	-0.0292377374523776
DLEU1	SGTB	hsa-miR-100-5p	2.38681925912427e-17	0.00193482256109202	0.485266639096196	0.989101311560359	0.0255493316619616
DLEU1	SNX4	hsa-miR-100-5p	7.56968723930146e-19	-0.0050077866805348	0.538084331262501	0	-0.0407168477716831
DLEU1	SREK1IP1	hsa-miR-100-5p	0.000589108747913601	0.176417943549121	0.000343372742076593	0.78077450639743	0.0335438712421257
DLEU1	STEAP4	hsa-miR-99a-5p	1.53014937724912e-21	-0.0984839943705458	0.97027361167912	0	-0.00439737713718681
DLEU1	THAP2	hsa-miR-100-5p	1.6439909935769e-19	0.147872023631269	0.00226432755950123	0.617163721787912	0.00925758492083625
DLEU1	VPS45	hsa-miR-100-5p,hsa-miR-99a-5p	2.9040781789258e-30	0.0702369933301269	0.0896982181108231	0.879693690181546	0.0145737953548744
DLEU1	WDR4	hsa-miR-100-5p	0.000107792483514487	0.0997415945190521	0.0281298455082174	0.556312606399405	0.0624063391861758
DLEU1	XRCC6	hsa-miR-100-5p	3.58001760003735e-05	0.268019975380356	9.30640330850523e-08	0.895948679440186	0.0235772225921267
FAM99A	ABHD6	hsa-miR-125b-5p	1.08012969552854e-07	0.29898913040075	2.571976163715e-09	0.815732423937877	0.0411604941672862
FAM99A	ADM	hsa-miR-125b-5p	0.0114812556050653	-0.193426221710843	0.999903550823001	0	-0.000354020360369106
FAM99A	AKT1	hsa-miR-125b-5p	0.00608958318752624	0.327738606239757	6.14282023037047e-11	0.95675696714636	0.0250378192306319
FAM99A	ANGPT2	hsa-miR-125b-5p	4.87534864146207e-09	-0.239348313173834	0.99999823407705	0	-0.023594649397229
FAM99A	AURKB	hsa-miR-125b-5p	0.00065826667757292	-0.194595515571785	0.999911975536041	0	-0.0917271324880633
FAM99A	B4GALT3	hsa-miR-125b-5p	1.55330533010516e-06	-0.172465127740348	0.999545992989787	0	-0.0466717546896392
FAM99A	BACE2	hsa-miR-125b-5p	1.11372491429487e-06	-0.182203427988744	0.999774269727776	0	-0.0314280719236291
FAM99A	BAK1	hsa-miR-125b-5p	6.60435408635577e-07	-0.326132796133568	0.999999999923514	0	-0.0519798071558787
FAM99A	BCKDK	hsa-miR-125b-5p	1.08344122534371e-10	0.208596433585444	2.82603380347319e-05	0.986347072217602	0.0332339004306833
FAM99A	BDH1	hsa-miR-125b-5p	0.000128657649647021	0.404198512898582	3.70467698955472e-16	0.717237464955889	0.0397679853746153
FAM99A	BSN	hsa-miR-125b-5p	2.80400530016429e-10	0.226814039535378	5.72980977277428e-06	0.484307986579581	0.00776282800163897
FAM99A	CASC3	hsa-miR-125b-5p	7.6409218376049e-05	-0.186820642292045	0.99983996561097	0	-0.0178861715130992
FAM99A	CD5L	hsa-miR-125b-5p	2.5831678888975e-09	0.16743724104859	0.000642182053864075	0.922624229631453	0.0288737868555451
FAM99A	CDH5	hsa-miR-125b-5p	8.72279118175505e-09	0.175536924860415	0.000365614212662662	0.711862109286717	0.0612655648294225
FAM99A	CGREF1	hsa-miR-125b-5p	4.00340289907742e-08	-0.0290937253564971	0.710748222362895	0	-0.0197133931385082
FAM99A	CIAPIN1	hsa-miR-125b-5p	0.000390697666938122	-0.253093431818641	0.999999549786833	0	-0.0030488425101215
FAM99A	COPZ1	hsa-miR-125b-5p	5.19738981409719e-07	-0.16225361432747	0.99909087363096	0	-0.0548955463707099
FAM99A	CPEB3	hsa-miR-125b-5p	1.02894793067084e-11	0.246519046359044	8.74331376971667e-07	0.556755172794766	0.0743145437133434
FAM99A	CPSF6	hsa-miR-125b-5p	9.67248478244516e-11	-0.181053288643159	0.999754389368373	0	-0.0747111621169067
FAM99A	DAAM2	hsa-miR-125b-5p	8.51862399943674e-05	0.0998605641136998	0.0279825642417917	0.704351656790915	0.0694961616498065
FAM99A	DDX54	hsa-miR-125b-5p	1.33497335625941e-10	-0.0325161770485936	0.732686886419651	0	-0.0413974208578741
FAM99A	DYRK2	hsa-miR-125b-5p	1.97963713739497e-09	-0.100497064639609	0.972794581928759	0	-0.0628974703616701
FAM99A	EDEM1	hsa-miR-125b-5p	8.72322650151366e-05	0.172579290933671	0.000450396750304732	0.851738964662178	0.0458536621730888
FAM99A	ENPEP	hsa-miR-125b-5p	4.95596704299955e-08	0.291851355796534	6.11513658396085e-09	0.677169247074546	0.0537226970254968
FAM99A	ERBB2	hsa-miR-125b-5p	0.0120736611788974	0.234582103444791	2.78414952369924e-06	0.686960391438814	0.0150116019628182
FAM99A	ETS1	hsa-miR-125b-5p	1.41872366936987e-09	0.109698301751218	0.0178340194196287	0.880345442397682	0.0466382162803666
FAM99A	FLOT2	hsa-miR-125b-5p	1.83264100301155e-12	-0.0662084279064507	0.897141929200163	0	-0.0350067250837153
FAM99A	FZD4	hsa-miR-125b-5p	7.07310489188871e-10	0.220678701234542	9.95580457418739e-06	0.591568404606193	0.0734037283269818
FAM99A	GLYCTK	hsa-miR-125b-5p	1.53151595968327e-08	0.345523169017102	4.96597370950601e-12	0.838827917983221	0.0365692159001303
FAM99A	GPC4	hsa-miR-125b-5p	4.53718050256096e-07	-0.0184558337466013	0.637725901180806	0	-0.046922794263846
FAM99A	GPC6	hsa-miR-125b-5p	1.65080105271975e-07	0.268029751175346	9.29650217192255e-08	0.54932016366355	0.00900575988812341
FAM99A	GPR153	hsa-miR-125b-5p	0.00011770442546097	0.147302822834767	0.00234396301758533	0.947521336462442	0.0311844139432972
FAM99A	GPRIN1	hsa-miR-125b-5p	0.0848743919830732	-0.214711833091785	0.999983210533858	0	-0.0588920180943608
FAM99A	GTF3C3	hsa-miR-125b-5p	3.76515531261724e-06	-0.265534209102936	0.999999878174659	0	-0.0413120563374359
FAM99A	HK2	hsa-miR-125b-5p	2.52937254649995e-05	-0.260681886868418	0.999999795525884	0	-0.0420309039318034
FAM99A	HMGA1	hsa-miR-125b-5p	0.00182376885204141	-0.300151280039774	0.999999997771336	0	-0.0630092754425403
FAM99A	HNRNPUL2	hsa-miR-125b-5p	0.000727781229850568	0.00887355091341325	0.432734636191199	0	-0.0197813508460564
FAM99A	IER3IP1	hsa-miR-125b-5p	1.13508339186219e-06	0.00300122266170704	0.477153449437832	0	-0.0489414984478077
FAM99A	ITGA9	hsa-miR-125b-5p	7.03595910672461e-07	0.118542807814991	0.0115668226453598	0.920083777527728	0.0304309055056571
FAM99A	KHNYN	hsa-miR-125b-5p	7.17762364988935e-06	0.0894847983990813	0.0434603235356796	0.58708822902544	0.0145631519687298
FAM99A	KLF13	hsa-miR-125b-5p	1.22377286802243e-06	0.122618997040055	0.00938916011176628	0.886134222636237	0.0453850935105425
FAM99A	KPNB1	hsa-miR-125b-5p	7.64578456462766e-07	-0.303378756220819	0.999999998507921	0	-0.0479301055635567
FAM99A	LAMC3	hsa-miR-125b-5p	6.43074225288352e-12	0.150936860775868	0.00187600380611966	0.968511466780775	0.0370001328480706
FAM99A	LIPA	hsa-miR-125b-5p	7.48955809835213e-07	0.0615604125553271	0.119713380414249	0.418045862286033	0.00925780088409158
FAM99A	LRTOMT	hsa-miR-125b-5p	1.13872508524077e-05	0.149389796973097	0.00206377315965422	0.823114519028719	0.0501270573603248
FAM99A	LUC7L3	hsa-miR-125b-5p	0.000516277712315473	-0.0731579618377829	0.919033310582509	0	-0.0488674731235791
FAM99A	MED20	hsa-miR-125b-5p	3.19791182565998e-12	-0.124852986243837	0.991645529800688	0	-0.0201001844495787
FAM99A	MLF2	hsa-miR-125b-5p	1.13038456216964e-05	0.0834017067375304	0.0553475712407567	0.43695031983974	0.00938644269395229
FAM99A	MRTO4	hsa-miR-125b-5p	0.0888640860281719	-0.163222740649053	0.999147431097231	0	-0.054335883583408
FAM99A	MYO7A	hsa-miR-125b-5p	5.62702715859488e-10	0.25033471929483	5.96148944717314e-07	0.17631738088094	-0.0012359400073742
FAM99A	NEU1	hsa-miR-125b-5p	3.27730819966466e-09	-0.124611663171759	0.991538782523644	0	-0.0560962292708364
FAM99A	NPM1	hsa-miR-125b-5p	0.0177493308797862	-0.307742147985148	0.999999999139408	0	-0.0535759285737464
FAM99A	NT5DC1	hsa-miR-125b-5p	4.77360166191744e-10	0.232805299883675	3.29114272154191e-06	0.701075132657676	0.0571780456484152
FAM99A	NUP37	hsa-miR-125b-5p	3.26635272321818e-06	-0.260049724284729	0.999999781420788	0	-0.0551944329513833
FAM99A	NUP93	hsa-miR-125b-5p	0.075499484774544	-0.287251585949695	0.999999989447421	0	-0.0353220724671273
FAM99A	OAZ2	hsa-miR-125b-5p	6.28423955050135e-13	0.171233814824888	0.000494679592059261	0.796270641778397	0.0515355978840853
FAM99A	OLFML2A	hsa-miR-125b-5p	0.000582796635404952	0.0363422694062021	0.243818527995062	0.587206028376385	0.0158261288646415
FAM99A	P2RX4	hsa-miR-125b-5p	1.50095944565197e-07	0.0154942466215114	0.383679098389909	0	-0.096343058089302
FAM99A	PANK1	hsa-miR-125b-5p	6.38267529038637e-09	0.280603737832475	2.28228512073862e-08	0.64782994226615	0.0579297152283144
FAM99A	PHKA1	hsa-miR-125b-5p	0.000112169984314331	0.0885439202605701	0.0451517220750136	0.14007692719964	0.00121457230789243
FAM99A	PKM	hsa-miR-125b-5p	0.11697004699114	-0.355375061377087	0.999999999998851	0	-0.0480430773446549
FAM99A	PODXL	hsa-miR-125b-5p	4.59523454270438e-09	0.0401618562826782	0.221518355354549	0.93156461432426	0.033981341685061
FAM99A	POGLUT1	hsa-miR-125b-5p	4.67185553772327e-05	0.069306857289509	0.0926199867881602	0.957830904524801	0.041480255821131
FAM99A	PTBP1	hsa-miR-125b-5p	0.00183925960778582	-0.0885916998388775	0.95493542328378	0	-0.0622637915244083
FAM99A	RIT1	hsa-miR-125b-5p	2.11401829013566e-09	-0.254221795456064	0.999999599009541	0	-0.0552526107125657
FAM99A	RNF144B	hsa-miR-125b-5p	0.00241594005523319	0.332228617173624	3.30491739287941e-11	0.64157075564448	0.0521975527573996
FAM99A	RPLP0	hsa-miR-125b-5p	0.0377648955034144	-0.142739949352056	0.996920699661178	0	-0.0594610127936153
FAM99A	RPS7	hsa-miR-125b-5p	0.000524846349901484	-0.154515089212875	0.998500442401079	0	-0.0625762789119568
FAM99A	RYBP	hsa-miR-125b-5p	9.03609728991145e-10	0.122705387225806	0.00934716321450121	0.495418064772912	0.0104563734437391
FAM99A	SCARB2	hsa-miR-125b-5p	2.3312334808652e-06	0.074303211977082	0.0777233422510177	0.84269335514798	0.0526308918599226
FAM99A	SCLY	hsa-miR-125b-5p	1.87387727261992e-09	-0.00390239179292207	0.529695450717287	0	-0.0409762787696797
FAM99A	SEC14L2	hsa-miR-125b-5p	3.47980576872462e-11	0.338166533626419	1.43335954238962e-11	0.541599023773841	0.0577013380050082
FAM99A	SH3BP5L	hsa-miR-125b-5p	9.83463155120677e-08	-0.125441723957138	0.991901026110169	0	-0.0060966674744781
FAM99A	SIRT7	hsa-miR-125b-5p	1.36681424472814e-07	-0.264450634040523	0.999999863116953	0	-0.0219425595382663
FAM99A	SLC25A15	hsa-miR-125b-5p	8.99049754748191e-07	0.319380090728335	1.89630725762392e-10	0.747821657907806	0.0450195812239207
FAM99A	SLC7A1	hsa-miR-125b-5p	3.92284274131428e-08	-0.236964236467669	0.999997779816662	0	-0.0548737285663553
FAM99A	SLC9A3R2	hsa-miR-125b-5p	9.32814977425838e-07	0.244309247139552	1.08834546431677e-06	0.76095417465496	0.0498242743948054
FAM99A	SMO	hsa-miR-125b-5p	0.0994214416648781	0.28340969740376	1.65209174553028e-08	0.861441173679724	0.0386220645048968
FAM99A	SMYD5	hsa-miR-125b-5p	5.5513216892159e-16	-0.342274050175198	0.999999999992042	0	-0.0505772118992125
FAM99A	SNRPB	hsa-miR-125b-5p	1.78323020409184e-06	-0.18064909528775	0.999747025037816	0	-0.0724613133708384
FAM99A	SUPT6H	hsa-miR-125b-5p	0.00544763841785195	-0.100350607225652	0.972617369251604	0	-0.0041239684722327
FAM99A	TDG	hsa-miR-125b-5p	1.94218683385285e-06	-0.105084143091654	0.977880984368	0	-0.0834640456550295
FAM99A	TJAP1	hsa-miR-125b-5p	7.64578456462766e-07	-0.0135449032349879	0.602031799111522	0	-0.0270160716221801
FAM99A	TNFAIP8L1	hsa-miR-125b-5p	4.43357447960359e-07	0.455178192307586	1.8010002276354e-20	0.817176079088874	0.0142994031059843
FAM99A	TTC19	hsa-miR-125b-5p	2.41277327820648e-09	0.145945142221817	0.00254420100171298	0.804134380727732	0.0228595689387509
FAM99A	TXNRD1	hsa-miR-125b-5p	7.86354759535866e-10	-0.214590796746743	0.999983034135752	0	-0.00900230255371731
FAM99A	UBAP2L	hsa-miR-125b-5p	1.60621462730822e-06	-0.276789587636138	0.999999964791719	0	-0.0492371624253757
FAM99A	UBTD1	hsa-miR-125b-5p	3.02332607390405e-05	-0.0385320951169268	0.769111507320855	0.191316679690133	0.00502038902676735
FAM99A	VPS37C	hsa-miR-125b-5p	1.4928094178982e-08	-0.112272865740923	0.984234424710368	0	-0.0560347749917005
FAM99A	ZBTB47	hsa-miR-125b-5p	7.6409218376049e-05	0.0654329265729804	0.105544070466663	0.834842185235962	0.0269568730862971
FAM99A	ZNF792	hsa-miR-125b-5p	5.55497795801256e-07	-0.0259198445357981	0.68967948292159	0	-0.0748721805601531
FAM99A	ZSWIM5	hsa-miR-125b-5p	1.36608759672396e-09	-0.204457115933671	0.999960137840394	0	-0.0374158815656808
GAS5	A1CF	hsa-miR-27b-3p,hsa-miR-452-5p	1.25476837580751e-10	-0.127442234403584	0.992718804385804	0.463320443367533	-0.000803388109504435
GAS5	AARSD1	hsa-let-7b-5p,hsa-miR-139-5p	1.04286957631968e-05	0.426404586175558	6.01595956809741e-18	0.738892376138473	0.00629091082319169
GAS5	AATF	hsa-let-7b-5p	5.52528660168908e-12	0.399160629127374	9.04733943452539e-16	0.719631491218801	0.0300142063708856
GAS5	ABAT	hsa-miR-200c-3p,hsa-miR-27b-3p,hsa-miR-27b-5p	2.11814608080821e-29	-0.435416624142698	1	0	-0.00757262402952373
GAS5	ABCA8	hsa-miR-139-5p	6.10840912785724e-18	-0.323976271493865	0.999999999897534	0	-0.0969127005800103
GAS5	ABCB4	hsa-miR-139-5p	9.81755289916278e-08	-0.370056320657527	0.999999999999882	0	-0.0818734704123147
GAS5	ABCC10	hsa-let-7b-5p	1.49382143854626e-12	0.248141424947824	7.43512500268596e-07	0	-0.0144085224011129
GAS5	ABHD13	hsa-miR-452-3p	9.17972835110066e-31	-0.316364233910718	0.999999999717593	0	5.61122709941131e-05
GAS5	ABHD2	hsa-miR-139-5p,hsa-miR-23b-5p	2.29600354437871e-27	-0.547027209077444	1	0	-0.0233646576812681
GAS5	ABHD6	hsa-miR-23b-3p	9.99035537480036e-09	-0.300652438309175	0.999999997905275	0	0.0040273774335956
GAS5	ABTB2	hsa-miR-139-5p	5.03814228759915e-13	-0.40249073793305	1	0	-0.061070182807376
GAS5	ACADM	hsa-miR-139-5p	1.66366361703547e-26	-0.496279772352191	1	0	-0.0556725042395391
GAS5	ACAT1	hsa-miR-23b-3p	5.34868534492899e-25	-0.340090997293825	0.999999999989108	0	0.00478515984775302
GAS5	ACSL1	hsa-let-7b-5p	7.18789946419203e-24	-0.463920521977791	1	0	-0.00325582613124703
GAS5	ADGRF5	hsa-miR-152-3p	2.05206344252061e-07	-0.364384729845203	0.999999999999712	0	-0.0359656379775717
GAS5	ADGRL4	hsa-miR-139-5p	1.21514819346238e-09	-0.238193294927319	0.999998026369348	0	-0.0858415931066226
GAS5	ADH1B	hsa-let-7b-3p	3.82718094555497e-07	-0.296138703659651	0.999999996354855	0	-0.0657358489926608
GAS5	ADIPOR2	hsa-let-7b-5p,hsa-miR-139-5p,hsa-miR-200c-3p	2.02795595193343e-30	-0.330766673314926	0.999999999959515	0	-0.0242707291080145
GAS5	ADK	hsa-miR-23b-5p	1.48831451721012e-15	-0.130867292807494	0.993951543994266	0	-0.0209831546186617
GAS5	ADRB2	hsa-let-7b-5p	5.02640180269766e-15	-0.286456368515903	0.999999988415038	0.445990595703228	0.0134680027658287
GAS5	AGMO	hsa-miR-103a-2-5p,hsa-miR-452-5p	2.98456056127542e-05	-0.161683224318341	0.999056001385419	0.495096349347122	-0.00143651260679149
GAS5	AGPAT3	hsa-miR-23b-5p,hsa-miR-27b-3p	3.21340809049401e-17	-0.262687287042721	0.999999834714954	0	-0.00664238387972189
GAS5	AK3	hsa-miR-452-5p	9.26056759878562e-20	-0.277050111784236	0.99999996581186	0	-0.000851044329993167
GAS5	AKT2	hsa-let-7b-3p,hsa-let-7b-5p	1.21920477093485e-17	-0.240422111443669	0.999998408322309	0.214647718922771	0.000626867925198851
GAS5	ALAD	hsa-miR-452-5p	2.04232553260339e-06	-0.351457126436043	0.999999999997931	0	-0.000278893763575649
GAS5	ALCAM	hsa-miR-152-3p,hsa-miR-27b-3p	1.60269049346563e-35	0.071768397588215	0.0850372895590003	0.313829899511542	0.00465833877847493
GAS5	ALDH5A1	hsa-miR-23b-5p,hsa-miR-27b-3p	1.37173527354397e-22	-0.242190720090185	0.99999866005986	0	-0.00736203932898839
GAS5	ALDH8A1	hsa-miR-103a-2-5p	1.35109993130228e-11	-0.280476808328275	0.999999976843049	0	-0.00419400324068847
GAS5	ALDOA	hsa-miR-103a-2-5p,hsa-miR-23b-3p,hsa-miR-27b-3p	6.17551035203837e-23	0.210484422864394	2.41021955889229e-05	0.552159780458728	-0.0016475873839718
GAS5	AMDHD1	hsa-miR-139-5p	8.81717918835888e-10	-0.107280972453779	0.980018367660473	0	-0.100851138297247
GAS5	AMFR	hsa-miR-139-5p,hsa-miR-200c-3p	2.70566376758943e-09	-0.377863108143328	0.999999999999966	0	-0.0407895674858829
GAS5	ANAPC1	hsa-let-7b-5p	3.48642376518737e-05	0.0563435157850148	0.14083850379043	0.762519522361599	0.0176303468166281
GAS5	ANAPC7	hsa-miR-139-5p	3.82460226486545e-14	0.443461968176535	2.0520504333068e-19	0.773079679913566	0.0621745737264022
GAS5	ANKRD27	hsa-miR-139-5p,hsa-miR-27b-3p,hsa-miR-452-5p	2.01001520547565e-27	0.106880526722781	0.0203576953793258	0.494210367939861	0.0305182971570675
GAS5	ANKRD28	hsa-miR-200c-3p	7.72857888833697e-25	-0.339816855385475	0.999999999988672	0	0.000748105530299747
GAS5	ANKRD49	hsa-let-7b-5p	3.23008996629214e-22	0.0645681631543906	0.108598390540926	0.310814186580004	0.00456966575504461
GAS5	ANKZF1	hsa-let-7b-5p	2.87208415689053e-09	0.479738744040535	8.01273228504914e-23	0.815835908324295	0.0220852390259065
GAS5	ANLN	hsa-miR-200c-3p	1.82308510561088e-27	0.00499198078409536	0.462035510344147	0.661599077159482	0.0466900177616617
GAS5	ANO1	hsa-let-7b-3p,hsa-miR-139-5p	2.02332524559384e-18	-0.336105712134384	0.999999999980807	0	-0.0913746631998806
GAS5	ANP32E	hsa-let-7b-5p	4.94573558830544e-35	0.109022074162006	0.0184140710918653	0.204769974778642	0.00177509289960105
GAS5	APBA1	hsa-miR-212-3p	9.45183823494523e-07	-0.475850451145468	1	0	0.000624600328096858
GAS5	APOLD1	hsa-miR-139-5p	4.76948767526909e-21	-0.27844833279335	0.999999970817932	0	-0.0975419375191389
GAS5	APP	hsa-let-7b-3p,hsa-miR-139-5p	1.21921047820981e-32	-0.188205163145572	0.999855879091036	0	-0.0267507733760965
GAS5	APRT	hsa-let-7b-5p	9.58726383651882e-06	0.320777699676806	1.5743333676473e-10	0.816839173123203	0.0298022445912672
GAS5	AQP1	hsa-miR-139-5p	1.42258719960063e-06	-0.0611345566372275	0.878650535527998	0	-0.0901686188306439
GAS5	AQP9	hsa-let-7b-3p	3.08079008354662e-16	-0.209073500123396	0.999972849989363	0	-0.0570200362077391
GAS5	AR	hsa-let-7b-5p	3.02989971013689e-21	-0.38170783600875	0.999999999999982	0	-0.0152736521869837
GAS5	ARHGEF15	hsa-let-7b-5p	1.59866196246999e-15	-0.194914346439364	0.999914150148945	0	-0.0519528147093727
GAS5	ARHGEF6	hsa-miR-139-5p,hsa-miR-27b-3p,hsa-miR-452-5p	2.10499957845314e-14	-0.499659286541277	1	0.193492661062178	-0.00303048296947112
GAS5	ARL15	hsa-let-7b-5p,hsa-miR-139-5p,hsa-miR-200c-3p,hsa-miR-452-3p	4.82863131336788e-15	-0.274937653122082	0.999999956645544	0	-0.0365908898873365
GAS5	ARPC3	hsa-miR-200c-3p	4.26316506973132e-09	0.421318937608928	1.58820881382805e-17	0.959580452007985	0.0140529292065572
GAS5	ARRDC4	hsa-let-7b-5p,hsa-miR-452-5p	1.48216882879335e-21	-0.399017416936461	0.999999999999999	0.434366757392145	-0.0116372823815148
GAS5	ASNS	hsa-miR-23b-3p	3.09651684069334e-06	0.204796252388083	3.87643939129764e-05	0.107330379300658	-0.00846468882429346
GAS5	ATAD3B	hsa-let-7b-5p	0.00974328774803986	0.26574672744391	1.19065217449057e-07	0.754079520962799	0.036554137305745
GAS5	ATAD5	hsa-let-7b-3p	5.02759451987006e-10	0.0106925477208357	0.419119390182149	0.836484724888584	0.0737921723092102
GAS5	ATG2A	hsa-miR-27b-5p	1.55800187428603e-09	-0.21064515414502	0.999976223742126	0	-0.0041028708855041
GAS5	ATP11C	hsa-miR-200c-3p,hsa-miR-23b-3p,hsa-miR-27b-3p	2.49689569506873e-39	-0.617207968109808	1	0	-0.000968108746177772
GAS5	ATP5G2	hsa-miR-139-5p	4.71219871858898e-06	0.664902319053147	1.74767415407173e-48	0.986575589419093	0.0253447536594473
GAS5	ATP6V1E1	hsa-miR-200c-3p,hsa-miR-23b-3p	1.89488486192362e-17	0.258468865891131	2.58062362239235e-07	0.298633213124277	-0.00465105582991018
GAS5	ATP8B4	hsa-let-7b-5p	1.80309373439613e-20	-0.454091567912289	1	0	-0.02157179638013
GAS5	AURKB	hsa-let-7b-5p	4.72252074774666e-08	0.376485813418084	4.18913161598407e-14	0.799679324459429	0.0278720768557056
GAS5	AUTS2	hsa-let-7b-3p,hsa-miR-139-5p,hsa-miR-23b-3p	8.96479642735609e-23	-0.485160787182129	1	0	-0.0334973285767362
GAS5	AVPI1	hsa-miR-139-5p	9.46277867801345e-10	-0.0108329310436787	0.581927601300062	0	-0.0875686287150517
GAS5	AVPR1A	hsa-miR-200c-3p	3.44487408426462e-20	-0.542173993350124	1	0	-0.00618032951584013
GAS5	AZGP1	hsa-miR-139-5p	0.00179427293992866	-0.157905988711335	0.99879244414677	0	-0.0936626213520143
GAS5	B4GALT3	hsa-miR-27b-3p	1.84656373005971e-11	0.528795380601394	3.95986870335998e-28	0.287445929603586	-0.00200182250726266
GAS5	BAG6	hsa-let-7b-5p	2.13537023609091e-11	0.306965771221868	9.49751013474239e-10	0.956876932863351	0.0233227050183976
GAS5	BBOX1	hsa-miR-139-5p	0.00483402011665174	-0.396787529050462	0.999999999999999	0	-0.0396477644736599
GAS5	BCKDHB	hsa-let-7b-3p	1.82111874916905e-18	-0.446574367738636	1	0	-0.026649349549832
GAS5	BCL6B	hsa-miR-103a-2-5p	1.07566395357818e-10	-0.11891366867777	0.98864792450309	0	-0.00767716602935402
GAS5	BLOC1S4	hsa-let-7b-3p	6.23731986300468e-05	0.391183406458079	3.60743623825762e-15	0.998673150674008	0.0650013581313023
GAS5	BRAP	hsa-miR-452-5p	2.30309453334315e-22	0.194846410018999	8.63089546150479e-05	0.281670742878316	3.81386662195449e-05
GAS5	BRI3BP	hsa-let-7b-3p,hsa-let-7b-5p	1.16895633994126e-17	-0.010247201040021	0.577555431563617	0.640869568339269	0.0188577563759192
GAS5	BROX	hsa-miR-452-5p	1.63798021916967e-07	0.0890420268166721	0.0442498302923633	0.326155604857251	0.0023538405708521
GAS5	BTF3L4	hsa-let-7b-3p,hsa-miR-200c-3p	3.49174956493732e-24	0.164786858301624	0.000768049879130067	0.905600942649045	0.0279441145372652
GAS5	BTNL9	hsa-let-7b-3p	1.79169094916711e-11	-0.229511868463218	0.9999955279134	0	-0.0778137918503482
GAS5	BZW2	hsa-let-7b-5p	3.19385978594524e-16	0.455689794529127	1.61598548276121e-20	0.900956104521709	0.0202734189603453
GAS5	C11orf54	hsa-let-7b-3p	4.08419032695501e-22	-0.274089016206594	0.999999952331602	0	-0.0594511776611422
GAS5	C11orf95	hsa-miR-200c-3p	2.0094030469208e-13	0.0643820718731901	0.109263856364044	0.633766350520671	0.00943303943200924
GAS5	C14orf93	hsa-miR-452-5p	3.55475714465048e-07	0.421930008331911	1.41457415417055e-17	0.277493394330272	-0.00131539345123705
GAS5	C15orf40	hsa-miR-23b-3p	1.3232077525771e-15	0.391828745668611	3.23002872428322e-15	0	-0.00508025772418025
GAS5	C16orf59	hsa-miR-139-5p	3.65212505944711e-05	0.13099360220964	0.00600674904170255	0.711741722698831	0.122748439280649
GAS5	C19orf53	hsa-let-7b-5p,hsa-miR-139-5p	1.65323086323494e-11	0.426859370539991	5.51130940585607e-18	0.931121598128371	0.0203538990323539
GAS5	C1RL	hsa-let-7b-5p	5.51691394301795e-15	-0.316294845816652	0.999999999715009	0	-0.0236838095449927
GAS5	C8A	hsa-miR-212-3p	1.35965845655752e-13	-0.282033948408275	0.999999980634249	0	-0.00572778211774155
GAS5	C9orf3	hsa-miR-139-5p,hsa-miR-23b-5p	1.0672240379535e-23	0.099178912864503	0.0288351658618657	0	-0.0614679304603161
GAS5	CA2	hsa-miR-23b-3p	5.7262996535433e-22	-0.25685317925695	0.999999694549046	0	-0.000557042935625085
GAS5	CACNA1C	hsa-let-7b-3p,hsa-miR-200c-3p	1.60871734368484e-43	-0.248941777786266	0.999999313904093	0.494811398042616	-0.0289176359478321
GAS5	CADM1	hsa-miR-152-3p	2.23493257901876e-41	-0.316668635292584	0.999999999728666	0	-0.024716375542933
GAS5	CALCRL	hsa-miR-23b-3p,hsa-miR-27b-3p	1.63401641657756e-23	-0.379035725259956	0.999999999999972	0	-0.000432839238731664
GAS5	CALD1	hsa-miR-139-5p	1.43569163926854e-39	-0.50544001665374	1	0	-0.0535085838259839
GAS5	CANX	hsa-miR-139-5p,hsa-miR-152-3p,hsa-miR-452-5p	5.13870278333257e-29	-0.0355160784006776	0.751203912588078	0.579265401562251	0.00822932847670831
GAS5	CBFA2T3	hsa-miR-23b-3p,hsa-miR-27b-3p	4.34880987223058e-30	-0.192733228102867	0.999898207668533	0.984689875530664	0.000607354267104135
GAS5	CBLN1	hsa-miR-23b-3p	4.76690108017983e-06	-0.0802153461289158	0.937477235653598	0	-0.00256424525923311
GAS5	CBR4	hsa-miR-139-5p	2.4847443611054e-18	-0.301839877672537	0.99999999819223	0	-0.0826078573788041
GAS5	CCDC137	hsa-miR-452-5p	1.22574162699218e-09	0.409253761216454	1.48930297421277e-16	0.595907905504887	0.000607072081677928
GAS5	CCDC146	hsa-miR-139-5p	6.96141735221705e-14	-0.313528782061707	0.999999999590985	0	-0.0958598723951999
GAS5	CCDC6	hsa-miR-139-5p,hsa-miR-152-3p,hsa-miR-23b-3p	1.59993953252382e-40	0.153636148902454	0.00158505503392894	0.900143861737781	0.0310478297566541
GAS5	CCDC71L	hsa-miR-23b-3p,hsa-miR-212-3p	5.9849821050257e-22	-0.27937527963525	0.999999973738412	0.981418819645714	0.00302915849591689
GAS5	CCL16	hsa-let-7b-5p	1.25283726384327e-09	-0.127951922334049	0.992915195813407	0.960495028968837	0.0320746515911934
GAS5	CCNB1	hsa-let-7b-5p,hsa-miR-139-5p,hsa-miR-212-3p	6.09929236097377e-15	0.260742054830368	2.0317816504611e-07	0.930237467969306	0.0562972168970231
GAS5	CCNC	hsa-miR-27b-3p	2.900145790908e-35	-0.189664385973066	0.999871044937757	0	-0.00027411854501172
GAS5	CCT2	hsa-miR-139-5p	5.27401907470092e-14	0.331990581312072	3.41619715177376e-11	0.891353879254148	0.0615555328429336
GAS5	CCT4	hsa-miR-27b-5p	1.65327838940735e-12	0.324510470504718	9.53264485818294e-11	0.340100845501868	0.000700818417739169
GAS5	CCT5	hsa-miR-139-5p	6.42948519527048e-22	0.213156485775325	1.91942124720107e-05	0.830606993317161	0.0830709029002412
GAS5	CCT6A	hsa-miR-152-3p	6.18428973608476e-25	0.36225571036272	4.0099794195316e-13	0.885000486987258	0.0306055239308632
GAS5	CCT7	hsa-miR-23b-3p	0.000492177907917998	0.371724585401118	9.0313565324698e-14	0	-0.000275495055218622
GAS5	CD2AP	hsa-miR-27b-3p	4.0117872676623e-33	0.144943108875059	0.00270172465840102	0.416085798025834	0.00142999304356894
GAS5	CDC20	hsa-miR-23b-3p	1.20753304438065e-07	0.242721939150871	1.27208331376766e-06	0.178698038779405	-0.0013797928786454
GAS5	CDC42BPB	hsa-miR-27b-3p	1.68739117285873e-12	-0.443039151334364	1	0	0.00217535521827872
GAS5	CDH5	hsa-miR-139-5p,hsa-miR-27b-3p	8.54943489047519e-19	-0.387237630413684	0.999999999999993	0	-0.0430713788150986
GAS5	CDK1	hsa-miR-139-5p,hsa-miR-152-3p,hsa-miR-200c-3p	4.07244302651639e-34	0.163076624895385	0.000860884490419306	0.977874879929296	0.0712459689706223
GAS5	CDO1	hsa-miR-139-5p	6.46916261393971e-16	-0.182597895344274	0.999780736315142	0	-0.11640140377156
GAS5	CDT1	hsa-miR-23b-5p	0.00265730786988409	0.270723741501526	6.92181930026146e-08	0.710989815309184	0.0167663015118621
GAS5	CENPE	hsa-let-7b-3p	0.000105834719309274	-0.00345257964193525	0.526277837774976	0.852282739353639	0.0775086204174723
GAS5	CENPJ	hsa-miR-139-5p	1.01184768605036e-14	0.100373269123607	0.0273551474437475	0.868117030308703	0.0881814290554934
GAS5	CENPM	hsa-miR-23b-3p	5.3997833831449e-05	0.290791072290588	6.94067625705553e-09	0.193437612263081	-0.00184450270657738
GAS5	CENPW	hsa-miR-139-5p	1.30174348212961e-10	0.244209492920828	1.09910223197002e-06	0.710380161261347	0.10307758142474
GAS5	CFL2	hsa-miR-152-3p,hsa-miR-200c-3p,hsa-miR-23b-3p,hsa-miR-212-3p	1.52111639705295e-41	-0.312824068982158	0.999999999551815	0	-0.0208604928911375
GAS5	CGNL1	hsa-let-7b-5p	3.03328758391527e-22	-0.32573744206451	0.999999999919287	0	-0.0253585079829196
GAS5	CHEK1	hsa-miR-139-5p	7.25952093220551e-23	0.168985211919691	0.000577739177152432	0.692920773063941	0.121599705718854
GAS5	CHML	hsa-let-7b-3p,hsa-miR-27b-5p	2.70648475566527e-27	-0.00502144872399803	0.538187915225492	0.477286955718691	0.033109383559031
GAS5	CHORDC1	hsa-miR-200c-3p,hsa-miR-452-5p	8.17234564566049e-33	0.0610693994673051	0.121601164498501	0.467597092762591	0.0164866342990238
GAS5	CHTOP	hsa-let-7b-5p	5.648621640811e-11	0.492224308293848	4.30056597497339e-24	0	-0.0164759961572638
GAS5	CIAPIN1	hsa-miR-139-5p	6.83267364471401e-10	0.11139213591957	0.0164488338706565	0.493248761578889	0.0188706551793165
GAS5	CIPC	hsa-miR-23b-3p,hsa-miR-27b-3p	1.42408347526891e-14	-0.480302233089404	1	0	0.00324201384244346
GAS5	CIZ1	hsa-let-7b-5p	0.00815662614387315	0.292043361990842	5.97616875882358e-09	0.947687068128957	0.0195557655196684
GAS5	CKS2	hsa-let-7b-5p,hsa-miR-139-5p	5.4971353129986e-15	0.283365947554763	1.66048203246127e-08	0.944397190118734	0.0599413220061624
GAS5	CLOCK	hsa-let-7b-3p,hsa-miR-103a-2-5p,hsa-miR-152-3p,hsa-miR-200c-3p,hsa-miR-23b-3p,hsa-miR-23b-5p,hsa-miR-27b-3p,hsa-miR-452-3p,hsa-miR-212-3p	1.30482108166487e-59	-0.486709767040106	1	0.111111111110965	-0.0132866647600149
GAS5	CLPX	hsa-let-7b-5p,hsa-miR-139-5p	8.85728324261622e-08	-0.233260705793336	0.999996846597609	0	-0.059509612408671
GAS5	CLTA	hsa-miR-152-3p,hsa-miR-23b-3p	3.22309532229142e-24	0.523138108625336	1.79612131757781e-27	0.869850959489656	0.00150450912893835
GAS5	CMPK1	hsa-miR-139-5p	3.69587976053269e-28	-0.30290148541247	0.99999999841622	0	-0.032086200825653
GAS5	CNIH1	hsa-miR-452-5p,hsa-miR-212-3p	3.78577645253936e-14	-0.192789208013395	0.999898649360897	0.467975037170943	-0.00295380582040174
GAS5	CNOT11	hsa-miR-452-5p	0.00087674152771164	0.475208541466922	2.24878182694005e-22	0.329246197932203	-2.97386560043633e-05
GAS5	CNOT2	hsa-let-7b-5p,hsa-miR-23b-3p,hsa-miR-212-3p	7.54322535639956e-35	0.154381837828895	0.00151224397581141	0.579110201815144	-0.00582393180937629
GAS5	CNPPD1	hsa-miR-452-5p	0.00029420759995357	0.24481213984135	1.03563276791631e-06	0.482149733784662	0.00108474106541634
GAS5	COL15A1	hsa-let-7b-3p	7.63674892320582e-10	-0.276214450330446	0.999999962434629	0	-0.0865087816571695
GAS5	COL18A1	hsa-miR-27b-5p	4.37133186302186e-08	-0.282015038331605	0.999999980592028	0	-0.0240470083471698
GAS5	COPZ1	hsa-miR-27b-3p	1.72443394280591e-12	0.486573027793118	1.64033510821709e-23	0	-0.000133943076346843
GAS5	CPEB3	hsa-let-7b-3p,hsa-let-7b-5p,hsa-miR-103a-2-5p,hsa-miR-23b-3p,hsa-miR-27b-3p	1.04359553896683e-45	-0.398363607946619	0.999999999999999	0	-0.0183253334735181
GAS5	CPED1	hsa-let-7b-5p,hsa-miR-200c-3p	4.10956827111659e-16	-0.570335485898067	1	0	-0.0116735256431859
GAS5	CPSF6	hsa-miR-103a-2-5p,hsa-miR-139-5p,hsa-miR-23b-3p	3.38360233137772e-53	0.179459858854086	0.000275848555380245	0.81695610104318	0.0364823007790182
GAS5	CRY2	hsa-let-7b-5p	1.79109613066324e-39	-0.276992257301657	0.999999965587811	0	-0.0291903116745699
GAS5	CSTF3	hsa-miR-139-5p,hsa-miR-452-5p	1.94376140962853e-23	0.17051294481036	0.000520024415302725	0.808513873206454	0.0102591163439152
GAS5	CTH	hsa-miR-27b-3p	1.13989376391138e-25	-0.345088161263828	0.999999999994709	0	-0.000672815585563591
GAS5	CTHRC1	hsa-let-7b-5p	3.61825524067745e-12	0.114146666825956	0.0143922001181359	0	-0.0207244706153787
GAS5	CTR9	hsa-let-7b-3p,hsa-let-7b-5p,hsa-miR-139-5p	3.29259583128826e-22	-0.297158069766902	0.999999996780829	0	-0.0185273162948974
GAS5	CUL4B	hsa-miR-27b-3p	7.65889928713242e-21	-0.134343369113566	0.995010542686493	0.288332139506071	0.00449333843286248
GAS5	CXCL12	hsa-miR-139-5p	8.67973821284369e-24	-0.0865389267002341	0.951068016636154	0	-0.076297029216361
GAS5	CYB5A	hsa-miR-103a-2-5p	1.09712913874904e-07	-0.247915708774961	0.999999239480608	0	-0.0103850363863542
GAS5	CYP20A1	hsa-miR-23b-5p,hsa-miR-212-3p	5.07282003672126e-18	-0.0129460403271746	0.597613512642155	0	-0.00922367784245642
GAS5	CYP2C8	hsa-miR-139-5p	2.05196789004544e-08	-0.412191005503986	1	0	-0.0705075152931035
GAS5	CYP2U1	hsa-miR-139-5p	2.19523071907735e-16	-0.543045227493364	1	0	-0.0480891051078942
GAS5	CYP4A11	hsa-miR-139-5p	5.97846074068806e-13	-0.164186589144785	0.999200466816371	0	-0.0947129429491074
GAS5	CYP4A22	hsa-miR-139-5p	2.30396840188948e-09	-0.212157241888842	0.999979092818175	0	-0.0934503994475542
GAS5	CYP4F2	hsa-let-7b-5p,hsa-miR-452-3p	1.3537730209637e-11	-0.326630496870444	0.999999999928529	0.413733609289213	-0.00219779898709879
GAS5	CYP4F3	hsa-miR-452-3p	3.73122047190218e-11	-0.252784737188002	0.999999535342151	0	-0.00158243338486941
GAS5	CYP7B1	hsa-let-7b-3p,hsa-miR-27b-5p	5.45422597394707e-15	-0.261019491827941	0.999999802696105	0.389940082754662	-0.0305032184426546
GAS5	DAB2IP	hsa-let-7b-5p	6.35357277849581e-11	-0.060147954817935	0.87480016276081	0	-0.0560069674697957
GAS5	DBF4B	hsa-miR-27b-3p	3.75297128232233e-11	0.0849303180177059	0.0521434615236946	0.315095301207822	0.0021867551015748
GAS5	DCAF11	hsa-miR-27b-5p	5.82557488280559e-13	-0.332054968716995	0.999999999966143	0	-0.0149778511473563
GAS5	DCBLD1	hsa-miR-139-5p	7.37312509230015e-07	-0.388451813209694	0.999999999999994	0	-0.0473041451805344
GAS5	DCTN2	hsa-miR-139-5p	0.000971329779805348	0.251185029904335	5.46917674589547e-07	0.907744719994779	0.0669541043809122
GAS5	DCUN1D1	hsa-miR-200c-3p,hsa-miR-452-5p	5.12405341156316e-32	-0.405308181399274	1	0.215271476890586	-0.00204410722880521
GAS5	DCUN1D5	hsa-miR-23b-3p	4.84449729711614e-09	0.259182816488285	2.39449598599315e-07	0.175032177468223	-0.0020381756535382
GAS5	DDX1	hsa-miR-139-5p	7.82461896053433e-13	0.0723075019936446	0.0834402645373163	0.221445469289974	0.00619026358640437
GAS5	DDX27	hsa-miR-23b-3p	0.000230083015055429	0.306748568916499	9.7625840967773e-10	0.228101744786357	-0.000863262386885111
GAS5	DDX55	hsa-miR-200c-3p,hsa-miR-27b-5p	1.13197957344842e-11	0.155085259606894	0.00144635860941685	0.866411257948009	0.0157521971313738
GAS5	DECR1	hsa-miR-139-5p	2.27533986252017e-07	0.0283867030435241	0.293886822675482	0	-0.114406631212177
GAS5	DEPDC7	hsa-let-7b-3p	2.51876397844965e-08	-0.196156960691543	0.999922154390035	0	-0.0343932436936167
GAS5	DGAT2	hsa-let-7b-3p	2.23829065747261e-08	-0.104336047451299	0.977110600517756	0	-0.0281875768543901
GAS5	DHTKD1	hsa-let-7b-5p,hsa-miR-23b-5p	1.09203343900742e-09	-0.379717535787015	0.999999999999975	0	-0.0128467488779549
GAS5	DPF2	hsa-let-7b-5p	4.84984317557911e-12	0.134587184907009	0.00492176127804298	0.257695352806515	0.00238929265755258
GAS5	DPYS	hsa-miR-139-5p	1.94526907044721e-08	-0.219096254180939	0.999988548071796	0	-0.0936020485937903
GAS5	DTNA	hsa-miR-200c-3p,hsa-miR-23b-3p,hsa-miR-27b-3p	7.91542856305322e-32	-0.0637162324834567	0.888331206049724	0	-0.00325021276284024
GAS5	DTX4	hsa-miR-152-3p	1.2569782945761e-22	-0.17348017410446	0.999577176402554	0	-0.012718015388981
GAS5	DUSP1	hsa-let-7b-5p,hsa-miR-139-5p,hsa-miR-200c-3p	4.77952815847365e-26	-0.245790225455034	0.999999059978362	0	-0.0454441897777958
GAS5	DUSP9	hsa-miR-452-5p,hsa-miR-212-3p	6.98368197255278e-14	0.348809972200838	3.06474638749864e-12	0.988015357721421	0.00113891219459025
GAS5	DYNLRB1	hsa-miR-23b-5p	2.61634313477057e-11	0.472138169474627	4.48669845391958e-22	0.624852800918457	0.00225665638075639
GAS5	DYRK2	hsa-miR-139-5p,hsa-miR-200c-3p,hsa-miR-212-3p	4.01594322915678e-45	-0.103879422655146	0.976629399466958	0.900931801141939	0.0654322197877269
GAS5	E2F6	hsa-let-7b-3p,hsa-let-7b-5p,hsa-miR-23b-3p,hsa-miR-27b-3p	1.04453099866857e-23	0.140612045413733	0.00348822127715272	0.828389561541769	0.0404344521357593
GAS5	ECHDC1	hsa-let-7b-5p,hsa-miR-23b-3p,hsa-miR-452-5p	1.75672079213602e-18	-0.158163199862552	0.998812324165332	0.65510902617532	0.00949503535468851
GAS5	ECHS1	hsa-miR-152-3p	7.80830872834432e-05	-0.0600287261856035	0.874329163361146	0	-0.042913186022476
GAS5	EDC3	hsa-miR-139-5p	2.46140491899371e-14	0.328231773942926	5.7413424186987e-11	0.898730748021114	0.0609983442540128
GAS5	EDEM1	hsa-miR-139-5p	6.64773512544796e-32	-0.450714340395364	1	0	-0.0463842408947989
GAS5	EEF1E1	hsa-let-7b-5p	4.20752368501162e-08	0.550970764679059	7.96050473550612e-31	0.985105240108855	0.0142692686032972
GAS5	EFCAB2	hsa-miR-27b-5p	4.37419285157814e-09	0.136787067825524	0.00434687331751552	0.895457894311644	0.0140156782680792
GAS5	EHMT2	hsa-miR-27b-3p	5.46852044123244e-09	0.457141493309017	1.18692616072524e-20	0.52205344117043	0.000409280732224016
GAS5	EIF1	hsa-let-7b-3p	1.79447315491166e-20	0.411055725342934	1.07221003288363e-16	0.152855813868721	-0.0130909483431659
GAS5	EIF2S2	hsa-miR-27b-3p	2.43483028638071e-07	0.456827906487829	1.26889802099269e-20	0.222908514624153	-0.00372470894767596
GAS5	EIF2S3	hsa-miR-212-3p	1.59933705233761e-26	0.243246798738858	1.20827281412889e-06	0.488642637791593	0.00650697872556913
GAS5	EIF3D	hsa-let-7b-5p,hsa-miR-452-3p	1.40402467017943e-05	0.66019889863251	1.33665043533521e-47	0.498588994648105	0.00173756054975649
GAS5	EIF3E	hsa-miR-452-3p	3.3423067901917e-12	0.639210971646989	7.61583263212416e-44	0	-0.0055237587683451
GAS5	ELFN1	hsa-miR-139-5p	1.32865588124629e-09	-0.241104328636146	0.999998510359085	0	-0.111319875563466
GAS5	ELK3	hsa-let-7b-3p	1.30810474543421e-29	-0.237665453247567	0.999997923866561	0	-0.0738707668015634
GAS5	ELOVL5	hsa-miR-139-5p,hsa-miR-452-5p	2.4006035770944e-19	-0.407751855442866	1	0	-0.0126340721753187
GAS5	EMCN	hsa-miR-27b-3p	4.09162075386975e-18	-0.197689291086243	0.999931062225141	0	-0.000589599218478121
GAS5	EME1	hsa-miR-139-5p	3.0752298627875e-20	0.159336378315297	0.00110073046978434	0.660446724609921	0.134393888541546
GAS5	EMP1	hsa-miR-152-3p	9.08373398158799e-20	-0.37047874451876	0.99999999999989	0	-0.0328327384221192
GAS5	ENG	hsa-let-7b-5p	0.000214857201136074	-0.240726165866728	0.999998454597182	0	-0.0503122295667015
GAS5	ENGASE	hsa-miR-452-3p	3.8358109201956e-11	0.114390513794654	0.0142212521351173	0.973446428407771	0.00885746977181699
GAS5	ENTPD5	hsa-miR-200c-3p,hsa-miR-23b-3p	1.93981933179807e-25	-0.342440116216423	0.99999999999223	0	-0.00698723799330062
GAS5	EPB41L4B	hsa-miR-212-3p	9.61434298001527e-44	-0.132156611558326	0.994365497754703	0	-0.00811469581306644
GAS5	EPHB4	hsa-let-7b-3p	1.18604343144924e-09	0.106402150718503	0.0208147581241414	0	-0.0115688162393636
GAS5	ERGIC1	hsa-let-7b-5p,hsa-miR-23b-5p	2.11916425009393e-34	-0.187097967866534	0.999843278735977	0	-0.0194855515913441
GAS5	ERLIN2	hsa-miR-23b-3p	2.70363733639886e-24	-0.384524028097005	0.999999999999989	0	-5.23519947402962e-05
GAS5	ESM1	hsa-miR-200c-3p	4.19278915229726e-17	0.0277841126707512	0.297864037380484	0	-0.00508454018083978
GAS5	ESR1	hsa-miR-103a-2-5p,hsa-miR-152-3p	1.42229812991285e-22	-0.542338486739375	1	0	-0.0208190848049025
GAS5	ETS1	hsa-miR-139-5p,hsa-miR-200c-3p,hsa-miR-23b-3p,hsa-miR-27b-5p	1.00923785974259e-44	-0.410376356810028	1	0.416033342582586	-0.0129727349055216
GAS5	ETS2	hsa-let-7b-3p	5.71030670731112e-16	-0.295500633209567	0.99999999606096	0	-0.0657073576597457
GAS5	ETV5	hsa-miR-152-3p,hsa-miR-200c-3p	8.67937080304773e-22	0.232419832361938	3.41219093063756e-06	0.970103581080585	0.021419822167068
GAS5	EXO1	hsa-let-7b-3p,hsa-miR-103a-2-5p	3.47818305475519e-06	0.162269466767899	0.000908174249604106	0.854595134158721	0.0453067349468738
GAS5	F2	hsa-let-7b-5p	2.35990782557437e-05	-0.0343735428864657	0.744232681814814	0.203682829233019	0.00397676588030625
GAS5	FAM104A	hsa-let-7b-5p,hsa-miR-152-3p	7.14583931578051e-39	-0.0275893330131652	0.700845171293983	0.496347419050788	0.011995296733328
GAS5	FAM117B	hsa-let-7b-3p,hsa-miR-452-5p	3.27463706282617e-43	0.223824846455385	7.51407230913691e-06	0.288190000346523	0.0042186866872574
GAS5	FAM149A	hsa-miR-139-5p,hsa-miR-152-3p	3.61132302948688e-23	-0.364570427000457	0.99999999999972	0	-0.0517561289227956
GAS5	FAM213A	hsa-let-7b-5p	0.0600319667047739	-0.0268990436658388	0.696250451031528	0.547945248651918	0.0119542912219919
GAS5	FAM84B	hsa-let-7b-5p,hsa-miR-139-5p,hsa-miR-27b-3p	1.14565414951812e-18	0.0151832500666375	0.385948786880727	0	-0.0214958462752999
GAS5	FAS	hsa-let-7b-5p,hsa-miR-23b-3p	8.75981998821375e-40	-0.42957016259159	1	0	-0.0043182012006808
GAS5	FAT4	hsa-miR-139-5p	7.77845987830348e-24	-0.512811296975873	1	0	-0.0520718880741928
GAS5	FAXDC2	hsa-miR-23b-3p	2.1752915784182e-06	-0.199482842213633	0.999940272368361	0	0.00138411736023333
GAS5	FBLN5	hsa-let-7b-3p,hsa-miR-200c-3p,hsa-miR-27b-3p	7.4919638182277e-15	-0.204631499832975	0.999960705915694	0.230406198406855	-0.0251302854359339
GAS5	FBP1	hsa-miR-139-5p	2.65045905656808e-07	-0.2840062310888	0.999999984583036	0	-0.0858268546122573
GAS5	FBXO46	hsa-miR-27b-3p	8.98007517846938e-10	0.481974949244431	4.78725180917535e-23	0	-0.000161546136583479
GAS5	FLOT2	hsa-miR-152-3p	2.03032060720761e-16	0.200824274828568	5.36085764580425e-05	0.585387738862968	0.0178884588146829
GAS5	FLVCR1	hsa-miR-200c-3p	4.56047728396314e-18	0.40686367804313	2.29581081631563e-16	0.855616544711514	0.0173959429151265
GAS5	FRK	hsa-miR-452-3p	1.55708438964795e-29	-0.187460015446499	0.999847507811044	0	-0.00539133073842107
GAS5	FRMD4B	hsa-let-7b-3p,hsa-let-7b-5p,hsa-miR-139-5p,hsa-miR-200c-3p	6.46051522323799e-27	-0.413050361508074	1	0.221868302090311	-0.0309892818847306
GAS5	FRS3	hsa-miR-27b-3p	2.74752475201255e-09	0.180985152610842	0.000246837940174197	0	-0.00392921606568375
GAS5	FUNDC1	hsa-miR-200c-3p	1.21822928400415e-11	0.159947069433839	0.00105780837422855	0.989708887992337	0.018431442908032
GAS5	FYB2	hsa-miR-152-3p	4.67554107042948e-06	-0.318430251847177	0.999999999784924	0	-0.0233605917750591
GAS5	FZD4	hsa-let-7b-5p	9.8840661030614e-30	-0.396396361376572	0.999999999999999	0	-0.0164629334365981
GAS5	G6PC	hsa-miR-200c-3p	2.37157263629554e-17	-0.202163638649363	0.999951909608799	0	-0.0218925683590139
GAS5	GADD45A	hsa-miR-152-3p	2.11270253398777e-24	-0.418229417173627	1	0	-0.043876460480126
GAS5	GALNT2	hsa-let-7b-5p,hsa-miR-200c-3p	9.4072458578781e-22	-0.0626286819745537	0.884322417130204	0.430051518482804	0.0052843482872174
GAS5	GATM	hsa-let-7b-5p,hsa-miR-103a-2-5p,hsa-miR-139-5p	1.97541732601167e-26	-0.301459311535701	0.999999998104686	0	-0.0336617122426002
GAS5	GCN1	hsa-let-7b-5p,hsa-miR-452-3p	4.56173259427646e-14	0.149219300601642	0.00208547277085561	0.489257028526095	0.00912930396267991
GAS5	GCNT2	hsa-miR-23b-3p,hsa-miR-452-3p	7.55838756524151e-18	0.0369652508442746	0.240100941097798	0.968266713579266	0.00359947960994075
GAS5	GFRA1	hsa-miR-452-5p	8.27298436138117e-12	-0.209565742320307	0.99997395241123	0	4.48968420526108e-05
GAS5	GFRA2	hsa-miR-452-3p	2.16290876706168e-12	-0.0521857385193838	0.840618711166179	0	-0.015944841446928
GAS5	GGCX	hsa-miR-452-3p	1.1722944717411e-28	-0.295853293138933	0.999999996226119	0.709986757655085	0.00781659411850744
GAS5	GGPS1	hsa-let-7b-5p,hsa-miR-23b-5p	1.45455753261592e-07	0.370452583947641	1.10652387776565e-13	0.869776941219874	0.00725941234932867
GAS5	GIMAP7	hsa-miR-23b-3p	6.75834804741679e-07	-0.274840535031991	0.999999956171621	0.454984849364701	0.00255505679033813
GAS5	GK5	hsa-miR-103a-2-5p	1.2569782945761e-22	-0.233604642492226	0.999996946963922	0.728890829460384	0.0050238206440277
GAS5	GLDC	hsa-let-7b-3p	0.000364861984090997	-0.190298720101078	0.999877161241822	0.284434401859514	0.026939503660432
GAS5	GLRX5	hsa-miR-152-3p	7.72576709775145e-14	-0.104408209035766	0.977185879989311	0	-0.0199018060052237
GAS5	GLYATL1	hsa-miR-27b-3p	4.40201377459618e-10	-0.3389424668886	0.999999999987166	0	0.013306199720824
GAS5	GNAO1	hsa-miR-139-5p	6.99388736572431e-23	-0.441232542368691	1	0	-0.0487615025660423
GAS5	GOLGA3	hsa-miR-103a-2-5p,hsa-miR-23b-5p	2.10244316091565e-35	0.170874190562771	0.000507177591847033	0.985427492942198	0.00966961149538124
GAS5	GOLM1	hsa-miR-23b-3p,hsa-miR-27b-3p	1.75659698156031e-29	0.0773460319889166	0.0695837466481975	0.326283874682665	0.00319128223884285
GAS5	GOLPH3L	hsa-miR-23b-3p	3.62217785960425e-25	0.145762632580199	0.00257226131390584	0	-0.00343630012100771
GAS5	GOT1	hsa-miR-200c-3p,hsa-miR-452-5p	6.60196636185008e-24	0.0320760560912194	0.270086883274719	0	-0.0139675966227524
GAS5	GPATCH1	hsa-let-7b-5p	0.00147912274426631	0.237015481159797	2.20934122665244e-06	0.714448348058794	0.0122104301379521
GAS5	GPC6	hsa-let-7b-3p,hsa-miR-139-5p,hsa-miR-23b-3p,hsa-miR-23b-5p	3.24472461707726e-33	-0.186560525667817	0.999836798844459	0	-0.016644425219874
GAS5	GPD1L	hsa-miR-139-5p,hsa-miR-23b-5p	3.51302255961579e-22	0.10627084352033	0.0209417181122869	0.956425661172931	0.0477898320343114
GAS5	GPD2	hsa-let-7b-3p,hsa-miR-139-5p,hsa-miR-27b-3p	2.76260360854589e-44	-0.00956123843688745	0.572422990821497	0.775618430050163	0.0593811189098076
GAS5	GPLD1	hsa-miR-452-5p	1.19873627381484e-15	-0.373024624966596	0.999999999999927	0.422919302415603	0.00390600211168141
GAS5	GPR153	hsa-miR-23b-5p	2.48925259521184e-06	-0.162596409594201	0.999111260008034	0.0932905639418736	0.00174188251280286
GAS5	GPR37	hsa-let-7b-3p,hsa-miR-139-5p	2.93807570537555e-17	-0.369228532681053	0.999999999999866	0	-0.00843761107760488
GAS5	GRK5	hsa-let-7b-3p,hsa-miR-23b-3p	8.90775986305258e-17	-0.243270757953997	0.99999879456577	0.287488386224196	-0.014307560488219
GAS5	GTF3C3	hsa-let-7b-3p	2.95588768716864e-25	0.0235302364997458	0.326608007190264	0.697512380592055	0.0533908042018453
GAS5	GYS2	hsa-let-7b-5p	1.4636392534585e-07	-0.372263448417016	0.999999999999917	0	-0.00409169490626965
GAS5	GZF1	hsa-let-7b-5p,hsa-miR-139-5p	2.32347061291496e-24	-0.242600710299607	0.99999871272672	0	7.77365294096083e-05
GAS5	HDDC2	hsa-miR-103a-2-5p	1.04286957631968e-05	0.376486837382322	4.18843388218533e-14	0.291221401121703	-0.000162460148651344
GAS5	HEBP1	hsa-miR-139-5p	2.13349096542909e-10	-0.0116055915905828	0.587679637733053	0	-0.0903629636884908
GAS5	HECTD1	hsa-let-7b-3p,hsa-miR-212-3p	4.58417712633735e-14	-0.49096236339693	1	0	-0.0242877679997857
GAS5	HECW2	hsa-miR-152-3p,hsa-miR-27b-5p	4.11233346628304e-20	-0.368435785103859	0.999999999999848	0	-0.0266524971192296
GAS5	HEG1	hsa-miR-139-5p,hsa-miR-27b-3p	7.54721877522423e-35	-0.334606533609554	0.999999999976297	0.349742200606496	-0.0068901938057942
GAS5	HIGD1A	hsa-miR-139-5p	3.3571487675757e-14	-0.286542105702002	0.999999988530876	0	-0.0638661859467179
GAS5	HMGA1	hsa-let-7b-5p	2.63318847053348e-26	0.490231015684968	6.91560640769647e-24	0.989519013037305	0.0160579817952591
GAS5	HMGCS1	hsa-let-7b-5p,hsa-miR-23b-3p	2.9675914233999e-24	-0.19630357331781	0.999923051220458	0.439932503237526	0.00904264302552281
GAS5	HMGCS2	hsa-miR-23b-5p	1.18692262164397e-08	-0.198624391549935	0.999936018577669	0	-0.0160057256183845
GAS5	HNRNPU	hsa-let-7b-3p,hsa-miR-139-5p,hsa-miR-200c-3p,hsa-miR-23b-3p,hsa-miR-27b-3p,hsa-miR-212-3p	1.35930297054532e-48	0.302289869669596	1.70930823877931e-09	0.99760088332269	0.0262138000869828
GAS5	HOMER2	hsa-miR-103a-2-5p	2.32670830693503e-15	-0.225271002130832	0.999993406521151	0	-0.0122778746977479
GAS5	HS3ST3B1	hsa-miR-452-3p,hsa-miR-212-3p	8.36846841965002e-23	0.0981782472832228	0.0301256522163747	0	-0.0122585186529224
GAS5	HSBP1	hsa-miR-452-3p	2.97614120396681e-14	0.2454395589044	9.73286022825892e-07	0	-0.0040443086549089
GAS5	HSD17B11	hsa-let-7b-3p	6.28156714810516e-21	0.00442500950212082	0.466336520339868	0	-0.0532071816852643
GAS5	IBTK	hsa-let-7b-3p	8.23677264803639e-30	-0.270480209871666	0.999999928901942	0	-0.034014143741712
GAS5	IDI1	hsa-let-7b-5p	1.50965625739478e-12	-0.0436659638496459	0.797877472910838	0.745287704443745	0.0190385950235631
GAS5	IER3IP1	hsa-miR-139-5p,hsa-miR-27b-5p,hsa-miR-212-3p	6.97540016185338e-22	0.21048017046061	2.41108758079898e-05	0.991065200553341	0.0154438821174362
GAS5	IFIT1	hsa-let-7b-3p	1.04374101454427e-08	-0.19984590321417	0.999941990249896	0	-0.0549372023098518
GAS5	IGF2BP2	hsa-let-7b-5p	4.55955229435114e-25	0.272100235698278	5.94602955584416e-08	0.58584564264838	0.00773850023828382
GAS5	IGFBP5	hsa-miR-139-5p,hsa-miR-152-3p	1.30458379707189e-18	-0.288834203622038	0.99999999124392	0	-0.0487208059172893
GAS5	IL17RC	hsa-let-7b-5p	6.80480873168963e-06	-0.260158423742634	0.999999783910926	0	0.00359087073353187
GAS5	ILF2	hsa-miR-23b-3p	1.32016823862424e-11	0.421954907705012	1.40790939623882e-17	0.638635695641161	0.000479103474296694
GAS5	ING3	hsa-miR-139-5p	2.62417921399278e-37	-0.202924792990518	0.999954802822356	0	-0.0414220739507266
GAS5	INSIG1	hsa-miR-139-5p	3.19172639628898e-34	-0.246035162634123	0.999999082564931	0	-0.0924199053252651
GAS5	INTS8	hsa-miR-452-5p	9.57063548416771e-13	0.445627554108635	1.31806620568326e-19	0.713398939028397	0.000511536051374772
GAS5	IRF2	hsa-miR-23b-3p	3.46402724532187e-19	-0.496296377990313	1	0	0.000267667635258206
GAS5	ISM1	hsa-miR-152-3p,hsa-miR-23b-3p	2.27497341617949e-19	-0.312473514626415	0.999999999530997	0	-0.00401934069325885
GAS5	ISOC1	hsa-miR-139-5p	2.83965723152297e-15	-0.314997991483627	0.999999999662248	0	-0.0503613123702062
GAS5	ITGA9	hsa-miR-452-3p,hsa-miR-452-5p	1.16929651876828e-16	-0.21361369059404	0.999981544513786	0	-0.0072639488479046
GAS5	JAZF1	hsa-miR-200c-3p,hsa-miR-23b-3p,hsa-miR-452-3p,hsa-miR-452-5p	1.01014924494735e-42	-0.247843800481843	0.999999233984793	0.203898456892909	-0.00460171757165742
GAS5	JPT1	hsa-miR-103a-2-5p,hsa-miR-212-3p	0.00528177493007554	0.407336979455264	2.10783140165202e-16	0.794678006633718	0.00207311803431967
GAS5	JRKL	hsa-let-7b-3p	3.14404895820845e-14	-0.154539559307312	0.998502761573418	0	-0.00388547655769678
GAS5	KANSL2	hsa-let-7b-3p	2.27492965299867e-07	0.13174174911153	0.00576487956293963	0.367508123714153	0.015664743966336
GAS5	KCNJ8	hsa-miR-139-5p	3.54916207940187e-08	-0.206865618386068	0.999967341155719	0	-0.107231808312546
GAS5	KDR	hsa-miR-200c-3p	5.9849821050257e-22	-0.446249816257636	1	0	-0.015163259232483
GAS5	KIAA0907	hsa-miR-152-3p	5.84882762010421e-32	0.254500222104624	3.89663385820916e-07	0.857858172131322	0.0338303138732172
GAS5	KIF11	hsa-let-7b-3p,hsa-miR-200c-3p	5.51691394301795e-15	0.123191126745384	0.00911406437618519	0.942897588968454	0.068003496904721
GAS5	KIF13B	hsa-miR-139-5p	7.82186374981689e-17	-0.305222485924764	0.999999998816178	0	-0.0166042027843473
GAS5	KIF18A	hsa-miR-139-5p	3.84062356813445e-10	0.0467295446468203	0.186024151732024	0.670707117702741	0.154628815869251
GAS5	KIF23	hsa-miR-139-5p	2.00693976345136e-16	0.0304784089749214	0.280274675595488	0.634546311493145	0.177087446223516
GAS5	KIF2C	hsa-miR-152-3p	6.50434584037059e-12	0.231864153898303	3.59417727995492e-06	0.992110408698839	0.0485425940758029
GAS5	KLF12	hsa-let-7b-3p,hsa-miR-452-5p	4.9044697549034e-39	-0.246549249998284	0.999999128293844	0	-0.0163341783030818
GAS5	KLF2	hsa-let-7b-3p,hsa-miR-139-5p	2.36266761830142e-15	-0.0496101096144935	0.828367694602914	0	-0.0823307024923328
GAS5	KLF4	hsa-let-7b-3p,hsa-miR-152-3p,hsa-miR-200c-3p	7.33417009108474e-33	-0.0648578645589264	0.892431800597044	0.404296949590046	-0.0105228659641461
GAS5	KPNA1	hsa-miR-23b-3p,hsa-miR-212-3p	2.60905572915756e-34	-0.351756402678613	0.999999999998021	0	-0.00165424669640044
GAS5	KPNA2	hsa-miR-139-5p	3.99620869442955e-25	0.152464206982865	0.00170593507399302	0.663252997447419	0.134893952108241
GAS5	LAGE3	hsa-miR-139-5p	5.36298879874681e-07	0.230165325326586	4.20963224119703e-06	0.898295332763778	0.0452986253240827
GAS5	LAMP1	hsa-miR-23b-3p	6.83475156559784e-10	-0.126530833144358	0.992355687922726	0	-0.00191760435867541
GAS5	LAMP2	hsa-let-7b-3p,hsa-let-7b-5p	2.51666808936063e-44	-0.457081570515596	1	0	-0.0371018215880222
GAS5	LARP1B	hsa-miR-152-3p	2.66018318774117e-39	-0.351817588173449	0.999999999998039	0	-0.0346640981094368
GAS5	LARP4B	hsa-let-7b-3p,hsa-miR-139-5p,hsa-miR-23b-3p	3.09115331055882e-22	0.109756301426071	0.0177849995291667	0.693173864638145	0.0293485967013879
GAS5	LDB2	hsa-miR-452-3p	1.01924998865758e-21	-0.361065439201405	0.999999999999518	0	-0.0122024730454762
GAS5	LGR4	hsa-let-7b-3p,hsa-let-7b-5p,hsa-miR-103a-2-5p,hsa-miR-23b-3p	1.46324504688784e-40	-0.223411162165015	0.999992200912586	0	-0.0165875842397961
GAS5	LHFPL2	hsa-miR-23b-3p	1.56652481478839e-23	0.121308089166137	0.0100468967614356	0.144738348319748	0.00134080173450318
GAS5	LIN9	hsa-let-7b-3p,hsa-miR-139-5p	5.98089181927945e-32	0.0995561273783445	0.0283607306577514	0.960896926420129	0.0696150196722789
GAS5	LIPA	hsa-miR-152-3p,hsa-miR-452-5p	3.1311541531273e-20	-0.274129931186931	0.99999995254876	0	-0.00675434636227937
GAS5	LIPG	hsa-miR-23b-5p	2.09659910788163e-20	-0.497933201602636	1	0	-0.00863376027838686
GAS5	LLPH	hsa-let-7b-5p	8.38911439851159e-05	0.268713274961883	8.62879936497426e-08	0.884717371222664	0.0176048880539318
GAS5	LMBR1	hsa-miR-152-3p,hsa-miR-23b-3p	1.91153376267843e-30	-0.304315335449265	0.999999998673142	0	-0.0135061027594743
GAS5	LONP2	hsa-miR-139-5p	1.21780987844386e-18	-0.500146619323391	1	0	-0.0569447124340193
GAS5	LPCAT1	hsa-miR-139-5p,hsa-miR-27b-3p	5.40690425877401e-24	0.256925239601267	3.03170171780007e-07	0.553485170798207	0.0483534332034775
GAS5	LPIN2	hsa-miR-452-3p	2.775178090412e-09	-0.332247205920705	0.999999999967036	0	-0.00591844639398237
GAS5	LRIG1	hsa-let-7b-5p,hsa-miR-23b-3p	1.43089342672259e-20	-0.381792159744254	0.999999999999982	0	-0.0050568543798202
GAS5	LRP6	hsa-let-7b-3p	5.29909445258825e-37	-0.32376039079415	0.999999999894504	0	-0.0540153348471112
GAS5	LRRC20	hsa-let-7b-5p	4.58558390469564e-14	-0.0713820637927221	0.913804290759622	0.509115515363115	0.0116074759289592
GAS5	LRRC8A	hsa-let-7b-5p,hsa-miR-200c-3p	6.03115892281299e-14	-0.292746685385396	0.999999994507244	0	-0.0130634826102824
GAS5	MACROD2	hsa-miR-452-3p	4.96198104334861e-37	0.0521164510474503	0.159703202894732	0.680292287160151	0.0194452508191765
GAS5	MAF1	hsa-miR-152-3p	1.10101532126459e-10	0.563916815655913	1.70272566529699e-32	0.76915644009068	0.0141061174486794
GAS5	MAFB	hsa-miR-152-3p	1.49828643588231e-20	-0.417617752558619	1	0	-0.0255868226139794
GAS5	MAGI1	hsa-let-7b-3p,hsa-miR-103a-2-5p,hsa-miR-139-5p,hsa-miR-152-3p	1.25549636958241e-50	-0.276895842306521	0.99999996521128	0	-0.0526471775418771
GAS5	MAP3K13	hsa-miR-27b-3p	1.15030608887738e-23	-0.258951961437607	0.999999754677771	0	0.00119190008938741
GAS5	MAPRE1	hsa-miR-139-5p,hsa-miR-200c-3p,hsa-miR-23b-3p,hsa-miR-23b-5p,hsa-miR-452-5p	8.08042652459066e-28	0.165158624456096	0.000749125703702791	0.719104430972822	0.0332527916390213
GAS5	MARCH9	hsa-miR-139-5p	2.21329388266474e-06	-0.0700087764917746	0.909591298660909	0.662663165640895	0.0386140330800361
GAS5	MARS	hsa-let-7b-5p	3.2623304015652e-20	0.242862974027992	1.2546272573445e-06	0.98529433463059	0.0226452697272954
GAS5	MASP1	hsa-let-7b-5p	2.36270823607404e-28	-0.220133168917242	0.999989550697962	0	-0.0211690312979796
GAS5	MAST3	hsa-miR-212-3p	8.0819368203813e-25	-0.136867268627637	0.995672906554532	0	-0.0113063412262832
GAS5	MEF2C	hsa-let-7b-3p,hsa-let-7b-5p,hsa-miR-103a-2-5p,hsa-miR-23b-3p,hsa-miR-452-5p	7.90166221265979e-48	-0.236441808452561	0.999997666347874	0.190302166077768	-0.0221222344054615
GAS5	METTL14	hsa-miR-23b-5p	4.88532000033624e-18	-0.228383119190822	0.999995037501944	0	-0.0184638437595704
GAS5	MFF	hsa-miR-27b-3p	1.84001226316509e-19	0.347237821170703	3.86332149764195e-12	0	-0.000598751209304416
GAS5	MFSD8	hsa-let-7b-5p,hsa-miR-200c-3p	3.7105693724e-37	-0.206048589114648	0.999965047639103	0	-0.0146807068471072
GAS5	MGME1	hsa-let-7b-5p	0.00893407547988732	0.113506878844337	0.0148491196518203	0.907148818610135	0.0225293634158339
GAS5	MIEN1	hsa-let-7b-5p	2.72633926117901e-05	0.327126302193898	6.67943966816132e-11	0.819803692375111	0.0293365599872162
GAS5	MIS18A	hsa-miR-23b-3p,hsa-miR-452-3p	1.66514295658781e-08	0.0834588434432484	0.05522508437404	0.614726207968524	0.00283441019820103
GAS5	MLIP	hsa-miR-139-5p,hsa-miR-23b-5p	0.000370230672994954	-0.211146108977795	0.999977213104569	0	-0.0437822236293435
GAS5	MPDZ	hsa-miR-139-5p,hsa-miR-200c-3p	3.05520132671716e-20	-0.539335516158835	1	0	-0.0324011758872868
GAS5	MPP7	hsa-miR-139-5p,hsa-miR-27b-3p	4.34880987223058e-30	0.0777478201096455	0.0685597145775218	0.751905360831726	0.0330009672404267
GAS5	MPV17	hsa-miR-23b-3p	1.69997076780126e-06	0.345066022291284	5.30841210423635e-12	0.157414333533401	-0.00645317256083988
GAS5	MRE11	hsa-miR-23b-5p	3.29522217921345e-12	0.0757623024570105	0.0737346814344167	0.835720651800677	0.0173055198332751
GAS5	MRPL19	hsa-miR-452-5p	4.66389965616534e-15	-0.224590347546855	0.999992987444862	0	-0.000808075341239251
GAS5	MRPL42	hsa-miR-139-5p	5.98042086205208e-15	0.217028796543045	1.37293811376851e-05	0.848174978352921	0.0411273415725945
GAS5	MRPS23	hsa-miR-452-5p	7.41949102919922e-16	0.412873057389655	7.68218810286819e-17	0	-0.000442592824055621
GAS5	MRS2	hsa-let-7b-3p	5.16159603206143e-18	0.00379857646009713	0.471093140232728	0	-0.0478215861400898
GAS5	MSI2	hsa-let-7b-5p,hsa-miR-23b-3p	8.72145642101482e-25	0.0391036212446723	0.227577716408946	0.221370633723254	-0.00533411196831729
GAS5	MSMO1	hsa-let-7b-3p,hsa-miR-23b-3p	1.10888723312358e-22	-0.148760206832241	0.997855068294545	0	-0.00298197486429799
GAS5	MTBP	hsa-let-7b-3p,hsa-miR-139-5p	4.45296642643684e-24	0.0745456815280763	0.0770494437620736	0.94503902107722	0.0681708412406636
GAS5	MTMR2	hsa-miR-139-5p	2.74667647815466e-23	0.0589953811852607	0.129804541854277	0.809264144104826	0.105917777243667
GAS5	MYCT1	hsa-miR-23b-3p	8.88828921910376e-19	-0.226510059859993	0.999994109043217	0	-0.000977164616090237
GAS5	NABP2	hsa-let-7b-5p	2.98907189979622e-08	0.266857582977582	1.05589365187447e-07	0.918358635311095	0.0266491732751768
GAS5	NACA	hsa-let-7b-5p	6.57796340048743e-14	0.717230551057648	1.60452570987629e-59	0.798959763876567	0.0103715172853954
GAS5	NAE1	hsa-miR-139-5p	5.4971353129986e-15	0.137668069635904	0.00413394321378922	0.853462204900581	0.0461051237659763
GAS5	NAP1L1	hsa-let-7b-5p,hsa-miR-139-5p,hsa-miR-152-3p,hsa-miR-23b-3p	2.69217168575695e-54	0.483376584971324	3.45968566408518e-23	0.879556578101671	0.0265534405635989
GAS5	NAP1L5	hsa-miR-200c-3p,hsa-miR-23b-3p,hsa-miR-452-5p	4.48654901251335e-29	-0.317438628701123	0.999999999754824	0	-0.00716625185879373
GAS5	NARS	hsa-miR-139-5p	8.36229021296585e-17	-0.132809280875514	0.994565335172841	0.45088086758894	0.0259151937202695
GAS5	NAT9	hsa-miR-103a-2-5p	0.00015090907145877	0.637842810253544	1.30751495990322e-43	0.827437289430417	0.00157131639755859
GAS5	NAV2	hsa-miR-23b-5p,hsa-miR-27b-3p	5.2196337785093e-21	-0.234384385095616	0.999997163351188	0	-0.00168526239846377
GAS5	NCOA5	hsa-let-7b-5p,hsa-miR-27b-3p	1.72105175054468e-14	0.298462040537755	2.74408016957171e-09	0.569522918176355	0.00105536564366013
GAS5	NDRG1	hsa-let-7b-5p,hsa-miR-152-3p	2.02985834503021e-18	0.257751333546725	2.78164247095056e-07	0.961412777310513	0.0221329804256448
GAS5	NDRG2	hsa-miR-139-5p	0.000146863777579391	-0.313249437750697	0.999999999575873	0	-0.0919277191572994
GAS5	NDRG3	hsa-miR-139-5p	5.21084471011586e-22	0.374980056125552	5.34844915772728e-14	0.82621786732052	0.0650677150621834
GAS5	NECTIN3	hsa-miR-139-5p	7.13746410196163e-07	-0.415106536848557	1	0	-0.011167058557039
GAS5	NEDD1	hsa-miR-103a-2-5p,hsa-miR-200c-3p	1.01924998865758e-21	-0.265538909914551	0.999999878236372	0.467893929068703	0.0246072378610646
GAS5	NEU1	hsa-miR-139-5p	1.65672371428773e-11	0.280424658562301	2.32955819527488e-08	0.856423947419722	0.0714669336042235
GAS5	NEURL1B	hsa-miR-27b-3p	1.25269628225784e-12	-0.370636862285156	0.999999999999893	0	-0.000610251091632097
GAS5	NFE2L3	hsa-miR-139-5p,hsa-miR-452-5p	3.39290291647043e-17	0.116306813518298	0.0129374643058522	0.475512001962988	0.0516400583405637
GAS5	NGFR	hsa-miR-139-5p,hsa-miR-27b-3p	1.1798288213581e-06	-0.0899062213293031	0.957280559360102	0	-0.0393942397115955
GAS5	NLE1	hsa-let-7b-5p	4.50003987096579e-13	0.675228601617901	1.75823898396506e-50	0.767768445160853	0.0123618377358584
GAS5	NOL11	hsa-miR-23b-3p	0.00775314556151297	0.307908833431986	8.42537341806153e-10	0	-0.0047577006596029
GAS5	NOL8	hsa-let-7b-3p	3.72744751013969e-05	0.207878399178394	3.00125453391173e-05	0.477638692121337	0.0200759947997016
GAS5	NOS3	hsa-miR-200c-3p	1.25621084919907e-12	-0.314725014143272	0.99999999964999	0.0576043763458149	0.00416695989137655
GAS5	NPEPL1	hsa-miR-152-3p	6.97019014574329e-08	0.402552711482195	4.96767917446366e-16	0.738068328955942	0.019091373294728
GAS5	NPM1	hsa-miR-200c-3p,hsa-miR-23b-3p	9.9202413021586e-25	0.607022231335106	1.27469767618792e-38	0.452755727151018	-0.00308784693221209
GAS5	NPNT	hsa-miR-200c-3p	3.49420363177426e-35	-0.0371287706652951	0.760869725273226	0.420451422562566	0.0063464325113446
GAS5	NRCAM	hsa-miR-139-5p,hsa-miR-452-5p	2.01487637903629e-22	0.00789949841589384	0.440059357556635	0.49821109501443	0.0410911994415947
GAS5	NUDT12	hsa-let-7b-3p,hsa-miR-152-3p	3.84023676487619e-20	-0.352728308522237	0.999999999998289	0	-0.0234273061934648
GAS5	NUP107	hsa-miR-139-5p	3.55475714465048e-07	-0.037087718932334	0.760626239978076	0.946132518862967	0.0857299717024526
GAS5	NUP37	hsa-miR-139-5p	2.47385070651427e-09	0.265128112935774	1.27271753218266e-07	0.812900781020555	0.080015382872561
GAS5	NUP93	hsa-miR-23b-5p,hsa-miR-27b-3p	7.843916890875e-05	0.130775426825698	0.00607895021114176	0.640072427387057	0.00772740400127245
GAS5	NVL	hsa-let-7b-5p,hsa-miR-212-3p	3.40355891769131e-14	0.324642282219845	9.36407360361344e-11	0.67668725982327	0.00416433462930449
GAS5	NYNRIN	hsa-let-7b-5p	1.42256917628578e-18	-0.0958311967331309	0.966659748139417	0.116262358233935	0.00334616377513688
GAS5	OAF	hsa-miR-27b-3p	3.18192017154567e-10	-0.187624905338096	0.999849398402315	0	0.00148647178380104
GAS5	OIT3	hsa-miR-452-5p	5.33043722543819e-12	-0.268448688690338	0.999999911184068	0	-0.000841711256755362
GAS5	OLFML2A	hsa-miR-212-3p	1.3038326230654e-14	-0.0983376714049887	0.970083082831886	0.337455066503819	0.023024577361384
GAS5	OSBPL6	hsa-miR-27b-3p	3.66414176159911e-23	-0.266926944637751	0.999999895201474	0	-0.000797120196093293
GAS5	OTC	hsa-miR-103a-2-5p	1.97617084563898e-12	-0.244134168893041	0.999998892708079	0	-0.0084235246245509
GAS5	OTUD3	hsa-miR-212-3p	1.76652887761098e-31	-0.113851985369326	0.98539886596607	0.77356508528014	0.00252600453343539
GAS5	PA2G4	hsa-let-7b-5p	4.12063291028159e-24	0.509965550070984	5.45082603444621e-26	0.697401465493449	0.0228025418147663
GAS5	PAFAH1B3	hsa-let-7b-5p	2.21898257873891e-05	0.406947205008848	2.26148145778305e-16	0.842363488695546	0.0127378108179643
GAS5	PALD1	hsa-let-7b-5p	4.99340533782719e-12	-0.0876123310103116	0.953122007445818	0	-0.0542865204627449
GAS5	PALMD	hsa-miR-103a-2-5p	3.5235869062994e-15	-0.205208462312742	0.999962531585506	0	-0.00215645387293339
GAS5	PANK1	hsa-miR-139-5p,hsa-miR-27b-3p,hsa-miR-452-3p	1.17862261443043e-21	-0.213037822738544	0.999980609538696	0	-0.0394464300583526
GAS5	PARPBP	hsa-miR-212-3p	4.20523514928148e-05	0.0379442159362859	0.234321763168751	0.575719923147022	0.00840128351797365
GAS5	PCCB	hsa-let-7b-5p	8.44104268877294e-26	-0.189132525091007	0.999865698719083	0	-0.00193693482577978
GAS5	PCSK6	hsa-miR-152-3p	2.05716811632573e-20	-0.396597827026623	0.999999999999999	0	-0.0206724862447745
GAS5	PCYOX1	hsa-miR-139-5p	4.31892488267482e-13	-0.43737151526743	1	0	-0.068891386503205
GAS5	PDCL3	hsa-let-7b-3p,hsa-let-7b-5p	3.91135615564482e-09	0.320643390621637	1.60280528527493e-10	0.760406575566703	0.0139094082251351
GAS5	PDE3B	hsa-miR-27b-3p	1.75413907787761e-26	-0.374658318350723	0.999999999999944	0	-0.000564034910411737
GAS5	PDE7B	hsa-miR-27b-3p	2.76390583808126e-36	-0.379407084805968	0.999999999999974	0.7825836202745	0.00117148278298829
GAS5	PDGFB	hsa-let-7b-5p	1.56530523403353e-17	-0.0447775699604828	0.80381233125056	0	-0.0535401181198206
GAS5	PDGFRA	hsa-let-7b-5p,hsa-miR-27b-3p	2.6781496585553e-56	-0.105880875804781	0.978677370910649	0.23205853547923	-0.0251363695399388
GAS5	PDIA5	hsa-miR-27b-3p	1.58182891259313e-18	-0.115529690896355	0.986554473893409	0	-0.00223808920002853
GAS5	PFDN6	hsa-miR-139-5p	4.87343563066465e-11	0.504678256803739	2.05811346278231e-25	0.375449461270959	-0.00275352919947025
GAS5	PGM1	hsa-let-7b-5p	4.00040744871675e-07	-0.376998408907175	0.999999999999961	0.294364818842363	0.0111820550819789
GAS5	PGM5	hsa-miR-212-3p	7.83778221042898e-14	-0.214147644712961	0.999982373212291	0.938268489386638	0.0038233000730459
GAS5	PGRMC1	hsa-let-7b-5p	5.00246421404217e-23	-0.45663771951518	1	0	-0.0121981448154898
GAS5	PGRMC2	hsa-miR-139-5p,hsa-miR-152-3p	3.22011937328273e-24	-0.037947927899787	0.765700002963953	0	-0.0546273017170094
GAS5	PHB	hsa-miR-27b-3p	5.91647404988379e-12	0.277446715306496	3.26896932231845e-08	0.936772955567423	0.000434330132704164
GAS5	PHF21A	hsa-miR-200c-3p,hsa-miR-452-5p	1.09250159805247e-32	0.162592765289587	0.000888954503506967	0.429603723494435	0.0195381370442754
GAS5	PHKA1	hsa-let-7b-3p,hsa-let-7b-5p,hsa-miR-139-5p	1.74986913082255e-15	-0.309160718203466	0.999999999281796	0	-0.00664828217701998
GAS5	PHLDB2	hsa-miR-139-5p,hsa-miR-152-3p	5.61146736831311e-30	-0.433473875126335	1	0	-0.0276925461408476
GAS5	PI4K2B	hsa-miR-200c-3p	1.88454608914915e-25	-0.419841685852641	1	0	-0.0225582713658753
GAS5	PI4KB	hsa-miR-200c-3p,hsa-miR-23b-3p	5.55424480163017e-11	0.265447120389679	1.22974114896549e-07	0.498073694885079	0.0066461497387188
GAS5	PIGG	hsa-let-7b-5p,hsa-miR-139-5p	1.13896463899504e-18	-0.0277823014549948	0.702123971475555	0.279862031204251	0.00536494276286649
GAS5	PIGU	hsa-let-7b-5p	0.000443018675287699	0.394247890857003	2.12991680242059e-15	0.801123017779461	0.0268979723887947
GAS5	PIK3R1	hsa-miR-23b-3p,hsa-miR-212-3p	1.55853092146066e-38	-0.488154720890268	1	0	0.0120457831827672
GAS5	PIK3R3	hsa-miR-152-3p	4.68566734043772e-29	-0.44085615286285	1	0	-0.0344135737390687
GAS5	PIK3R4	hsa-let-7b-3p	1.71680388249395e-08	-0.500520628383199	1	0	-0.0427551546718021
GAS5	PINK1	hsa-miR-27b-3p	2.18225679627831e-12	-0.557146656492525	1	0	0.000497632541676007
GAS5	PITPNM2	hsa-miR-103a-2-5p,hsa-miR-152-3p	1.55336141268752e-30	-0.47381546853624	1	0	-0.0184977426123552
GAS5	PLA2G12A	hsa-miR-152-3p	2.14222120363564e-26	-0.22949724888666	0.99999552186719	0	-0.020436509702371
GAS5	PLCB1	hsa-miR-103a-2-5p,hsa-miR-139-5p	1.18560239326196e-44	0.0704824721928659	0.088938618794831	0.472700168407076	0.0573988595774791
GAS5	PLEKHG1	hsa-miR-139-5p	7.20203157814558e-30	-0.452872039933555	1	0	-0.0593145820253605
GAS5	PLPP3	hsa-miR-200c-3p,hsa-miR-27b-3p,hsa-miR-452-5p	2.89286184492841e-13	-0.535021612836265	1	0	-0.000122910362068981
GAS5	PLPP6	hsa-let-7b-5p,hsa-miR-452-5p	2.18225679627831e-12	-0.13689843509431	0.995680571477827	0	-0.00471843554745369
GAS5	PNPLA3	hsa-miR-23b-5p	3.61825524067745e-12	-0.219945171133664	0.999989375322876	0	-0.0118162003823997
GAS5	PODXL	hsa-miR-139-5p,hsa-miR-152-3p	1.28294873580006e-29	-0.237486634076094	0.9999978880035	0	-0.0416525039840249
GAS5	POGLUT1	hsa-miR-27b-3p	0.000422398563953765	-0.225094407898605	0.999993300138889	0.624013408124583	0.00152351727916844
GAS5	PON3	hsa-miR-139-5p	1.45719775583926e-11	-0.168121359880189	0.999387072332863	0	-0.10307675053053
GAS5	POU2F1	hsa-miR-23b-3p	3.57662405788087e-26	0.248527771097709	7.15244506994536e-07	0	-0.00167194345995039
GAS5	PPHLN1	hsa-miR-200c-3p,hsa-miR-452-5p	8.83296648828892e-32	0.108618562874192	0.0187677582723445	0.491251184053735	0.0129233057069963
GAS5	PPID	hsa-let-7b-5p	3.60005251076336e-05	-0.228808249897013	0.999995227929897	0	-0.00646686911608835
GAS5	PPIF	hsa-miR-23b-3p,hsa-miR-27b-3p	2.12771762365288e-16	-0.0179373718203992	0.634007382526796	0	-0.00125043282544233
GAS5	PPIH	hsa-miR-139-5p	1.29089834948226e-12	0.376157043900182	4.4191407216094e-14	0.897263324567338	0.0566620008627085
GAS5	PPP1CC	hsa-miR-27b-3p	1.96513128048809e-24	0.300341100868665	2.1769840002426e-09	0.278713896496809	0.00014499664221268
GAS5	PPP1R16B	hsa-let-7b-5p	5.76942736481938e-27	-0.278239256843891	0.99999997011715	0	-0.0273630852288089
GAS5	PPP4R2	hsa-miR-139-5p,hsa-miR-200c-3p	9.28199239729647e-13	-0.0888835913290763	0.955464881854238	0	-0.0462848160866289
GAS5	PPP4R4	hsa-miR-23b-3p	5.45839220557206e-14	-0.353308969885318	0.999999999998431	0	0.00212901704858409
GAS5	PRC1	hsa-miR-139-5p	4.79129739568999e-18	0.0142180948581762	0.393017070671598	0.684606812951093	0.154942597670017
GAS5	PRDX3	hsa-miR-23b-3p	1.9030642755085e-24	-0.133128630620604	0.994660809530918	0	-0.00181975286678998
GAS5	PRICKLE2	hsa-miR-152-3p,hsa-miR-27b-3p,hsa-miR-212-3p	1.59152780084426e-34	0.0145425499136163	0.390636884875935	0.866919535738963	0.0108814745149263
GAS5	PRIM2	hsa-let-7b-5p	9.93891764265103e-24	0.122960280701483	0.00922420412169507	0.99502130109902	0.0273210069071846
GAS5	PROSER1	hsa-miR-139-5p	1.3537730209637e-11	0.0033109021605603	0.474799019825844	0.88634932852649	0.0941048944414681
GAS5	PROX1	hsa-let-7b-3p	4.85979602651692e-14	-0.202366079708904	0.999952695654549	0	-0.0760185712215279
GAS5	PRPF19	hsa-let-7b-5p	0.000347067549169324	0.340963283414536	9.61104488139437e-12	0.8888256512728	0.0252821327303125
GAS5	PRPF3	hsa-miR-139-5p	7.22678467229344e-14	0.288710922495267	8.88466741227313e-09	0.98668061119725	0.0508264275320477
GAS5	PRPF6	hsa-miR-23b-3p	0.00815662614387315	0.505819387148041	1.54805527896762e-25	0.298612268541163	-4.24079687751933e-05
GAS5	PRR11	hsa-miR-139-5p,hsa-miR-23b-5p	3.66544196051087e-25	0.175677288808472	0.000361983680899376	0.863306096440045	0.0882912403711827
GAS5	PRR3	hsa-miR-27b-3p	1.97151440422233e-14	0.44454759311192	1.64430693199543e-19	0	-0.00193807838216037
GAS5	PRRG4	hsa-miR-200c-3p,hsa-miR-452-3p	2.26417639717488e-30	-0.384751621286791	0.999999999999989	0.996259823181536	0.0205956918379021
GAS5	PTGES3	hsa-miR-139-5p,hsa-miR-152-3p	1.33177125169672e-24	0.302795931955677	1.6047858851906e-09	0.85036074285496	0.0344922157894442
GAS5	PTK2B	hsa-miR-23b-3p	1.05288813804048e-12	-0.434871921242797	1	0	-0.000390093629272892
GAS5	PTMS	hsa-let-7b-3p	5.09703604615285e-05	-0.00496933333105961	0.537792768824309	0	-0.00690753425063452
GAS5	PTP4A1	hsa-let-7b-3p	6.27322373367201e-51	-0.187190626990732	0.999844371377101	0	-0.0294045738736921
GAS5	PTPDC1	hsa-miR-23b-3p	7.9407277480274e-16	0.0367055959145314	0.241646657907152	0.374629819299471	0.00198694369245724
GAS5	PTPRJ	hsa-miR-139-5p,hsa-miR-27b-3p,hsa-miR-27b-5p,hsa-miR-452-5p	1.57449051624877e-44	-0.264232371202609	0.999999859874486	0.176136656002811	-0.00518405879224039
GAS5	PTTG1	hsa-let-7b-5p	0.000632886095091616	0.366891134496271	1.94480332305011e-13	0.809858650650974	0.0278834201603831
GAS5	PUS1	hsa-let-7b-5p	0.00425384206369289	0.599291594421211	1.87383329426793e-37	0.752257628850542	0.016717953985568
GAS5	PWWP2A	hsa-miR-139-5p,hsa-miR-23b-3p	1.06857638760752e-36	-0.05256370530838	0.842367314544826	0.256826307442661	0.0073027549369678
GAS5	RAB12	hsa-miR-152-3p	3.71156336708398e-21	-0.216641439721996	0.999985798768564	0	-0.0267557097730369
GAS5	RACGAP1	hsa-miR-139-5p	5.89943833155129e-19	0.0744073105604694	0.0774334759959437	0.708346350260386	0.133950532441758
GAS5	RACK1	hsa-miR-23b-3p	0.000243938422872356	0.731211547741503	6.61813367150425e-63	0	-0.00150769360930059
GAS5	RAD1	hsa-miR-27b-3p	2.62677175746612e-13	0.0122687605828436	0.407398295222944	0.340319920539549	0.00252495963163201
GAS5	RAD51	hsa-miR-23b-3p	7.86902630210179e-40	0.131986100729645	0.00568776909280621	0.191997804178148	0.00174798992043695
GAS5	RALA	hsa-miR-103a-2-5p,hsa-miR-139-5p	1.11491812323375e-33	0.220230629337593	1.03594691306285e-05	0.997600741525525	0.0357488886290227
GAS5	RALY	hsa-miR-152-3p	3.81857060230025e-13	0.397059514595764	1.30710014922803e-15	0.881937058986835	0.0286454610114598
GAS5	RAP2C	hsa-let-7b-3p,hsa-let-7b-5p,hsa-miR-103a-2-5p,hsa-miR-139-5p,hsa-miR-200c-3p	2.48213286161407e-50	-0.33105757018103	0.999999999961114	0.169705757328216	-0.0156422297116571
GAS5	RAPGEF2	hsa-miR-200c-3p,hsa-miR-27b-3p	6.28221776793248e-40	-0.538086952607888	1	0	-0.00111218089658049
GAS5	RAPGEF3	hsa-miR-139-5p	5.52528660168908e-12	0.0359340056139835	0.24627148578821	0	-0.155473649138528
GAS5	RAPGEF4	hsa-miR-139-5p	1.72896542477709e-33	-0.479646549479013	1	0	-0.0517005744402644
GAS5	RBL1	hsa-miR-200c-3p	1.12682166562715e-20	0.0344853510689926	0.255080661438403	0.65015166673687	0.0461938094386366
GAS5	RBM12B	hsa-let-7b-3p,hsa-let-7b-5p,hsa-miR-200c-3p,hsa-miR-23b-3p	4.24193533534579e-29	-0.143108348948256	0.996986957810203	0.34034149817701	0.0122366012988104
GAS5	RBM3	hsa-let-7b-3p	7.69300354983256e-12	0.412965161876374	7.55306279251436e-17	0.784110395924006	0.0362254748335454
GAS5	RBPJ	hsa-let-7b-3p,hsa-let-7b-5p	2.1487522759696e-38	0.176054256526601	0.000352397779834127	0.168784658695793	-0.00879910268944903
GAS5	RBPMS2	hsa-miR-23b-3p,hsa-miR-27b-3p	1.07103149592477e-19	-0.191836010835571	0.999890878112051	0.68564047767358	0.00257172663228916
GAS5	RCAN1	hsa-let-7b-5p,hsa-miR-139-5p	3.18414035896484e-11	-0.496777174780902	1	0	-0.0337094679695157
GAS5	RCC2	hsa-miR-152-3p	1.38911518422105e-14	0.24419867520661	1.10027482743748e-06	0.880804044641204	0.0602433927731775
GAS5	REPS2	hsa-miR-23b-3p,hsa-miR-452-3p	7.66749468023e-29	-0.474922381733711	1	0	0.00649525632505474
GAS5	RIT1	hsa-miR-139-5p,hsa-miR-27b-5p,hsa-miR-212-3p	5.99525157786873e-30	0.161267910371924	0.000970155035552626	0.891896002533947	0.0415414200151051
GAS5	RNASEH2B	hsa-miR-212-3p	3.62334326974063e-20	0.320780563966061	1.57373156073116e-10	0.857812516224	0.00177906934935906
GAS5	RNF125	hsa-miR-452-3p	8.63334553418623e-27	-0.385372600415698	0.99999999999999	0	-0.00268209994347524
GAS5	RNF13	hsa-miR-139-5p	1.40942479612249e-15	-0.28722948964412	0.999999989419975	0	-0.0420817733869296
GAS5	RNF144B	hsa-let-7b-5p,hsa-miR-23b-5p	8.12889105981657e-34	-0.358857616912698	0.999999999999323	0	-0.0203660545986797
GAS5	RNF152	hsa-miR-139-5p,hsa-miR-27b-3p	3.63797062517277e-24	-0.32109407927069	0.999999999849081	0	-0.0404432817546979
GAS5	RPIA	hsa-let-7b-5p,hsa-miR-139-5p	6.95129655992672e-15	0.422376755781515	1.29957213036771e-17	0.975581754030779	0.0327234736786353
GAS5	RPL37	hsa-miR-139-5p	3.06071613881585e-31	0.727102058006339	6.87709398323334e-62	0.862320317328237	0.0133499318100482
GAS5	RPP14	hsa-miR-23b-3p	8.11511716164807e-22	-0.21046663500674	0.999975861475294	0	0.00346256568790687
GAS5	RPRD1A	hsa-let-7b-3p,hsa-miR-139-5p,hsa-miR-200c-3p,hsa-miR-23b-3p	1.17997350065349e-24	0.0179346628758634	0.366012079908789	0.76548772615357	0.0241526208572763
GAS5	RPS7	hsa-miR-139-5p	2.13349096542909e-10	0.729428703463775	1.83695730318962e-62	0.967346681799251	0.018441243050031
GAS5	RSL24D1	hsa-miR-212-3p	1.10328963832958e-13	0.508161664951945	8.59911107314291e-26	0	-0.00125497710888678
GAS5	RYBP	hsa-miR-23b-3p,hsa-miR-27b-3p	1.0376758388165e-25	-0.306830150382175	0.999999999033781	0	-0.000173370625895813
GAS5	S1PR1	hsa-miR-152-3p	1.19863491696529e-27	-0.363420335255402	0.999999999999665	0	-0.0324990386235839
GAS5	SACS	hsa-miR-152-3p	1.30919277225802e-28	-0.0606669331925474	0.876836021801966	0.776673713323694	0.0413511666101233
GAS5	SAFB2	hsa-miR-23b-3p	3.54302493739531e-13	0.324429469228454	9.6376964677457e-11	0.691978141751042	0.000571942590567032
GAS5	SAMD4A	hsa-miR-452-5p	4.61496417706483e-27	-0.132213851161887	0.994383279998542	0.296424082257412	0.000144584292772559
GAS5	SATB1	hsa-miR-139-5p,hsa-miR-23b-3p	1.02308196438012e-46	-0.355085286960365	0.9999999999988	0.499450882068814	-0.012748083293028
GAS5	SCAF4	hsa-let-7b-5p	5.01736703420889e-10	-0.2337601708593	0.999996991343219	0	-0.0278096532165177
GAS5	SCARF1	hsa-let-7b-3p	1.30152738378453e-12	-0.296867215372308	0.999999996664469	0	-0.0766319697838292
GAS5	SCN4B	hsa-let-7b-5p,hsa-miR-139-5p	4.69700144186634e-18	-0.315717815664402	0.999999999692604	0	-0.0495678809330708
GAS5	SCOC	hsa-miR-200c-3p	1.93092230452271e-19	-0.208457532003626	0.999971408415962	0	-0.0105191089036058
GAS5	SCP2	hsa-miR-452-5p	1.01469390754049e-24	-0.593546760883364	1	0	-0.000237245313176149
GAS5	SEC24B	hsa-miR-452-3p	1.11477497553146e-17	-0.315653480479623	0.999999999690003	0	-0.00813052352089599
GAS5	SEPT11	hsa-miR-139-5p	9.51152371168429e-30	-0.26000157345566	0.999999780308936	0	-0.00111754895363791
GAS5	SERPINA7	hsa-let-7b-3p	0.00920466312428962	-0.0202150053981305	0.650245054794308	0	-0.014894823527184
GAS5	SERPINB1	hsa-miR-139-5p	8.84357250940128e-11	0.355316075759743	1.15936416402365e-12	0.960367794256027	0.0515518270721282
GAS5	SESN1	hsa-miR-103a-2-5p,hsa-miR-200c-3p	1.94950469213958e-21	-0.171238202871962	0.999505471136417	0.282353975182356	-0.00288261849536885
GAS5	SETDB1	hsa-miR-152-3p	8.10557904241956e-10	0.194675307867498	8.7475445496186e-05	0	-0.0215516029424986
GAS5	SFMBT1	hsa-let-7b-5p,hsa-miR-212-3p	2.4987773194004e-22	-0.32163043178965	0.999999999859529	0.266117377653311	0.00353714772069685
GAS5	SFXN2	hsa-miR-27b-3p	4.60633414169064e-11	-0.121277778830477	0.989937433153386	0	-0.00208286285511156
GAS5	SGK1	hsa-miR-139-5p,hsa-miR-23b-3p	1.15623678686018e-16	-0.228533144876093	0.999995105513354	0	-0.0262710845204324
GAS5	SGTB	hsa-let-7b-3p,hsa-miR-139-5p,hsa-miR-27b-3p	2.25299722514336e-28	-0.183556892390896	0.99979574601593	0.776978206130554	0.0456781852115591
GAS5	SH2B3	hsa-miR-452-3p	1.09413125100545e-31	-0.455833284962974	1	0	-0.00143996833814219
GAS5	SH2D3C	hsa-miR-139-5p	3.00515786320088e-09	-0.177486809108734	0.999681928074239	0	-0.097514641962469
GAS5	SHCBP1	hsa-miR-200c-3p	3.20753736238666e-23	-0.0450610600913536	0.805308871966714	0.993374141631658	0.0231029097645619
GAS5	SHE	hsa-miR-27b-3p	6.73963425213638e-28	-0.364201835480603	0.999999999999704	0	-0.000372541452599462
GAS5	SHPK	hsa-miR-452-5p	0.0680831033964304	0.102239900763523	0.0251687758602282	0	-0.000501263189120735
GAS5	SHROOM2	hsa-miR-23b-3p	5.68011137147313e-12	-0.297709527352466	0.999999996990745	0.618856868524346	0.00155569753800094
GAS5	SHROOM4	hsa-miR-23b-5p	1.67803442737585e-11	-0.329742802149223	0.999999999953362	0	-0.00321537968790803
GAS5	SIRT7	hsa-miR-152-3p	1.07208477110156e-14	0.291100157158279	6.68949390165562e-09	0.472401165017495	0.00894813815437873
GAS5	SKA3	hsa-miR-27b-3p	1.69290733844058e-13	0.232129207060715	3.50624774496897e-06	0.285864621412824	0.000905149440936975
GAS5	SLC16A2	hsa-miR-452-3p	6.99388736572431e-23	-0.446999614693681	1	0	-0.00610766285016578
GAS5	SLC17A4	hsa-miR-139-5p	2.56316114401069e-12	-0.213984934088803	0.999982124488375	0	-0.0521647312945902
GAS5	SLC1A1	hsa-miR-23b-3p	3.79054300764722e-29	-0.425396887584269	1	0	0.000959734629494502
GAS5	SLC20A2	hsa-miR-139-5p	3.17893480064837e-11	-0.111066108617482	0.983291913551799	0	-0.0835759222936887
GAS5	SLC25A13	hsa-let-7b-5p	6.42948519527048e-22	-0.177133217473278	0.999673756052146	0.766461142612226	0.0227371574073309
GAS5	SLC25A19	hsa-let-7b-5p	2.05847187184418e-05	0.0466081751346377	0.186646456496767	0.929175686432107	0.0253982987766915
GAS5	SLC25A25	hsa-miR-27b-3p	1.74143743076773e-23	-0.319527701861143	0.999999999814051	0	-0.000430362188246158
GAS5	SLC25A6	hsa-miR-139-5p	0.0130166419121152	0.454885821304023	1.91593790767411e-20	0.997355188231112	0.039858779805277
GAS5	SLC27A2	hsa-let-7b-5p	0.00015090907145877	-0.274021000467972	0.999999951968484	0	-0.00966542068875115
GAS5	SLC2A1	hsa-miR-152-3p	5.38696861576058e-18	-0.00547340297390748	0.541613081694884	0.811781407185026	0.0420175992054753
GAS5	SLC30A1	hsa-let-7b-5p	1.08374230318506e-07	-0.375602562773438	0.999999999999952	0	-0.000912825428970976
GAS5	SLC39A10	hsa-let-7b-3p	9.15667033927013e-26	0.105494113984049	0.0217061548004526	0.386147437815363	0.0185019149348694
GAS5	SLC39A14	hsa-miR-139-5p,hsa-miR-200c-3p	2.70258423469795e-37	-0.399469904297878	0.999999999999999	0	-0.0354437323184245
GAS5	SLC39A8	hsa-miR-139-5p,hsa-miR-200c-3p	1.25625113306079e-30	-0.432460347406037	1	0	-0.0375927187366055
GAS5	SLC6A1	hsa-let-7b-5p,hsa-miR-200c-3p,hsa-miR-27b-3p,hsa-miR-212-3p	1.19357122943792e-48	-0.356748678489637	0.999999999999067	0	-0.00567887543343064
GAS5	SLC7A1	hsa-let-7b-3p,hsa-miR-23b-3p	7.78659399804171e-24	0.214175648333964	1.75843121089979e-05	0.319429581259024	-0.00116583663823697
GAS5	SLC7A2	hsa-let-7b-3p,hsa-miR-23b-3p,hsa-miR-27b-3p,hsa-miR-452-3p	1.00174755994193e-37	-0.320828444730372	0.99999999984363	0.248866092287636	-0.0093273964485471
GAS5	SLCO1B1	hsa-miR-139-5p	1.61638097054442e-16	-0.262872482203522	0.999999837945321	0	-0.0789886126287778
GAS5	SLCO2B1	hsa-miR-139-5p	9.89345246339802e-11	-0.378111264255323	0.999999999999968	0	-0.071631426027043
GAS5	SMAD1	hsa-miR-139-5p	5.92111302118838e-26	-0.53022427426981	1	0	-0.0264644754731417
GAS5	SMARCA2	hsa-miR-139-5p	4.56047728396314e-18	-0.533345367757008	1	0	-0.0456587515319107
GAS5	SMARCD1	hsa-let-7b-5p,hsa-miR-139-5p	1.08769003740416e-22	0.218227948701859	1.23610020277707e-05	0.941459366495507	0.073343174937721
GAS5	SMN2	hsa-miR-23b-3p	5.05195616362312e-09	0.150048028150077	0.0019818993465573	0.839632382699708	0.00057935660019251
GAS5	SMO	hsa-let-7b-3p	0.000376179979706176	-0.0944369064339019	0.964620386643191	0	-0.0275079624537183
GAS5	SNAI1	hsa-let-7b-3p	2.50490663812324e-13	-0.0876342978659655	0.953163311220054	0	-0.0714287371440816
GAS5	SNAPC1	hsa-let-7b-3p	2.46001788077777e-21	-0.0105555988682594	0.57985868293253	0	-0.0294573746810935
GAS5	SNED1	hsa-miR-103a-2-5p	1.30497279817539e-13	-0.445906822800861	1	0	-0.0014348042456116
GAS5	SNRPA	hsa-let-7b-5p	0.0347308940605335	0.534236344824959	9.00281843179226e-29	0.769667284483295	0.0203424660411837
GAS5	SNRPB2	hsa-miR-200c-3p	2.94715362776818e-07	0.403010411648101	4.57923883937295e-16	0	-0.00598682212555046
GAS5	SNRPC	hsa-miR-23b-3p	8.95412206742616e-05	0.522957754975283	1.88394294714607e-27	0	-0.00153099550389446
GAS5	SNRPD1	hsa-miR-152-3p,hsa-miR-23b-5p	2.87396940669804e-26	0.551574031523052	6.67945685148725e-31	0.978240058031721	0.0175309627325176
GAS5	SNU13	hsa-miR-23b-3p	0.00425384206369289	0.639862610482487	5.88165755876121e-44	0.410343082604653	-0.000626980422130496
GAS5	SORBS2	hsa-miR-452-5p	2.15670676702919e-25	-0.349664216249564	0.999999999997299	0	-0.000542191220689048
GAS5	SORL1	hsa-miR-139-5p,hsa-miR-27b-3p	6.95744958231837e-19	-0.338122201880922	0.999999999985576	0	-0.0296952590919555
GAS5	SOX6	hsa-miR-103a-2-5p,hsa-miR-23b-3p	1.13805589871421e-45	-0.157544262995097	0.998763972710154	0.825002967565203	0.00165416898929864
GAS5	SOX7	hsa-miR-452-5p	1.50067760221773e-14	-0.28260226417194	0.999999981862559	0	0.00104208404137729
GAS5	SPRY1	hsa-miR-212-3p	1.93092230452271e-19	-0.254967702755139	0.999999628667826	0.499050555765403	0.0155161277661433
GAS5	SPRYD4	hsa-let-7b-5p	1.8580528753692e-20	-0.174395320506132	0.999603582646725	0	-0.00871999947409802
GAS5	SQSTM1	hsa-miR-139-5p	2.16290876706168e-12	0.0901507591882868	0.0422942140644961	0.405182561438222	0.0146086607639353
GAS5	SREK1IP1	hsa-let-7b-3p	2.32392847834943e-23	0.407362329215793	2.09820123963741e-16	0.71300782818455	0.0293095540713401
GAS5	SSR1	hsa-let-7b-5p,hsa-miR-23b-3p,hsa-miR-23b-5p	6.19194834153803e-23	0.191022486243445	0.000116191537576698	0.586891076765935	0.00316950558144963
GAS5	ST7	hsa-miR-139-5p	3.22309532229142e-24	-0.0673876607071336	0.9011309310279	0	-0.0797235196654168
GAS5	STEAP3	hsa-let-7b-5p	9.55033550747692e-15	-0.216434200252943	0.999985540060939	0	-0.0125795574669629
GAS5	STEAP4	hsa-miR-152-3p	2.37690342242415e-26	-0.349890403477777	0.999999999997388	0	-0.040954986469375
GAS5	STIP1	hsa-let-7b-5p	0.00187661163370871	0.386891522245958	7.47672901389233e-15	0.859945895945033	0.0246923966449122
GAS5	STK3	hsa-miR-23b-5p	8.82231735904946e-11	0.273576271092461	5.04723736362827e-08	0.8134175852043	0.00647520702381604
GAS5	STK38	hsa-let-7b-5p,hsa-miR-23b-5p	1.03797026661904e-30	0.0984332348211091	0.0297923690256903	0	-0.00949411000411523
GAS5	STMN1	hsa-miR-139-5p	7.1647683572974e-36	0.11683948105124	0.0125988471453709	0.733640794625979	0.118465750860688
GAS5	STON2	hsa-let-7b-3p	6.29675072614763e-15	-0.126766616512341	0.992451118625381	0.179506845838893	0.0166228698515168
GAS5	STX6	hsa-miR-103a-2-5p,hsa-miR-152-3p	1.69467063787336e-32	0.399110576181221	9.12726298317918e-16	0.93096907926833	0.0102408672506116
GAS5	SUB1	hsa-let-7b-5p,hsa-miR-139-5p,hsa-miR-452-3p	7.70505702844064e-39	0.272454286470734	5.71733338912228e-08	0.716529597276439	0.0231582889932824
GAS5	SUCO	hsa-miR-23b-3p,hsa-miR-27b-3p	5.44559177241718e-23	0.17516512671818	0.000375394229320445	0.407694528797762	0.0011319133934995
GAS5	SUGT1	hsa-miR-139-5p	4.22783718446417e-27	0.331786296636006	3.51460144071174e-11	0	-0.0512646596426961
GAS5	SUMO2	hsa-let-7b-5p	6.18364349289154e-20	0.397842178895938	1.14004079894113e-15	0.935593243417102	0.0161708075787312
GAS5	SUOX	hsa-let-7b-5p	3.33777840786018e-14	-0.372592456895143	0.999999999999921	0	-0.00395552371890451
GAS5	SUPT20H	hsa-let-7b-5p,hsa-miR-200c-3p	6.27278505342382e-06	0.0232693234943844	0.328407218949491	0.457327594434493	0.0166738837423313
GAS5	SUPT6H	hsa-miR-452-5p	5.46852044123244e-09	0.0837621014258509	0.0545785402516107	0	-0.000955098097925169
GAS5	SYNE1	hsa-let-7b-5p,hsa-miR-139-5p	4.3767155334098e-31	-0.496241941728468	1	0	-0.0287796855578075
GAS5	TACC3	hsa-miR-152-3p	7.4202977144141e-11	0.200177855500409	5.64797765879989e-05	0.926701213804385	0.0424602026517814
GAS5	TADA2A	hsa-miR-452-5p	0.000398422393863653	0.162984131201594	0.000866186719868383	0.537453207447974	0.00121838573108143
GAS5	TAF1D	hsa-miR-139-5p,hsa-miR-200c-3p,hsa-miR-452-3p	3.88080500331539e-27	0.704195583748544	1.51783418906916e-56	0.925949327569302	0.00705132954350422
GAS5	TAPT1	hsa-miR-27b-3p	1.06627725611851e-36	-0.351866503442581	0.999999999998053	0	0.00716981656931187
GAS5	TBC1D24	hsa-miR-23b-3p	6.96141735221705e-14	-0.0151143755868163	0.613548029940228	0	-0.00276793127604859
GAS5	TBC1D30	hsa-miR-139-5p	1.46802309230635e-24	0.0429227625353052	0.206149484129011	0.893946216527238	0.0887320693301642
GAS5	TCF4	hsa-miR-139-5p,hsa-miR-152-3p,hsa-miR-452-5p	8.04022099603175e-34	-0.307390619515934	0.999999999100093	0	-0.0343063352089185
GAS5	TCOF1	hsa-let-7b-5p	2.0094030469208e-13	0.483934063108767	3.03917492689863e-23	0.791788836928656	0.0225806978816057
GAS5	TEK	hsa-miR-139-5p,hsa-miR-152-3p	2.53483820162817e-22	-0.403570254692871	1	0	-0.0612594558799447
GAS5	TGDS	hsa-miR-139-5p	3.83307752290344e-16	-0.222038215529	0.999991179643241	0	-0.0593092182237613
GAS5	TGFBR2	hsa-miR-23b-3p,hsa-miR-23b-5p	9.8863830180243e-44	-0.253332275591898	0.999999560666521	0	-1.90521094124152e-05
GAS5	TGFBR3	hsa-let-7b-5p,hsa-miR-23b-3p,hsa-miR-27b-3p	2.05167705639609e-29	-0.388982152014504	0.999999999999995	0	-0.0018661676670213
GAS5	THAP2	hsa-miR-139-5p,hsa-miR-200c-3p,hsa-miR-23b-3p	6.64773512544796e-32	0.0861014210189136	0.0497894381866932	0.814233578985419	0.0182494392018224
GAS5	THBD	hsa-miR-139-5p	9.31922434049126e-10	-0.306698231223104	0.999999999017497	0	-0.0745554078651086
GAS5	THOC3	hsa-miR-27b-3p	1.62965293451563e-18	0.346078517563312	4.57888451821607e-12	0.463982887688169	0.000659793506139927
GAS5	THOC5	hsa-let-7b-5p	1.57184209472132e-06	0.43525286040812	1.06806935508075e-18	0.899806747240142	0.0211070834638773
GAS5	THRSP	hsa-let-7b-5p	1.0824882270155e-07	-0.380689418986841	0.999999999999979	0	-0.00588239511368699
GAS5	TICRR	hsa-miR-27b-3p	0.000497430140141584	0.181032525204333	0.000245984033923412	0.209859185405055	0.000969641827374662
GAS5	TIMM50	hsa-let-7b-5p	3.02529024008371e-26	0.425369350082241	7.34015500862883e-18	0.851540940640235	0.023360914475658
GAS5	TIMM9	hsa-let-7b-5p,hsa-miR-212-3p	5.74517196918423e-12	0.568024210794334	4.85143911402567e-33	0.965431723438623	0.00668565748783068
GAS5	TJAP1	hsa-miR-200c-3p,hsa-miR-212-3p	3.44207280864462e-14	0.284168262373094	1.51296350684217e-08	0.473688840533427	0.00164744231539099
GAS5	TLK2	hsa-miR-103a-2-5p,hsa-miR-27b-3p,hsa-miR-452-3p	4.10415222370653e-20	0.203093660589592	4.45778835821247e-05	0.341966151433148	-0.000834547272953715
GAS5	TLR4	hsa-let-7b-5p	7.87113347430036e-21	-0.536056024056736	1	0	-0.0194338079585145
GAS5	TM4SF18	hsa-miR-139-5p	1.12064736562737e-14	-0.329947137246824	0.999999999954658	0	-0.0919151152180327
GAS5	TM4SF4	hsa-let-7b-3p	0.000245591732378491	-0.0742998246544677	0.922267211865659	0	-0.0481230059944596
GAS5	TM7SF3	hsa-miR-139-5p,hsa-miR-200c-3p	6.38932288740598e-13	-0.365610482823077	0.999999999999762	0	-0.0213206711787169
GAS5	TMCC1	hsa-miR-103a-2-5p,hsa-miR-139-5p,hsa-miR-200c-3p,hsa-miR-27b-3p,hsa-miR-452-5p	4.51315067138867e-40	0.0254111166018955	0.313758496086813	0.366129751295028	-0.00224584378427182
GAS5	TMEM131L	hsa-miR-23b-3p	1.39585934154383e-06	-0.434182833050659	1	0	0.000930893892680973
GAS5	TMEM18	hsa-miR-139-5p	1.8696034117746e-08	0.281069628652799	2.16359829031635e-08	0.156399903240607	-0.00420055448761203
GAS5	TMEM254	hsa-miR-27b-3p	8.06079823028704e-09	-0.127055373554792	0.992566565162869	0	-0.00205156523841885
GAS5	TMEM30B	hsa-miR-103a-2-5p	2.55946717240095e-21	-0.210476439754542	0.999975881506458	0	-0.00807337047475601
GAS5	TNPO1	hsa-let-7b-5p,hsa-miR-103a-2-5p,hsa-miR-139-5p,hsa-miR-152-3p,hsa-miR-23b-3p,hsa-miR-27b-3p,hsa-miR-452-5p	1.03657077025258e-56	-0.111719394337219	0.98380794055463	0.422262516363878	0.00484311999201156
GAS5	TPCN2	hsa-miR-139-5p	5.0255366576495e-23	-0.197441170615038	0.999929687880108	0	-0.0338776065860517
GAS5	TPD52L1	hsa-miR-200c-3p	6.05339077053648e-20	-0.107364802281098	0.980096345741841	0	-0.0176067978719616
GAS5	TPD52L2	hsa-let-7b-5p	2.27082637597964e-11	0.471141111045905	5.60650400587164e-22	0.802734770155611	0.0229175922911244
GAS5	TPM3	hsa-miR-23b-3p	1.6097342747232e-24	0.213122518982771	1.92501952207137e-05	0.186125358237271	-0.000306688160588625
GAS5	TRIM55	hsa-miR-452-3p	1.30364168307304e-12	-0.00146003677321451	0.511119027986845	0	-0.0052326590427519
GAS5	TRIM65	hsa-miR-23b-5p	1.3038326230654e-14	0.434226617305612	1.30858055563971e-18	0.891005907549268	0.00930535619159617
GAS5	TRMT1	hsa-let-7b-5p	0.000437346664285784	0.678667402569054	3.64529124870249e-51	0.886657546510869	0.0118355712108517
GAS5	TSPAN12	hsa-miR-103a-2-5p,hsa-miR-23b-3p,hsa-miR-212-3p	2.48761779463102e-36	-0.116418697704416	0.987134303620621	0.325682079561992	-0.00359448173796921
GAS5	TSPAN13	hsa-miR-27b-5p	8.11749582725591e-14	-0.0716540599573117	0.914621086976604	0.952884024699418	0.0238084059132743
GAS5	TSPAN18	hsa-let-7b-5p	4.02729759902764e-21	-0.205517268905182	0.999963475613491	0	-0.0481454352359264
GAS5	TSPYL1	hsa-miR-139-5p,hsa-miR-27b-3p	7.3820860268686e-22	-0.249284830278868	0.999999337191798	0	-0.028418926647493
GAS5	TTC19	hsa-miR-139-5p	4.15171779618225e-22	0.00522283588533753	0.460285494607884	0	-0.0708742542352951
GAS5	TTC7B	hsa-miR-23b-3p	1.64140929876785e-19	-0.223749021298094	0.99999243443801	0	-0.00051135503426783
GAS5	TTK	hsa-miR-139-5p,hsa-miR-212-3p	1.23372610296538e-23	0.11606659447372	0.0130927179018377	0.864958499391737	0.0768023866462926
GAS5	TUBA1C	hsa-let-7b-5p	2.33434022629711e-05	-0.031671436322191	0.727350496933139	0.886952066418585	0.0252273975298708
GAS5	TUBB	hsa-let-7b-5p,hsa-miR-200c-3p	4.06806175513564e-18	0.263015675726753	1.59598647275912e-07	0.916447021195928	0.0111949870006033
GAS5	TUBD1	hsa-miR-23b-5p	6.02727247568596e-10	0.261404032977617	1.89431123858139e-07	0.357786164776186	0.00107414575096199
GAS5	TXNRD1	hsa-miR-139-5p,hsa-miR-23b-3p,hsa-miR-212-3p	1.60926464943479e-29	0.0336949345059322	0.259955436063945	0.887578190749763	0.0139476223486907
GAS5	UBAP2	hsa-miR-139-5p,hsa-miR-23b-3p	7.4919638182277e-15	0.225626174077851	6.3843596327002e-06	0.492267618831351	0.0366343371585435
GAS5	UBAP2L	hsa-let-7b-5p,hsa-miR-139-5p,hsa-miR-152-3p,hsa-miR-452-3p	6.6619968285815e-25	0.281851941119452	1.97758351502698e-08	0.663299199597683	0.0135065371071948
GAS5	UBE2I	hsa-let-7b-5p,hsa-miR-200c-3p	1.28878134562972e-15	0.331085229193378	3.87375200086082e-11	0.92789504632908	0.0145736929545439
GAS5	UBE2O	hsa-miR-23b-3p	7.82092557889546e-09	0.161557964305743	0.000951818719650844	0	-0.000249976710833488
GAS5	UGT2B10	hsa-miR-23b-3p	3.91164696792397e-22	-0.283309559541997	0.999999983286432	0	0.00391191329872226
GAS5	USH2A	hsa-miR-139-5p,hsa-miR-23b-5p	9.02837657529797e-22	-0.419334443462166	1	0	-0.0272528735001368
GAS5	USP38	hsa-let-7b-5p,hsa-miR-212-3p	1.39112940267784e-50	-0.471335401503168	1	0.253105486879487	-0.0082895958761961
GAS5	USP47	hsa-let-7b-5p,hsa-miR-139-5p	1.85025712217874e-40	-0.343847359354321	0.999999999993662	0	-0.0448484764415863
GAS5	USP49	hsa-miR-23b-5p,hsa-miR-27b-3p	6.43105438667592e-15	0.0344706717718144	0.255170757813234	0.352928763051193	0.00145266135412506
GAS5	USP9X	hsa-miR-452-3p,hsa-miR-212-3p	4.09259143809687e-39	-0.464483705948871	1	0	-0.00376159303129131
GAS5	UTP14A	hsa-miR-27b-3p	3.16959985202225e-11	0.363962257851161	3.07633217284178e-13	0.748232230542268	0.000521672541013984
GAS5	UTP6	hsa-let-7b-5p	3.09730262566319e-16	0.28620962910673	1.19246727331832e-08	0.750333623074018	0.0355773199228659
GAS5	VDAC2	hsa-miR-212-3p	1.35045037815956e-26	0.319230803562214	1.93426566825089e-10	0.661968456412664	0.00432483335282818
GAS5	VEGFC	hsa-miR-27b-3p	2.32670830693503e-15	-0.140985829643242	0.99658694900797	0	-0.000209140732052748
GAS5	VLDLR	hsa-miR-139-5p	1.83552243286052e-32	0.0271905961246612	0.301805083295263	0.267840639310552	0.0099784362056713
GAS5	VPS28	hsa-let-7b-5p	1.10519408684339e-05	0.563668446716928	1.83600189900273e-32	0.798217647167966	0.00786764651767746
GAS5	VPS35	hsa-miR-139-5p	1.96861022334146e-21	-0.158707247909129	0.998853394337929	0.716867774746722	0.0476014925286654
GAS5	WASL	hsa-let-7b-5p,hsa-miR-139-5p,hsa-miR-152-3p,hsa-miR-27b-3p	3.58782873864978e-40	-0.252726140137742	0.999999532550509	0	-0.0280532503524066
GAS5	WBP1L	hsa-miR-200c-3p,hsa-miR-27b-3p	4.90721646101661e-13	-0.155437600883564	0.99858565250115	0	-0.0131018754611915
GAS5	WDR33	hsa-let-7b-5p	4.61942102330208e-41	0.235331063553082	2.59355883336568e-06	0.382625947685518	0.003389705832301
GAS5	WDR4	hsa-let-7b-5p	6.9344531474812e-15	0.434386624648461	1.26785110175919e-18	0.827129934326416	0.023881000842133
GAS5	WDR75	hsa-let-7b-5p	1.05034701127171e-08	0.473784495504788	3.10066371541245e-22	0.998253028261622	0.0161665934033373
GAS5	WNK3	hsa-miR-139-5p	1.08860057245007e-22	-0.344767624116622	0.999999999994456	0	-0.0715439528684865
GAS5	WWC1	hsa-let-7b-3p	2.03245013797245e-10	-0.0488825273288643	0.824801184149454	0	-0.0565207478783671
GAS5	XYLB	hsa-let-7b-3p,hsa-miR-452-5p	2.02334201793102e-11	-0.0512899639410412	0.836424242030528	0.563820194024843	0.010096708220636
GAS5	YAE1D1	hsa-let-7b-5p	1.28501197140318e-07	0.3511923474089	2.15242924693833e-12	0.920226809534779	0.0234412076465543
GAS5	YTHDC2	hsa-miR-152-3p	3.91734363036203e-23	-0.383004861840971	0.999999999999986	0	-0.01920847587506
GAS5	ZBTB17	hsa-miR-212-3p	2.72763329199465e-05	0.089314998432945	0.0437617448869005	0.931391021760203	0.00371818626357794
GAS5	ZBTB47	hsa-miR-139-5p	8.42851789583252e-20	-0.309746236771458	0.999999999333647	0	-0.0247825860971631
GAS5	ZCCHC24	hsa-miR-200c-3p,hsa-miR-27b-3p	5.99413088184318e-33	-0.26907744296779	0.999999917078341	0	-0.0171836764146278
GAS5	ZDHHC7	hsa-miR-103a-2-5p,hsa-miR-152-3p	2.4740246816043e-11	0.0765394894328578	0.0716747217345325	0.97055379777831	0.0272030850339258
GAS5	ZFAT	hsa-miR-139-5p	4.20585804141255e-16	0.0203114888832286	0.34907285774447	0.760929659180886	0.0431493643534621
GAS5	ZFC3H1	hsa-miR-212-3p	2.68737911826464e-37	0.0054779374448812	0.458352568661425	0.425634917181551	0.0133272574909517
GAS5	ZFP36L1	hsa-miR-103a-2-5p,hsa-miR-139-5p,hsa-miR-27b-3p,hsa-miR-27b-5p	2.89682043796131e-49	-0.35014098005431	0.999999999997483	0	-0.0109065752881167
GAS5	ZMAT3	hsa-miR-152-3p,hsa-miR-200c-3p,hsa-miR-27b-3p,hsa-miR-452-5p	1.93933047062525e-36	-0.317131948020545	0.999999999744714	0	-0.0122510288099581
GAS5	ZMYND8	hsa-let-7b-3p	2.37810999707456e-18	0.123715164935619	0.0088682860696233	0.704458332772822	0.0475198428515344
GAS5	ZNF100	hsa-let-7b-3p,hsa-miR-139-5p,hsa-miR-23b-3p,hsa-miR-27b-3p	1.31443163145634e-22	-0.202457454080207	0.999953046474466	0.711963649043618	0.0246107722489287
GAS5	ZNF117	hsa-miR-23b-3p	5.77330717176989e-11	0.0174286646324158	0.369653400586631	0.244936160625201	0.00338081480660627
GAS5	ZNF124	hsa-miR-27b-5p	8.38606526588793e-28	0.0465756753029332	0.186813312350664	0	-0.00333149837415964
GAS5	ZNF133	hsa-miR-212-3p	1.96088262906277e-06	0.274439541921436	4.58386036169495e-08	0	-0.00345766643713924
GAS5	ZNF195	hsa-miR-23b-3p	2.19390864542434e-05	0.273946679506649	4.8431344599067e-08	0.214880029063393	-0.000690157240710143
GAS5	ZNF207	hsa-let-7b-5p	1.05291887875392e-34	0.179447116718143	0.00027610370881705	0.784305378509839	0.0158252276016831
GAS5	ZNF267	hsa-miR-23b-3p	1.87728908941434e-19	-0.266235674603678	0.999999887058501	0.156008813843989	0.0159308116957262
GAS5	ZNF431	hsa-miR-139-5p	9.93891764265103e-24	0.0062934568283059	0.452180107424925	0.943687109997171	0.0825634776123523
GAS5	ZNF451	hsa-miR-139-5p,hsa-miR-212-3p	3.27621570080243e-50	0.102337966552267	0.0250580651828045	0	-0.01505312571409
GAS5	ZNF485	hsa-miR-23b-3p	5.74555063288939e-10	0.436031972378964	9.15035546214622e-19	0.76769748446159	0.000410988859495587
GAS5	ZNF506	hsa-let-7b-3p,hsa-miR-23b-3p	8.47495216918478e-13	0.0107326159670155	0.418820499075178	0.74419537070723	0.0086837727363495
GAS5	ZNF584	hsa-let-7b-5p	1.14637552087512e-19	-0.125435511899794	0.991898366350517	0	-0.0053860836778547
GAS5	ZNF605	hsa-miR-200c-3p	1.17750372035324e-15	0.241663404310768	1.41071143120275e-06	0.656238811389853	0.0328609319496749
GAS5	ZNF611	hsa-let-7b-5p	8.8478552210409e-21	-0.203584078203156	0.99995717569283	0	-0.000693512737903634
GAS5	ZNF669	hsa-miR-23b-3p	2.88164336352942e-13	0.0224218444104105	0.334278506395543	0.481372284047118	0.00151251273292187
GAS5	ZNF678	hsa-miR-139-5p	2.55509693452231e-28	0.124340462570439	0.00858260174394085	0.990366624764266	0.0657394601775751
GAS5	ZNF692	hsa-miR-452-5p	2.28799647741773e-06	0.661347949480898	8.15902838994599e-48	0.259774488646388	-0.0051860722089645
GAS5	ZNF792	hsa-miR-139-5p	2.63637729881179e-11	0.142568792391641	0.00311052583245033	0.788698773282737	0.100288099180157
GAS5	ZNHIT3	hsa-miR-103a-2-5p,hsa-miR-139-5p,hsa-miR-452-3p	4.59449735276651e-19	0.388406444491798	5.78786213683876e-15	0.425523959523286	0.0066056892557263
GAS5	ZRANB1	hsa-miR-139-5p	1.63018054829553e-18	-0.461784177178896	1	0	-0.0470851842134057
GAS5	ZSWIM5	hsa-let-7b-5p,hsa-miR-452-3p	3.21459551554529e-32	0.160943380526613	0.000991053281241614	0.825059012993532	0.0172060826813826
HCG18	A1BG	hsa-miR-141-3p	0.000191515658223298	-0.362876033035968	0.999999999999636	0	-0.0334212542768654
HCG18	AATF	hsa-miR-146b-3p	2.60294524702105e-11	0.230423555340752	4.11001409227461e-06	0	-0.0155296590326912
HCG18	ABCB11	hsa-miR-146b-3p,hsa-miR-582-3p	1.86189185047497e-06	-0.284322529922084	0.999999985139114	0	-0.0111256999814152
HCG18	ABCB4	hsa-miR-455-3p	0.0147106135486123	-0.442418572412795	1	0	-0.00607024274609758
HCG18	ABCB6	hsa-miR-455-3p	6.19395244590991e-07	0.0206159782966537	0.346923469193513	0	-0.00554952650373957
HCG18	ABCC6	hsa-miR-15a-5p	1.76418192952306e-17	-0.423478542354571	1	0	-0.000418533127435838
HCG18	ABCG8	hsa-miR-455-3p	1.93937475862207e-16	-0.303810315011155	0.99999999858639	0	-0.0106791356781575
HCG18	ABHD13	hsa-miR-146b-3p,hsa-miR-15a-5p	1.0303348867981e-29	-0.0118080790776087	0.58918400314799	0.358823075027791	0.00469992840114032
HCG18	ABHD2	hsa-miR-15a-5p	4.2194552590719e-39	-0.250346872935211	0.999999404583735	0.605371681023591	0.00680997334609446
HCG18	ABHD6	hsa-miR-125b-5p,hsa-miR-23b-3p	4.93822652268868e-08	-0.313367629272753	0.999999999582332	0	-0.040945831509959
HCG18	ABI3	hsa-miR-455-3p	2.50987009713005e-07	-0.108035831638455	0.980711314617606	0.393086741807382	0.0392248365778664
HCG18	ABTB2	hsa-miR-146b-3p,hsa-miR-15a-5p	2.33243784338973e-17	-0.218053819481076	0.999987448645929	0	-0.00757942909752739
HCG18	ACAA2	hsa-miR-582-3p	4.48560089989378e-05	-0.451811181365245	1	0	-0.00199456801722642
HCG18	ACAD8	hsa-miR-141-3p,hsa-miR-146b-3p,hsa-miR-455-3p	1.65564789818176e-25	-0.213153730320496	0.999980801251837	0	-0.0123484785143522
HCG18	ACADSB	hsa-miR-141-3p	6.3354720717398e-23	-0.199254712627303	0.999939168618788	0	-0.0424145289680003
HCG18	ACAT1	hsa-miR-146b-3p,hsa-miR-23b-3p,hsa-miR-582-3p	5.49794424063518e-12	-0.415087275231748	1	0	-0.00647989747680551
HCG18	ACBD4	hsa-miR-146b-3p,hsa-miR-3127-5p	0.000636487450027904	-0.400264940577996	0.999999999999999	0	-0.0239407300838996
HCG18	ACO1	hsa-miR-141-3p,hsa-miR-146b-3p	4.55362723187822e-10	-0.373786734216912	0.999999999999935	0.379667385100427	-0.0136152672541869
HCG18	ACSL1	hsa-miR-146b-3p	3.88510455957146e-30	-0.443684919073765	1	0	-0.0154851092997186
HCG18	ACSM2A	hsa-miR-146b-3p	1.82583125265041e-17	-0.456172153027065	1	0	-0.0169862576896301
HCG18	ACTR1B	hsa-miR-146b-3p,hsa-miR-3127-5p	0.0056347394454211	-0.0694112167513427	0.907711279315673	0.531073445522412	0.00944463036453409
HCG18	ACTR6	hsa-miR-582-3p	8.55219865720898e-07	0.0971764522988008	0.0314649907985736	0.473560749099792	0.0065677909821225
HCG18	ADAMTSL1	hsa-miR-15a-5p	4.72827942394017e-27	-0.167603075553157	0.999365024926409	0.6138703111079	0.00609408247727547
HCG18	ADARB1	hsa-miR-139-3p,hsa-miR-141-3p	4.80196244734868e-29	-0.184432736415468	0.999808613689917	0.133970754007689	-0.037696534054418
HCG18	ADH1B	hsa-miR-3127-5p	0.000118635731556431	-0.381254380410982	0.999999999999981	0	-0.0454126881194974
HCG18	ADK	hsa-miR-3127-5p	6.58887567049122e-13	-0.246033614727348	0.999999082423837	0	-0.0445634753933821
HCG18	ADM	hsa-miR-125b-5p	3.54002444576784e-14	0.0233157405872964	0.328086843093708	0.12055718938652	0.00610014144809209
HCG18	ADRA1A	hsa-miR-582-3p	3.41288924900173e-10	-0.317214210437248	0.999999999747465	0	-0.00302136580474233
HCG18	ADRB2	hsa-miR-15a-5p	1.0084148941044e-15	-0.312551760908241	0.999999999535724	0	-0.00311521945753834
HCG18	AGPAT3	hsa-miR-139-3p,hsa-miR-3127-5p	2.75593021147558e-19	-0.170025645115476	0.999462170651594	0	-0.0201259961447643
HCG18	AGXT2	hsa-miR-146b-3p	8.83244587756116e-08	-0.411841063297044	1	0	-0.0276023822564977
HCG18	AK3	hsa-miR-3127-5p	1.71832008732262e-11	-0.247869465882133	0.9999992359507	0	-0.0403159154889538
HCG18	AKR1D1	hsa-miR-455-3p	1.4779403517311e-09	-0.283140983293445	0.999999982957205	0	-0.0115540513710071
HCG18	AKT1	hsa-miR-125b-5p,hsa-miR-455-3p	4.1111812604965e-25	-0.201692904790921	0.999950034084021	0.457876718433646	-0.0221745851817317
HCG18	AKT2	hsa-miR-139-3p,hsa-miR-455-3p,hsa-miR-582-3p	7.20460045704524e-11	-0.186549180937704	0.999836659408759	0	-0.0196188090676725
HCG18	ALB	hsa-miR-582-3p	1.09804502520643e-13	-0.319668761290642	0.999999999817505	0	-0.00341787815025008
HCG18	ALDH3B1	hsa-miR-15a-5p	1.60096674456568e-15	0.173279094933879	0.000428839244487442	0.659385294167558	0.0034898467437218
HCG18	ALDH6A1	hsa-miR-15a-5p	9.98097850420745e-13	-0.353577474107583	0.999999999998493	0	-0.00211320236424178
HCG18	ALDH9A1	hsa-miR-146b-3p,hsa-miR-582-3p	2.7900587489755e-23	-0.381860176469583	0.999999999999983	0	-0.00538022338420985
HCG18	ALDOA	hsa-miR-23b-3p,hsa-miR-455-3p	3.44826578099284e-10	0.162084160021681	0.000919361256052484	0.662064652046053	0.0183088786634733
HCG18	AMFR	hsa-miR-455-3p,hsa-miR-505-3p	6.21110413896996e-07	-0.330419782508328	0.999999999957524	0	-0.0384103960378631
HCG18	ANAPC7	hsa-miR-455-3p	7.19329030706516e-15	0.206431889457702	3.38581070111867e-05	0.781000528718729	0.00359626138030686
HCG18	ANGPT2	hsa-miR-125b-5p,hsa-miR-455-3p	1.73178672004372e-18	0.226421082632501	5.93893489599881e-06	0.701628499575682	0.0193459694245093
HCG18	ANKLE2	hsa-miR-3127-5p	3.04458940605385e-08	0.314661115847268	3.52940548633177e-10	0.652274280763816	0.0131645611298973
HCG18	ANKRD27	hsa-miR-455-3p	5.86962790374544e-16	0.289990521901318	7.63441510926577e-09	0.985311687400405	0.00532331779595985
HCG18	ANKRD49	hsa-miR-455-3p	8.49173054895161e-11	0.213010127628967	1.94365365974592e-05	0.078994708856766	-0.000476984493338523
HCG18	ANKS3	hsa-miR-139-3p	0.000611733255823451	0.191589030693176	0.000111224485171544	0.960574091573521	0.0652417674974959
HCG18	ANKZF1	hsa-miR-146b-3p,hsa-miR-455-3p	6.84725773318047e-11	0.220132410438249	1.04500040440671e-05	0.18498248817945	-0.00623986754816055
HCG18	ANP32E	hsa-miR-141-3p	1.34400418946471e-27	0.249778568205158	6.30616217229532e-07	0.551108464772901	0.0127571770759304
HCG18	AP2B1	hsa-miR-141-3p,hsa-miR-15a-5p,hsa-miR-455-3p,hsa-miR-582-3p	1.70280151605625e-40	0.279995513566137	2.4467218426802e-08	0.498850592884728	-0.00273064516868787
HCG18	AP5Z1	hsa-miR-15a-5p	1.06924566960302e-11	0.146288753383778	0.00249211849906463	0	-0.00589704833615901
HCG18	APBA1	hsa-miR-146b-3p,hsa-miR-212-3p	2.29443013183065e-11	-0.279994813294349	0.999999975530824	0.489644256439102	0.00267134116185436
HCG18	APLNR	hsa-miR-15a-5p	2.39317424141926e-13	-0.23175576565262	0.999996369264049	0.394029170074076	0.0136669502079919
HCG18	APP	hsa-miR-15a-5p,hsa-miR-455-3p,hsa-miR-582-3p	2.83507624986121e-38	0.00622644936260739	0.452686856826957	0.617603162058547	0.00337926244249285
HCG18	AQP1	hsa-miR-146b-3p	0.000462192787702354	-0.084307578660831	0.94656939448221	0.632961842510216	0.0167583939926413
HCG18	ARHGAP24	hsa-miR-582-3p	5.55685039520987e-28	-0.117766663151657	0.987972355928143	0	-0.0022851904603214
HCG18	ARHGAP33	hsa-miR-455-3p	0.0618785082793971	0.166811774763756	0.000670045992751106	0	-0.00382300567467786
HCG18	ARHGEF39	hsa-miR-582-3p	0.0299822560839062	0.340243421233295	1.06565447413973e-11	0.855744659128447	0.00117397694201421
HCG18	ARHGEF6	hsa-miR-146b-3p	6.24907711900153e-10	-0.188221714101244	0.999856060068191	0	-0.00898081601622067
HCG18	ARL15	hsa-miR-455-3p,hsa-miR-582-3p	1.13027149749458e-14	-0.203630937045013	0.99995733980358	0.334214757091768	-0.000572347305870136
HCG18	ARMT1	hsa-miR-455-3p	1.78884623972426e-21	-0.238136974457072	0.999998015666987	0	-0.00687178283734766
HCG18	ASNS	hsa-miR-23b-3p	5.74919310512689e-08	0.271238890556863	6.53981419394563e-08	0.342052218766416	0.0100754544217319
HCG18	ATAD3B	hsa-miR-146b-3p	0.127973464465993	0.0504262126411925	0.167687258119257	0	-0.0180632461798668
HCG18	ATAD5	hsa-miR-15a-5p	3.44485479757778e-08	0.420192304744756	1.9649191793626e-17	0	-0.00469316915835305
HCG18	ATAT1	hsa-miR-141-3p	7.76089607106833e-09	0.464033878580945	2.68751350584313e-21	0.95602379991297	0.0324106314381381
HCG18	ATG2A	hsa-miR-139-3p,hsa-miR-146b-3p,hsa-miR-455-3p	9.10576886937327e-14	-0.252097535684081	0.999999501573425	0	-0.0264011164589208
HCG18	ATP11C	hsa-miR-23b-3p,hsa-miR-455-3p	8.48998613217326e-22	-0.322811153537535	0.999999999880113	0	-0.00571969305898704
HCG18	ATP13A3	hsa-miR-15a-5p	8.65741720740064e-31	-0.0472080157562296	0.816416638183952	0.650687875717584	0.00483364821661838
HCG18	ATP6V0E2	hsa-miR-455-3p	6.20731442533211e-05	-0.320752321554452	0.999999999842032	0	-0.01004216938848
HCG18	ATP6V1E1	hsa-miR-23b-3p	1.03671369254859e-09	0.0547957507084977	0.147563324373808	0.89699432995717	0.00770768653044711
HCG18	ATP8B4	hsa-miR-455-3p	4.93876867815745e-11	-0.262599374170095	0.999999833159903	0.515075332379118	0.0308155175320684
HCG18	AURKB	hsa-miR-125b-5p	0.000261563818110374	0.347859794676455	3.52567198222202e-12	0.74377143792818	0.141127229740667
HCG18	AUTS2	hsa-miR-23b-3p,hsa-miR-455-3p	1.22718445745001e-15	-0.247554896992154	0.999999211518748	0	-0.010993959954134
HCG18	AVPR1A	hsa-miR-505-3p	1.40692372634377e-12	-0.263919330473211	0.99999985509478	0	-0.135422337987319
HCG18	B4GALT3	hsa-miR-125b-5p,hsa-miR-455-3p	2.27960011038656e-09	0.293041148999549	5.30180362066573e-09	0.494965026168649	0.0317695521596548
HCG18	BACE2	hsa-miR-125b-5p	4.76970692603094e-07	0.0546051379893739	0.148406083954513	0.720067809045603	0.0627071108171404
HCG18	BAK1	hsa-miR-125b-5p,hsa-miR-146b-3p	1.64735979680715e-09	0.333874888605361	2.62634397403424e-11	0.835388074791677	0.0533612008939064
HCG18	BCKDK	hsa-miR-125b-5p	3.87326510342531e-09	-0.314060451379155	0.999999999618315	0	-0.047193674120392
HCG18	BCL10	hsa-miR-455-3p	1.17249795557777e-26	0.124555087386937	0.00848641513594054	0.96619003499306	0.00682078308281618
HCG18	BDH1	hsa-miR-125b-5p	1.85730785300119e-12	-0.407845812605061	1	0	-0.0788821769290731
HCG18	BEX2	hsa-miR-582-3p	0.0191421926316554	0.218786351184736	1.17688555541639e-05	0.963246133196331	0.0017650627934464
HCG18	BLOC1S4	hsa-miR-455-3p	4.03888261654327e-05	0.118635792941638	0.0115126521931267	0.847759903272275	0.00468278074609754
HCG18	BMS1	hsa-miR-455-3p,hsa-miR-505-3p	1.22741915958774e-08	0.352944351913589	1.65669448833667e-12	0.487636966415382	0.0303375630095129
HCG18	BROX	hsa-miR-505-3p	0.0178253750655291	0.117466973868427	0.0122097755337602	0.645864848129167	0.0547353143854187
HCG18	BSG	hsa-miR-146b-3p,hsa-miR-15a-5p	2.05227158371192e-13	0.0224959494778032	0.33376347029731	0.457610520306074	0.00636639490235611
HCG18	BSN	hsa-miR-125b-5p	4.59021249266262e-23	-0.0414098278881517	0.785507952824674	0	-0.0197544957139536
HCG18	BTF3	hsa-miR-146b-3p,hsa-miR-455-3p	1.07257476635034e-17	0.118693332759638	0.0114792411752213	0	-0.00694474481798737
HCG18	BTF3L4	hsa-miR-455-3p	4.80196244734868e-29	0.270910559897633	6.78086541743557e-08	0.216036622967385	-0.00012028153935334
HCG18	BZW2	hsa-miR-3127-5p,hsa-miR-582-3p	1.78055770067718e-08	0.365421516312401	2.44940272899951e-13	0.598247110139332	-8.54731616374005e-05
HCG18	C11orf54	hsa-miR-141-3p,hsa-miR-455-3p	1.73178672004372e-18	-0.28621310690495	0.999999988080182	0	-0.0272633926000661
HCG18	C11orf95	hsa-miR-141-3p	4.65544906696176e-08	-0.00195910710328898	0.514918198433267	0.238408966130771	0.00734051112275035
HCG18	C12orf73	hsa-miR-455-3p	4.93822652268868e-08	0.0664148760803935	0.102151433907656	0	-0.00638401129681838
HCG18	C15orf40	hsa-miR-23b-3p,hsa-miR-582-3p	8.26483105609584e-20	0.161288794617909	0.000968824084667601	0	-0.0060018589518005
HCG18	C16orf45	hsa-miR-582-3p	9.80940913789177e-15	-0.418754580902242	1	0	0.00289827510876217
HCG18	C1R	hsa-miR-582-3p	1.15270127114683e-06	-0.441919376418782	1	0	-0.0010986917314485
HCG18	C1RL	hsa-miR-455-3p	2.31129372069295e-09	-0.405796337357903	1	0	-0.00397529841197314
HCG18	C4orf19	hsa-miR-15a-5p,hsa-miR-582-3p	1.16497878367858e-18	-0.225233297725794	0.999993383943247	0.416841140989168	0.00140311055647516
HCG18	C7	hsa-miR-455-3p	1.38324791710541e-15	-0.205612864503345	0.999963763279924	0.760676297446001	0.0146887330430475
HCG18	C8A	hsa-miR-212-3p	2.30532954815027e-18	-0.475372630546567	1	0	-0.0179044753364328
HCG18	C8B	hsa-miR-582-3p	0.192950233959038	-0.375254659129777	0.999999999999949	0	-0.00279454762048065
HCG18	C9orf3	hsa-miR-146b-3p,hsa-miR-455-3p,hsa-miR-582-3p	5.80112259885234e-25	-0.177998444658932	0.999693417460634	0	-0.00672844168082121
HCG18	CA2	hsa-miR-23b-3p,hsa-miR-505-3p	2.00750473286256e-11	-0.216188261137918	0.999985227253333	0	-0.0310392130102874
HCG18	CACYBP	hsa-miR-582-3p	0.00322768910279182	0.266945387544894	1.04589207076462e-07	0.780932305981353	0.00110019472655259
HCG18	CAD	hsa-miR-455-3p	2.70623904169219e-06	0.432732471906935	1.75663304742818e-18	0.687631518651925	0.00180064884016978
HCG18	CADM1	hsa-miR-141-3p,hsa-miR-15a-5p,hsa-miR-505-3p,hsa-miR-582-3p	3.60126852818993e-33	-0.29392081733376	0.999999995231151	0.214342483514304	-0.0282972033067881
HCG18	CALCRL	hsa-miR-23b-3p	3.66443187089932e-12	-0.119954443526878	0.989232255520905	0	-0.00684398778857698
HCG18	CALD1	hsa-miR-146b-3p,hsa-miR-15a-5p	4.0213024813571e-30	-0.232386772393351	0.999996577232088	0.45284061417607	0.00422603327874008
HCG18	CANX	hsa-miR-141-3p,hsa-miR-15a-5p,hsa-miR-505-3p	9.37405928881392e-27	0.138809425478967	0.00387193050117436	0.451998749308453	0.00147646801657988
HCG18	CASC3	hsa-miR-125b-5p	3.32124257219556e-06	0.383918175215959	1.23108890342539e-14	0.505951174595406	0.0141651573415805
HCG18	CAT	hsa-miR-146b-3p	1.33391952956921e-09	-0.362321897101593	0.999999999999603	0	-0.0103162667961724
HCG18	CBFA2T3	hsa-miR-15a-5p,hsa-miR-23b-3p	2.16735735934231e-27	-0.194494548256465	0.999911276195292	0.742274633743027	0.00618809946776593
HCG18	CBLN1	hsa-miR-23b-3p	2.2582638473279e-06	-0.226616048564067	0.999994165713443	0	-0.00955134984535241
HCG18	CBX2	hsa-miR-146b-3p,hsa-miR-15a-5p	1.84945369125126e-30	0.0710263435404113	0.0872726921001823	0.90061749599806	0.0143391787640979
HCG18	CBX4	hsa-miR-15a-5p	9.95142634499089e-18	0.185321742864919	0.000179100050473006	0.414932971287188	0.0052603285976037
HCG18	CCDC137	hsa-miR-146b-3p	3.36842237910549e-27	0.211504657244326	2.2102792634834e-05	0	-0.0343775772038307
HCG18	CCDC22	hsa-miR-455-3p	1.38783378998868e-08	-0.0722004050125785	0.916244275084856	0	-0.00267033357905465
HCG18	CCDC28A	hsa-miR-146b-3p,hsa-miR-15a-5p	7.61193356948631e-18	-0.354395625195811	0.999999999998668	0	-0.00927024126350259
HCG18	CCDC6	hsa-miR-141-3p,hsa-miR-15a-5p,hsa-miR-23b-3p,hsa-miR-455-3p	1.52604771400215e-66	0.364060901120613	3.02941420383797e-13	0.978010680679139	0.00914055612505857
HCG18	CCDC71L	hsa-miR-139-3p,hsa-miR-141-3p,hsa-miR-212-3p,hsa-miR-23b-3p	5.80151688373857e-19	-0.273330859424341	0.999999948129958	0.485837351551792	-0.00922474563214296
HCG18	CCDC80	hsa-miR-141-3p,hsa-miR-15a-5p,hsa-miR-455-3p	5.37678108972367e-19	-0.0785886284120966	0.933545738018141	0.804933134691064	0.0305455915292163
HCG18	CCNB1	hsa-miR-212-3p,hsa-miR-455-3p	1.62927914516851e-10	0.34244923882088	7.75948272015017e-12	0.97554228451776	0.0128485253643812
HCG18	CCNC	hsa-miR-455-3p,hsa-miR-505-3p	1.55626477605482e-16	-0.243013480020804	0.999998763748397	0	-0.0162543620795417
HCG18	CCT2	hsa-miR-582-3p	4.93144964018568e-17	0.352116783211322	1.87512597641143e-12	0.263885268267141	-0.00364820718722458
HCG18	CCT6A	hsa-miR-455-3p	4.96741794155044e-32	0.317111100611987	2.55988328231599e-10	0.69931269331724	0.00845641124559143
HCG18	CCT7	hsa-miR-23b-3p,hsa-miR-505-3p	0.00453560012585317	0.153726737785566	0.00157604300163532	0.33847071109253	0.0122079362549521
HCG18	CD2AP	hsa-miR-141-3p,hsa-miR-146b-3p,hsa-miR-15a-5p	1.65545853438655e-51	0.586956421743645	1.17759755844164e-35	0.961853555797606	0.0106679213020947
HCG18	CD5L	hsa-miR-125b-5p	6.26408077738251e-10	-0.170359058491401	0.999474412454636	0	-0.0477062837394761
HCG18	CD93	hsa-miR-455-3p	1.23499017057943e-06	-0.0654003412731864	0.894341972626856	0.491173789962362	0.0256812489580217
HCG18	CDC20	hsa-miR-23b-3p	4.36594364904032e-06	0.317453995299719	2.44679352955631e-10	0.526110051439601	0.00939213760786783
HCG18	CDC25B	hsa-miR-141-3p	1.44899991946428e-20	0.0879728517399107	0.046203783032133	0.880264316906639	0.039106448507043
HCG18	CDH5	hsa-miR-125b-5p	3.23874158121198e-12	-0.17732725911752	0.999678264405012	0	-0.111168534700315
HCG18	CDK1	hsa-miR-146b-3p,hsa-miR-15a-5p,hsa-miR-455-3p	3.05282408466228e-28	0.385084101069944	1.01303732530158e-14	0.658544624625683	0.0031601726446702
HCG18	CDT1	hsa-miR-146b-3p	0.00190774173936779	0.341804143865163	8.51609221916888e-12	0.67437135220828	0.00954617674509578
HCG18	CENPA	hsa-miR-455-3p	0.000252810304552042	0.351182872050081	2.15546921452101e-12	0.837438128626058	0.00329622742203523
HCG18	CENPJ	hsa-miR-15a-5p	4.29288631868139e-10	0.294131538760149	4.64909927544838e-09	0	-0.0147642046721729
HCG18	CENPL	hsa-miR-455-3p	2.54084914515456e-10	0.348113990970854	3.39612598610319e-12	0.815457811985799	0.00313744511783709
HCG18	CENPM	hsa-miR-146b-3p,hsa-miR-23b-3p	8.9966517357855e-14	0.303515355068742	1.46679566649395e-09	0.639356765621744	0.00477661493780873
HCG18	CENPN	hsa-miR-15a-5p	3.18934834412464e-27	0.0616929474991949	0.119207373655844	0	-0.00179718674016219
HCG18	CENPW	hsa-miR-455-3p	5.67345709758488e-09	0.180690261551601	0.000252215649761008	0.987634519666459	0.00581757422015794
HCG18	CEP72	hsa-miR-455-3p	3.86140756832997e-15	0.238182066584566	1.97575992391538e-06	0.865443386320019	0.00720497432637332
HCG18	CFL2	hsa-miR-212-3p,hsa-miR-23b-3p,hsa-miR-582-3p	5.07387989370484e-55	-0.30232162988321	0.999999998297441	0	-0.0128662562106873
HCG18	CGNL1	hsa-miR-139-3p	6.28669115275404e-16	-0.245791489963415	0.999999060096322	0	-0.0579978232879808
HCG18	CGREF1	hsa-miR-125b-5p	1.48588880117191e-05	0.102900426640835	0.0244309048766641	0.465219915629617	0.0289069013549288
HCG18	CHEK1	hsa-miR-139-3p,hsa-miR-146b-3p,hsa-miR-15a-5p,hsa-miR-505-3p,hsa-miR-582-3p	2.8790391737153e-25	0.395759428468139	1.63912709800762e-15	0.783824023058969	0.018763510990185
HCG18	CHML	hsa-miR-141-3p,hsa-miR-582-3p	5.15340974660652e-09	0.3220867312835	1.3213809699606e-10	0.925690729011704	0.0153402316414205
HCG18	CHORDC1	hsa-miR-15a-5p	1.79008747546663e-14	0.302926674264733	1.57880624074378e-09	0.854163536896458	0.00201106435298892
HCG18	CHPT1	hsa-miR-15a-5p,hsa-miR-582-3p	1.62583136031033e-20	-0.310782703502657	0.999999999416661	0	-0.00325764972843015
HCG18	CHTF18	hsa-miR-582-3p	7.84407581055372e-10	0.200639970979094	5.44129028975769e-05	0	-0.00374459328672597
HCG18	CHTOP	hsa-miR-146b-3p	0.00100410497048845	0.25155879338465	5.26532651778212e-07	0.920342260561369	0.0208651816136325
HCG18	CIAPIN1	hsa-miR-125b-5p	1.63834520580846e-11	-0.0173959826755154	0.630111005127622	0.22190057642422	0.0156845488616577
HCG18	CIPC	hsa-miR-23b-3p	3.18280318392193e-11	-0.194062367325691	0.999908223520138	0	-0.0114418470579895
HCG18	CIT	hsa-miR-582-3p	1.88736840604958e-28	0.285224620915411	1.33793212660732e-08	0.791845273228064	0.00256232242776616
HCG18	CLK3	hsa-miR-139-3p	5.07574793082248e-09	0.0903775108549805	0.0419029694399764	0.0481439841548181	-0.00181321155377179
HCG18	CLOCK	hsa-miR-141-3p,hsa-miR-15a-5p,hsa-miR-212-3p,hsa-miR-23b-3p,hsa-miR-3127-5p	4.35802186350103e-57	-0.0362421561491485	0.755581182803526	0.390703113823773	-0.00751500907002372
HCG18	CLPX	hsa-miR-455-3p	0.00126393514262811	-0.293524254153244	0.999999994997643	0	-0.00959476803068449
HCG18	CLTA	hsa-miR-23b-3p	1.1253437097805e-14	0.0854171568771272	0.0511543952077708	0.342452872881466	0.00107046933392452
HCG18	CLU	hsa-miR-15a-5p	6.12157614528026e-13	-0.330397609306016	0.999999999957394	0	-1.58920239555771e-05
HCG18	CLYBL	hsa-miR-146b-3p	2.43100645329191e-06	-0.451764466998257	1	0	-0.00348201941665216
HCG18	CMPK1	hsa-miR-146b-3p,hsa-miR-582-3p	1.6746583517484e-57	-0.228793305603885	0.999995221355477	0.493546771348286	-0.00470375016229804
HCG18	CNIH1	hsa-miR-212-3p,hsa-miR-505-3p	1.06752218718673e-14	-0.258727316456219	0.99999974883047	0	-0.0309857793490024
HCG18	CNOT2	hsa-miR-212-3p,hsa-miR-23b-3p	8.45379286165922e-27	0.265492915833181	1.22368741198617e-07	0.967071364986609	0.00798747877236891
HCG18	CNPY3	hsa-miR-455-3p	2.49398370793512e-05	0.173163926414618	0.000432320220055308	0.451443171384148	0.00143272667337266
HCG18	COL15A1	hsa-miR-141-3p	1.93490530355149e-08	-0.141920451646374	0.996768601724944	0	0.000901552546098749
HCG18	COPZ1	hsa-miR-125b-5p,hsa-miR-146b-3p	9.31308059969219e-07	0.0163220735934533	0.377657054385235	0.499643216534259	0.0478940611111257
HCG18	COX15	hsa-miR-15a-5p,hsa-miR-505-3p,hsa-miR-582-3p	1.04977685968363e-18	-0.0776093620687219	0.93108871463904	0.479073072011328	-0.000105251588568463
HCG18	COX18	hsa-miR-141-3p,hsa-miR-455-3p	7.45733814309329e-09	-0.24895438183656	0.999999314773399	0	-0.0227846036451015
HCG18	CPEB3	hsa-miR-125b-5p,hsa-miR-141-3p,hsa-miR-15a-5p,hsa-miR-23b-3p	3.48964064726008e-72	-0.295615991756357	0.999999996115741	0.24121916912794	-0.0477919434359633
HCG18	CPS1	hsa-miR-146b-3p	1.51244144711445e-10	-0.254483247534598	0.999999609654925	0	0.000199819722078665
HCG18	CPSF6	hsa-miR-125b-5p,hsa-miR-15a-5p,hsa-miR-23b-3p,hsa-miR-582-3p	4.6747350340273e-38	0.456958546902908	1.23409241905253e-20	0.99175433583166	0.0249733517220452
HCG18	CPT1A	hsa-miR-139-3p,hsa-miR-146b-3p	1.74710109845513e-25	-0.166834397183039	0.999330980875828	0.314303660596625	-0.0437510951755401
HCG18	CREB5	hsa-miR-582-3p	1.2053121700089e-45	0.210540533000232	2.39879367366762e-05	0.414034619723388	0.00536822030531367
HCG18	CRIP2	hsa-miR-146b-3p	0.000165964155841378	-0.216203223057109	0.999985246464797	0.247409812273607	0.00819259154907523
HCG18	CRNKL1	hsa-miR-455-3p	2.56048933732281e-11	0.198780705421477	6.3186269003678e-05	0	-0.00892577712106188
HCG18	CRY2	hsa-miR-455-3p	1.42241762859588e-32	-0.276344994757011	0.999999962982636	0	-0.0120454255642071
HCG18	CSE1L	hsa-miR-505-3p	5.12717866171198e-07	0.353520230484872	1.51956868191375e-12	0.534235659027051	0.0215314960053516
HCG18	CTSZ	hsa-miR-505-3p	0.183276959410691	-0.282341252876872	0.999999981308075	0	-0.0263310044748868
HCG18	CYP20A1	hsa-miR-212-3p,hsa-miR-455-3p	7.61280030301765e-19	-0.0353775578100919	0.750364124077277	0	-0.019754902712831
HCG18	CYP2B6	hsa-miR-455-3p	5.11238211249913e-06	-0.345351188930582	0.999999999994908	0	-0.0090267243749475
HCG18	CYP4A11	hsa-miR-3127-5p	2.63126982055651e-07	-0.336552411560138	0.99999999998198	0	-0.0316676161833711
HCG18	CYP4A22	hsa-miR-3127-5p	9.64151872238179e-05	-0.376731173209341	0.99999999999996	0	-0.0285212904026639
HCG18	CYP4F3	hsa-miR-455-3p	1.18441719390941e-11	-0.367103645852738	0.999999999999812	0	-0.00856680249915032
HCG18	CYP4V2	hsa-miR-582-3p	1.43993661112865e-14	-0.403032285694486	1	0	0.00151404757627221
HCG18	CYP7B1	hsa-miR-455-3p	7.67444919700716e-08	-0.20945098089829	0.999973699234612	0	-0.00399860716088218
HCG18	CYP8B1	hsa-miR-455-3p	2.8553240568987e-07	-0.434151669249199	1	0	-0.00439753561344192
HCG18	DAAM2	hsa-miR-125b-5p	1.08037127835055e-08	-0.0598362944272303	0.873566388877995	0	-0.129518165621591
HCG18	DCAF5	hsa-miR-15a-5p,hsa-miR-582-3p	1.65434131688697e-22	-0.151698355802714	0.998210617876173	0	-0.00271340088229829
HCG18	DCUN1D1	hsa-miR-15a-5p,hsa-miR-455-3p	3.20998504601541e-27	-0.0935542257269392	0.963277460174232	0.304364303015823	0.00134973946633329
HCG18	DCUN1D5	hsa-miR-23b-3p	2.16232524878256e-06	0.202130352456674	4.82208059734317e-05	0.517341684626122	0.0130819659733845
HCG18	DDX27	hsa-miR-23b-3p	3.14180416391523e-07	0.255573058643281	3.48820936553048e-07	0.637919935656463	0.00953965682790331
HCG18	DDX51	hsa-miR-455-3p	0.000715262987064074	0.0934226963219991	0.0369261600242337	0	-0.0112881920861338
HCG18	DDX54	hsa-miR-125b-5p,hsa-miR-146b-3p	7.85717329148041e-14	0.0159563222537877	0.380314165981361	0.47312248818204	0.0227652746126476
HCG18	DDX55	hsa-miR-455-3p	9.23111885954394e-09	0.311710264088068	5.17629159468289e-10	0	-0.00114755695405355
HCG18	DECR1	hsa-miR-146b-3p,hsa-miR-15a-5p	4.29775204578114e-20	-0.474091354714666	1	0	-0.013182005491527
HCG18	DERA	hsa-miR-582-3p	2.97122836423882e-13	-0.214558150411125	0.999982986257713	0.221331868709979	0.000567527627963083
HCG18	DGAT2	hsa-miR-582-3p	8.66505765394233e-05	-0.286157850839147	0.999999988002827	0	-2.20785484301156e-05
HCG18	DHODH	hsa-miR-455-3p	4.65607137800117e-15	-0.458565905521836	1	0	-0.000261431139470858
HCG18	DIO1	hsa-miR-582-3p	4.59898943487683e-10	-0.249449399421525	0.999999348092805	0	-0.00333145569862087
HCG18	DNAH5	hsa-miR-146b-3p	0.000309194134228192	-0.0366423217694762	0.757975859698515	0	-0.0296280503609168
HCG18	DNAJC22	hsa-miR-455-3p	3.74131805723019e-05	-0.0709363541072516	0.912453275801254	0	-0.0163037816161455
HCG18	DNASE1	hsa-miR-139-3p,hsa-miR-582-3p	0.00367936418379707	0.167618700275816	0.00063429988823373	0.499911002101385	0.0363520672855749
HCG18	DNASE1L3	hsa-miR-582-3p	0.0181006258037207	-0.311359052503709	0.999999999458383	0	-0.0024665189558542
HCG18	DPF2	hsa-miR-455-3p	2.72503575655581e-05	0.31698294259742	2.60344176606432e-10	0.457446219613174	0.000898904053036775
HCG18	DROSHA	hsa-miR-505-3p	0.000176372493712799	0.345932619167303	4.6776287734237e-12	0.745730685936202	0.0489370929372179
HCG18	DTNA	hsa-miR-23b-3p	5.80197886392248e-28	-0.0384232973606652	0.768478235362734	0	-0.00403728875276613
HCG18	DTNBP1	hsa-miR-582-3p	2.8018136350427e-11	0.264026798245958	1.43246926046212e-07	0.950540643420029	0.00197486206518177
HCG18	DUSP16	hsa-miR-582-3p	0.00139883683181287	-0.130107360487356	0.993695179880124	0	-0.00783656794149287
HCG18	DUSP9	hsa-miR-212-3p	3.24679475937187e-05	0.170850276091803	0.000508018924505245	0.507018207848464	0.00566156755956634
HCG18	DYNLL1	hsa-miR-146b-3p,hsa-miR-455-3p	0.0293109442046757	0.0573098210227659	0.136746678497928	0.264818461523409	-0.00145592623221825
HCG18	DYNLRB1	hsa-miR-146b-3p	4.59144453794291e-14	0.0414602394778017	0.214210959103878	0	-0.00209676805323428
HCG18	DYRK2	hsa-miR-125b-5p,hsa-miR-146b-3p,hsa-miR-212-3p,hsa-miR-455-3p	6.47957881616361e-53	0.227395030216322	5.43339975389322e-06	0.991964665743934	0.0434694356889591
HCG18	E2F6	hsa-miR-23b-3p	4.33067483410603e-14	0.348530057213898	3.19404485373789e-12	0.643161570646028	0.00775385267932505
HCG18	ECHDC1	hsa-miR-15a-5p,hsa-miR-23b-3p	4.11028544232383e-08	-0.281484067721652	0.999999979369544	0.905513018649706	0.00314033061734931
HCG18	ECHDC2	hsa-miR-455-3p,hsa-miR-582-3p	9.17185545254803e-09	-0.497130702702634	1	0	0.000667607356316685
HCG18	EDC3	hsa-miR-15a-5p	2.74048806139097e-24	0.356836889595679	9.20730474863145e-13	0	-0.00266205369365546
HCG18	EDEM1	hsa-miR-125b-5p,hsa-miR-141-3p,hsa-miR-455-3p	7.44299156353973e-23	-0.271431885103566	0.999999935980018	0	-0.0365172620941775
HCG18	EEF1E1	hsa-miR-582-3p	1.35053553494677e-09	0.43348355488576	1.51522318544615e-18	0.354697352576539	-0.000745788094770217
HCG18	EFCAB2	hsa-miR-582-3p	1.28131895637451e-12	0.116659475636529	0.0127124119913814	0	-0.00455363116875185
HCG18	EFTUD2	hsa-miR-15a-5p	2.98953137259918e-24	0.303835241147143	1.40920188618288e-09	0.992093333980102	0.00150071066745677
HCG18	EGFLAM	hsa-miR-146b-3p	2.29495460143075e-12	-0.127877853745841	0.992886948160046	0.184526441250535	0.00541448143571732
HCG18	EHHADH	hsa-miR-582-3p	6.94994582935074e-07	-0.35878563154986	0.999999999999316	0	-0.00284944553857208
HCG18	EHMT2	hsa-miR-146b-3p	2.86031122562121e-08	0.602702430766138	5.77589892754971e-38	0.940448554389999	0.0114665318622094
HCG18	EI24	hsa-miR-455-3p	2.53366006162118e-14	-0.241884554375774	0.999998619393553	0	-0.012248114868918
HCG18	EID1	hsa-miR-455-3p	1.65493987051e-07	-0.239304243073369	0.999998226550215	0	-0.000773411420907311
HCG18	EIF1	hsa-miR-455-3p	4.86090322134421e-13	0.0138555362210831	0.395681498775628	0	-0.0117142522417491
HCG18	EIF2S3	hsa-miR-212-3p,hsa-miR-582-3p	4.51933779404337e-15	0.392161512323356	3.05083168998484e-15	0.972738406794124	0.00968058698286489
HCG18	EIF3B	hsa-miR-455-3p	1.95845584986313e-09	0.160814369831696	0.000999474682762058	0.37951880649317	0.00108286944212763
HCG18	EIF3D	hsa-miR-146b-3p,hsa-miR-455-3p	0.000334594570322459	0.278231148959993	2.99103502468141e-08	0	-0.00965745347695035
HCG18	ELK3	hsa-miR-505-3p,hsa-miR-582-3p	1.37362525525193e-36	-0.0691663733793592	0.906932695932061	0.859367737493632	0.0269938192808532
HCG18	ELN	hsa-miR-146b-3p	6.69285241141732e-05	-0.142763351984616	0.996924947267068	0.448972571670045	0.011941157294283
HCG18	ELOVL5	hsa-miR-146b-3p	2.33354329455998e-20	0.0435154916862727	0.202934037836348	0	-0.0329349783669062
HCG18	ENPEP	hsa-miR-125b-5p,hsa-miR-582-3p	5.29770531797609e-17	-0.432090225258299	1	0.349363119135603	-0.0409026297681676
HCG18	ENTPD5	hsa-miR-146b-3p,hsa-miR-23b-3p,hsa-miR-455-3p	1.3948435674788e-17	-0.255020260097029	0.999999630676231	0	-0.00804961625984107
HCG18	ENTPD8	hsa-miR-146b-3p,hsa-miR-455-3p	0.00228299064540011	-0.247328476808279	0.99999919347209	0	-0.0106955260546057
HCG18	EPB41L4B	hsa-miR-15a-5p,hsa-miR-212-3p	7.64227027752781e-34	-0.178742431968843	0.999709439705515	0.0750608146185885	-0.0107090946175884
HCG18	EPHA1	hsa-miR-15a-5p	5.55363504065992e-13	-0.152889765306394	0.998338893483782	0.940260161496862	0.00284952361878926
HCG18	ERBB2	hsa-miR-125b-5p,hsa-miR-3127-5p	1.04251041557701e-11	-0.140724150095349	0.996534477639656	0	-0.0126877057373535
HCG18	ERG	hsa-miR-141-3p,hsa-miR-455-3p	3.22075538595827e-22	-0.22020959769405	0.9999896212074	0.492826903399873	-0.000583043026034652
HCG18	ERLIN2	hsa-miR-23b-3p	1.22641576136266e-25	-0.107893039145124	0.980581816038215	0	-0.00789664848213303
HCG18	ESPN	hsa-miR-15a-5p	3.30881632407747e-20	-0.332640104450562	0.999999999968792	0	-0.00038092770082071
HCG18	ESR1	hsa-miR-146b-3p	2.60264095949036e-43	-0.423334318666263	1	0	-0.0016463918586867
HCG18	ETFDH	hsa-miR-3127-5p	2.76055012486898e-06	-0.472457027687053	1	0	-0.0280273475469621
HCG18	ETFRF1	hsa-miR-15a-5p	3.73155102943327e-09	-0.350696780259421	0.999999999997683	0	-0.00151220587460127
HCG18	ETS1	hsa-miR-125b-5p,hsa-miR-23b-3p	4.6339700675596e-31	-0.0976087541630978	0.969118864984468	0.496672201071248	-0.0380900864547925
HCG18	EXOSC8	hsa-miR-582-3p	1.64013813184141e-14	0.131119572093152	0.00596540725542287	0.931355194841602	0.00242411711426727
HCG18	F11R	hsa-miR-455-3p	2.52525558055683e-10	-0.162982210869522	0.99913370288029	0	-0.000941832990982355
HCG18	F7	hsa-miR-139-3p	0.000771683145750647	-0.289605412334725	0.99999999200841	0	-0.0519817631244103
HCG18	F9	hsa-miR-146b-3p	2.68418105769491e-08	-0.395846209556926	0.999999999999998	0	-0.0194384549639466
HCG18	FABP4	hsa-miR-455-3p	1.46469967986137e-07	-0.309147873092965	0.999999999280616	0	-0.00644431740159634
HCG18	FAM107A	hsa-miR-146b-3p	7.65722365682632e-06	-0.34037432340811	0.999999999989541	0	-0.00245841344350656
HCG18	FAM110A	hsa-miR-146b-3p	0.000291327319959822	0.120432171567981	0.0105083809327775	0	-0.0108440310222953
HCG18	FAM192A	hsa-miR-146b-3p	1.83742741742378e-08	-0.0696279137298312	0.908396345266981	0.408138355715268	0.00954645432876446
HCG18	FAM198B	hsa-miR-455-3p	4.01401991013562e-12	-0.15493821956548	0.998540088726451	0.802349269986354	0.0127462095918685
HCG18	FAM20C	hsa-miR-141-3p	8.32667244820598e-07	-0.200934464026862	0.999946866953232	0	-0.0286929584424473
HCG18	FAM84B	hsa-miR-146b-3p	1.79883897716776e-14	0.00595809289084815	0.454717085508377	0	-0.0248040925111851
HCG18	FAM98B	hsa-miR-582-3p	0.00426903688778744	0.25077036058632	5.70418466657354e-07	0.877932724653965	0.00230889821504482
HCG18	FANCI	hsa-miR-505-3p,hsa-miR-582-3p	1.23080266025024e-11	0.397564022249597	1.19686420255369e-15	0.835574865153937	0.0204284085581519
HCG18	FAS	hsa-miR-23b-3p	5.77726507115708e-26	-0.344810565787145	0.99999999999449	0	-0.00685824830598997
HCG18	FAT4	hsa-miR-15a-5p,hsa-miR-455-3p	2.04332817221555e-42	-0.146558771147056	0.997548133293553	0.84102047318933	0.00638949413483682
HCG18	FAXDC2	hsa-miR-23b-3p	0.0050051258890619	-0.231883501063415	0.999996412311411	0	-0.0130249233580035
HCG18	FBLN5	hsa-miR-582-3p	2.76438055429334e-09	-0.246508411887952	0.999999124742503	0	-0.00226513053756394
HCG18	FBXO7	hsa-miR-455-3p	1.27385346897723e-17	-0.235074179451575	0.999997342517812	0	-0.0137977769509684
HCG18	FCGRT	hsa-miR-455-3p	2.54339118259576e-13	-0.234345829201559	0.999997153004251	0	-0.0115088498018385
HCG18	FDX1	hsa-miR-455-3p	2.6923716639083e-07	-0.447586672052798	1	0	-0.00473293912328399
HCG18	FKBP11	hsa-miR-146b-3p	5.47935931367625e-10	0.00424298026538144	0.467718238146391	0	-0.02822418883001
HCG18	FLOT2	hsa-miR-125b-5p,hsa-miR-15a-5p	9.41602387620898e-20	0.0385637351596063	0.23070450851468	0.787220850731297	0.0314462886549354
HCG18	FLT4	hsa-miR-146b-3p,hsa-miR-582-3p	7.29226084684177e-10	-0.171541968105106	0.999515803062284	0.487532079989769	0.0117204289442845
HCG18	FMO5	hsa-miR-146b-3p	6.96965887599031e-06	-0.18247512588109	0.999778742425519	0	-0.0205169091397812
HCG18	FRMD4B	hsa-miR-582-3p	2.40757634578995e-13	-0.0281726926579126	0.704703468938668	0	-0.000499323611766422
HCG18	FTSJ1	hsa-miR-139-3p,hsa-miR-582-3p	2.84998830451842e-05	0.0993716279012884	0.0285919672294601	0.949462645366871	0.0335780181282421
HCG18	FUNDC2	hsa-miR-146b-3p,hsa-miR-582-3p	1.28312029062097e-14	0.0783014619991034	0.0671676711225219	0.911666921298391	0.0101311165006107
HCG18	FXYD6	hsa-miR-139-3p,hsa-miR-455-3p	1.45196601932807e-07	-0.193409225970777	0.999903422982249	0.491323208114932	-0.075305374040439
HCG18	FZD4	hsa-miR-125b-5p,hsa-miR-15a-5p,hsa-miR-3127-5p,hsa-miR-455-3p	4.41787924300381e-35	-0.237453230941852	0.999997881239135	0.386995377283792	-0.0411453292931199
HCG18	G6PC	hsa-miR-146b-3p	3.05360437968573e-18	-0.244661663247346	0.999998948856055	0.663720942333599	0.0211787262010103
HCG18	G6PD	hsa-miR-15a-5p	4.18049542236177e-12	0.29746335048865	3.1012717019001e-09	0	-0.00359366960876339
HCG18	GABARAPL1	hsa-miR-15a-5p,hsa-miR-455-3p,hsa-miR-582-3p	2.9886891834141e-30	-0.252883423869961	0.999999540007622	0.332373331678601	-0.000149126893613442
HCG18	GABRE	hsa-miR-455-3p	4.48117993310759e-12	0.0206133510974776	0.346941993729209	0.0333762412135363	4.81871571659832e-05
HCG18	GALNT2	hsa-miR-582-3p	1.56865990699019e-11	-0.0674909295271013	0.901474815349595	0	-0.00282679198216493
HCG18	GCDH	hsa-miR-139-3p	0.0181006258037207	-0.401909035938495	0.999999999999999	0	-0.0821741987183111
HCG18	GCNT2	hsa-miR-23b-3p	3.01685771830597e-12	0.0646777512620374	0.108207862377693	0.531368360550962	0.00214940838790877
HCG18	GCNT3	hsa-miR-455-3p	1.66271514941692e-10	0.138026321617102	0.00405004957540154	0.479059464958449	0.0180763305420948
HCG18	GEMIN8	hsa-miR-455-3p,hsa-miR-505-3p	1.83218100985151e-18	-0.00482688104166885	0.536712486670119	0.0733697512665394	-0.000566151198069719
HCG18	GFRA1	hsa-miR-139-3p	3.78421884839324e-11	-0.393444248371184	0.999999999999998	0	-0.077284299334568
HCG18	GGCX	hsa-miR-455-3p,hsa-miR-505-3p	1.45813438552854e-07	-0.31757572568242	0.999999999759217	0	-0.0248961534201868
HCG18	GGPS1	hsa-miR-505-3p,hsa-miR-582-3p	5.37712817148978e-09	0.124918284756273	0.00832578913402983	0.462074428129661	0.0325489983143103
HCG18	GHR	hsa-miR-15a-5p	3.86180495850538e-20	-0.375982974092895	0.999999999999954	0.874244159472076	0.00235997705180402
HCG18	GIMAP7	hsa-miR-23b-3p	0.00110931199230105	-0.230518299360182	0.999995925969676	0.965546356911747	0.00761335726973592
HCG18	GIMAP8	hsa-miR-455-3p	4.11455281028911e-09	-0.226101877261566	0.999993885869563	0.603154914146412	0.0224863563517423
HCG18	GK5	hsa-miR-146b-3p	2.66606248202688e-15	0.142603245156503	0.00310421761966485	0.879723096913385	0.0362173216497063
HCG18	GLDC	hsa-miR-455-3p	3.89501889134638e-13	-0.136951202199551	0.995693521202248	0.111307451547471	0.000926832063240873
HCG18	GLYATL1	hsa-miR-455-3p	7.96510322396495e-06	-0.457249014838397	1	0	-0.00588330484287258
HCG18	GLYCTK	hsa-miR-125b-5p,hsa-miR-146b-3p	6.76348194678936e-14	-0.311090364550362	0.999999999439307	0	-0.0415491675832216
HCG18	GNAI2	hsa-miR-455-3p	3.63209045945525e-07	-0.255241631771852	0.999999639021826	0.367687000991308	0.00260865493026152
HCG18	GNAO1	hsa-miR-455-3p	1.03304019894252e-07	-0.432052254372879	1	0	0.000375746912142205
HCG18	GNE	hsa-miR-141-3p	7.72728847897401e-11	-0.376274482577337	0.999999999999957	0	-0.0476054212345443
HCG18	GOLM1	hsa-miR-141-3p,hsa-miR-146b-3p,hsa-miR-23b-3p	6.64489070088614e-22	-0.0464621496302266	0.812603119692159	0.619708603554287	0.0119734703219225
HCG18	GOLPH3L	hsa-miR-15a-5p,hsa-miR-23b-3p	1.15768529709601e-09	0.206300750341079	3.42288004503498e-05	0.474658723461877	-0.00419546321780744
HCG18	GPC4	hsa-miR-125b-5p,hsa-miR-582-3p	1.38423879622196e-06	0.104243947583743	0.0229857813408361	0.971568176511288	0.0378137283862794
HCG18	GPC6	hsa-miR-125b-5p,hsa-miR-23b-3p,hsa-miR-582-3p	1.15140385344327e-25	-0.0942898193167702	0.964399432346841	0	-0.00994232169706756
HCG18	GPD1	hsa-miR-146b-3p	8.11311299317029e-12	-0.427836260412609	1	0	-0.0233873286436202
HCG18	GPD2	hsa-miR-146b-3p,hsa-miR-455-3p,hsa-miR-582-3p	1.28050084005838e-38	0.400631579425859	6.98200391770587e-16	0.776805568253079	0.00263962826435366
HCG18	GPLD1	hsa-miR-505-3p	5.49401200687356e-13	-0.293011654836103	0.999999994679364	0	-0.0834535950627535
HCG18	GPR153	hsa-miR-125b-5p	1.4141565310499e-05	-0.182352869983559	0.999776740138738	0	-0.0496988271488209
HCG18	GPR4	hsa-miR-146b-3p	0.00499634778063165	-0.116366038336825	0.98710056818502	0.726319008550967	0.0211338052457269
HCG18	GPRIN1	hsa-miR-125b-5p	0.000831360238725828	0.251533090625798	5.27910834141514e-07	0.950772404172465	0.10373035257902
HCG18	GRAMD1C	hsa-miR-146b-3p,hsa-miR-455-3p,hsa-miR-582-3p	7.25874467331739e-20	-0.161648989841732	0.999053869950554	0.287593432388802	0.000401923254487476
HCG18	GRK5	hsa-miR-23b-3p	2.67241164004943e-10	-0.247350873700693	0.99999919527469	0.867845247941562	0.0108882799012181
HCG18	GSN	hsa-miR-141-3p	0.0109300727815739	-0.150290878326383	0.99804755786477	0	-0.00928210953091277
HCG18	GSTZ1	hsa-miR-146b-3p	0.000102967603308718	-0.425786161298042	1	0	-0.0144758160530713
HCG18	GTF3C3	hsa-miR-125b-5p	1.83404291464436e-12	0.34232748835507	7.89707264588659e-12	0.902570908751923	0.0650976084965363
HCG18	HADH	hsa-miR-582-3p	8.10939994617113e-10	-0.479305039013899	1	0	-0.00153565882740292
HCG18	HADHB	hsa-miR-141-3p	6.90201187058839e-23	-0.301198018976682	0.999999998042215	0	-0.0531955326202532
HCG18	HDAC6	hsa-miR-146b-3p	1.72435812598632e-14	-0.232224070569981	0.999996524721703	0	-0.0139185301263185
HCG18	HEBP1	hsa-miR-455-3p	4.83939861084298e-12	-0.258618478282325	0.999999745949604	0	-0.00643620251267601
HCG18	HECTD1	hsa-miR-141-3p,hsa-miR-212-3p,hsa-miR-455-3p	1.71816160007877e-29	-0.00660422795034173	0.550169097388736	0	-0.0291524481610323
HCG18	HECW2	hsa-miR-455-3p	2.41096366879975e-22	-0.162788578953639	0.99912250460076	0.98247622774596	0.00817239829931024
HCG18	HIGD1A	hsa-miR-15a-5p,hsa-miR-582-3p	3.43246714519178e-22	-0.42025496269692	1	0.459670811971405	0.000390616242742892
HCG18	HINFP	hsa-miR-455-3p	0.000690173558809365	0.327614753728302	6.24786268024368e-11	0	-0.00165495126020376
HCG18	HK2	hsa-miR-125b-5p	8.93873188598342e-14	0.0829769747490155	0.0562647997602676	0.907853079415779	0.092682491192869
HCG18	HMCN2	hsa-miR-146b-3p	0.000372902118675528	-0.406671097206489	1	0.289427787188734	0.0123397543980799
HCG18	HMGA1	hsa-miR-125b-5p,hsa-miR-15a-5p	1.21429575004395e-16	0.472596196240403	4.04919543703788e-22	0.899659777981003	0.0493842698587734
HCG18	HMGCS1	hsa-miR-141-3p,hsa-miR-23b-3p,hsa-miR-455-3p	4.57112439592176e-16	-0.0743335039915674	0.922361091446249	0	-0.0202042595793638
HCG18	HNRNPA1	hsa-miR-15a-5p,hsa-miR-455-3p	2.13407082246535e-42	0.468652708972908	9.74576172793927e-22	0	-0.0127646722406257
HCG18	HNRNPU	hsa-miR-212-3p,hsa-miR-23b-3p	3.76006845005525e-33	0.3975923881489	1.19094457606435e-15	0.735930820373892	0.00159736300477806
HCG18	HNRNPUL2	hsa-miR-125b-5p,hsa-miR-455-3p	1.25934865193655e-27	0.13259767553439	0.00549875685950266	0.348540812493472	0.0101253689635303
HCG18	HOMER2	hsa-miR-582-3p	5.47882597922378e-16	-0.229793657358426	0.999995642945862	0	-0.0014217287759262
HCG18	HPS4	hsa-miR-582-3p	7.03610810235606e-17	0.272693895194117	5.56739513190437e-08	0	-0.00394105494847047
HCG18	HS3ST3B1	hsa-miR-146b-3p,hsa-miR-212-3p	9.64850865945261e-13	-0.147893234239149	0.997738592219495	0	-0.0269681536531547
HCG18	HSF1	hsa-miR-455-3p	0.168550186103065	0.105521601380188	0.0216787071197117	0	-0.00126213385588667
HCG18	HSPA6	hsa-miR-455-3p	0.000101942006335858	0.0496275979163196	0.171547152549745	0.993254470625089	0.0068254476878808
HCG18	HSPG2	hsa-miR-15a-5p	9.08428096668245e-14	0.0286372017274933	0.292240711125507	0.422378034936824	0.0078206625949174
HCG18	IDI1	hsa-miR-582-3p	0.000297700476234681	-0.106114732075856	0.978906490121441	0	-0.00443750425074571
HCG18	IER3IP1	hsa-miR-125b-5p,hsa-miR-212-3p	1.14983081551747e-29	0.052726975130917	0.156881240475455	0.86442744239281	0.043761151363736
HCG18	IFNAR1	hsa-miR-141-3p,hsa-miR-455-3p	2.94717530635879e-13	-0.267500768038044	0.999999901528935	0	-0.0113095325049869
HCG18	IGFBP4	hsa-miR-455-3p,hsa-miR-582-3p	1.83001267086699e-09	-0.361082589446799	0.999999999999519	0	-0.00341009984894303
HCG18	IGFBP5	hsa-miR-582-3p	7.87974278117422e-35	-0.0400953336683429	0.778103468014307	0.184010838365421	0.000295610016162101
HCG18	IKBIP	hsa-miR-582-3p	1.50431168262815e-22	0.23425739073351	2.87086535065552e-06	0.318660351734304	0.00464588555807663
HCG18	ILF2	hsa-miR-23b-3p	1.25718330176065e-06	0.307355362295354	9.03944517532051e-10	0.738912141847008	0.00250930664816706
HCG18	INO80C	hsa-miR-455-3p	5.21728093306481e-08	0.156838489600959	0.00129334667774825	0	-0.00501105845741576
HCG18	INO80E	hsa-miR-146b-3p	2.18780023245219e-06	-0.00743748203443054	0.556459036846331	0	-0.00688353183196139
HCG18	INSIG1	hsa-miR-455-3p	2.0128220121103e-34	-0.388323446865904	0.999999999999994	0	-0.00679733898919455
HCG18	INTS4	hsa-miR-455-3p	5.19912479087799e-07	0.319766754983092	1.80132811043987e-10	0.954262154991751	0.00542010660106518
HCG18	INTS8	hsa-miR-146b-3p,hsa-miR-455-3p,hsa-miR-582-3p	7.37097373129196e-18	0.331531388781807	3.64126830060057e-11	0.581437896769089	-0.00407654437322112
HCG18	IRF2	hsa-miR-146b-3p,hsa-miR-23b-3p	1.95636140018223e-13	-0.159032650004004	0.998877335498314	0	-0.00568629777149238
HCG18	ISM1	hsa-miR-23b-3p	7.20954311355249e-19	-0.031848159480957	0.728471232680726	0	-0.015541120335605
HCG18	ISOC1	hsa-miR-15a-5p	1.16918348744767e-23	-0.242013525866525	0.999998636665869	0	-0.00196683985567653
HCG18	ISPD	hsa-miR-146b-3p	0.00052765608851599	-0.238948570684737	0.999998164672807	0.1872824922122	0.00730646771294466
HCG18	ITGA7	hsa-miR-146b-3p	0.0213230313338034	-0.328691084125471	0.999999999946095	0	-0.0256881321135714
HCG18	ITGA9	hsa-miR-125b-5p	1.71647111488522e-10	-0.134256732963517	0.994986289806612	0	-0.0501471990047163
HCG18	JAM2	hsa-miR-455-3p,hsa-miR-582-3p	4.57006125222814e-16	-0.228304635272359	0.999995001565499	0.469062768325029	0.00593963624596865
HCG18	JAZF1	hsa-miR-141-3p,hsa-miR-23b-3p,hsa-miR-582-3p	2.20846588101146e-35	-0.216021011931401	0.999985010883317	0.218327172620979	-0.00775850184999665
HCG18	JPT1	hsa-miR-212-3p,hsa-miR-455-3p	7.17484282897459e-18	0.150638812668829	0.00191092840508591	0.873876767116025	0.0233896241052568
HCG18	JPT2	hsa-miR-15a-5p,hsa-miR-505-3p	2.41185480672273e-14	0.182805717274564	0.000215926491826835	0.784296205129271	0.0240725315915455
HCG18	KANK3	hsa-miR-146b-3p	3.74131805723019e-05	-0.341285152653032	0.999999999990823	0.570312305112407	0.0194536702755352
HCG18	KANSL3	hsa-miR-141-3p	1.33992004248126e-10	0.245407579445747	9.76375021323353e-07	0.794747842787271	0.026281677665419
HCG18	KAT2B	hsa-miR-455-3p	5.5390055757952e-34	-0.276371896811581	0.999999963094605	0	-0.0119624590412264
HCG18	KBTBD6	hsa-miR-141-3p,hsa-miR-505-3p	9.42053064161675e-28	0.0515911456044871	0.162157578169047	0.239134787041733	-0.00490097610220762
HCG18	KCNE3	hsa-miR-146b-3p,hsa-miR-455-3p	0.000568402158227659	0.304178676863049	1.34980996525351e-09	0.851243414937155	0.00833815581658917
HCG18	KDR	hsa-miR-455-3p	4.73687142237697e-14	-0.15911217775385	0.998883116888608	0.366366397791866	0.00223422962421732
HCG18	KHNYN	hsa-miR-125b-5p	9.9049879488905e-07	-0.0442385900372895	0.800947972494592	0	-0.0262632129598468
HCG18	KIAA0907	hsa-miR-146b-3p	3.69480272120227e-22	0.35946903789404	6.16083063913658e-13	0.901410903878253	0.0256697267028267
HCG18	KIAA1147	hsa-miR-141-3p	1.43224390333369e-17	-0.0488758368106092	0.824768172432795	0	-0.012254349031977
HCG18	KIF13B	hsa-miR-146b-3p	7.34118580467598e-11	-0.00278426530959019	0.521196590254185	0.432172204573735	0.00900901913868206
HCG18	KIF23	hsa-miR-15a-5p	4.63763363833065e-33	0.418935592371149	2.48912060748547e-17	0	-0.000616902513544459
HCG18	KLF12	hsa-miR-141-3p	1.30554383429785e-36	-0.0837138003250507	0.945318883077984	0	-0.0669688001607567
HCG18	KLF13	hsa-miR-125b-5p	5.0682770571176e-24	-0.0785585704532653	0.933471339741829	0	-0.0831067809499716
HCG18	KLF2	hsa-miR-455-3p	4.72492315603696e-08	-0.167141809682692	0.99934479224834	0.50232615554488	0.0286275342586259
HCG18	KLF4	hsa-miR-15a-5p	4.560710934708e-25	0.111723510468951	0.0161888517373617	0.610405544836361	0.00424799145530842
HCG18	KLKB1	hsa-miR-455-3p	3.58379726822721e-07	-0.420469132416384	1	0	-0.00675721579230248
HCG18	KMO	hsa-miR-146b-3p	1.64411432779486e-13	-0.353736929168335	0.999999999998529	0	-0.0161569932434981
HCG18	KPNA1	hsa-miR-15a-5p,hsa-miR-212-3p,hsa-miR-23b-3p,hsa-miR-455-3p	1.21809086240594e-38	-0.115041805158198	0.986226817452162	0.268461090750192	-0.0052214314708007
HCG18	KPNB1	hsa-miR-125b-5p,hsa-miR-455-3p	8.30798728626471e-20	0.497695026311891	1.14898122752541e-24	0.998191995034136	0.0345723931230374
HCG18	LAGE3	hsa-miR-139-3p	3.72662979993731e-06	-0.132385572209359	0.994436329984309	0.838720505816752	0.0709371136920824
HCG18	LAMC3	hsa-miR-125b-5p	1.66838514546855e-06	-0.0775413384745202	0.930915483821228	0	-0.0694498268170899
HCG18	LAMP1	hsa-miR-23b-3p	6.84764498223437e-13	-0.271236732778646	0.999999934586289	0	-0.0100648967330648
HCG18	LAMP2	hsa-miR-141-3p,hsa-miR-15a-5p,hsa-miR-455-3p	3.9732454250035e-36	-0.259426451853859	0.999999766601618	0.333315696542479	-0.0145260206911955
HCG18	LARP1B	hsa-miR-455-3p	2.35554651853926e-24	-0.185523604449462	0.999823585435	0	-0.0103862383288222
HCG18	LARP4B	hsa-miR-23b-3p	2.18657211237411e-12	0.247647682107115	7.81198108480583e-07	0.92594590185779	0.00577011902309049
HCG18	LARS2	hsa-miR-146b-3p	1.46469967986137e-07	-0.0773305796156618	0.930376637157504	0	-0.0212010744157867
HCG18	LDB2	hsa-miR-139-3p,hsa-miR-146b-3p	6.84799454384612e-08	-0.19567210693045	0.999919118269671	0.309567733090265	-0.086862921200782
HCG18	LETMD1	hsa-miR-582-3p	1.9291014484148e-12	0.136698302816905	0.00436885916175202	0.663812468061394	0.00407328302874735
HCG18	LGR4	hsa-miR-141-3p,hsa-miR-23b-3p,hsa-miR-582-3p	1.71667439019783e-27	0.142260282694164	0.00316752746959565	0.0814654926767738	-0.00577828191489562
HCG18	LHFPL2	hsa-miR-23b-3p,hsa-miR-3127-5p	1.65317990463249e-23	0.22838513369063	4.96157889392399e-06	0.830721146753903	0.0192340993637024
HCG18	LIPA	hsa-miR-125b-5p	2.49374386988009e-17	-0.0493719675899044	0.827205474133722	0	-0.0154157351903227
HCG18	LIPG	hsa-miR-455-3p,hsa-miR-582-3p	1.99091882405026e-11	-0.317844829203227	0.999999999767619	0	-0.00606108560261295
HCG18	LMBR1	hsa-miR-141-3p,hsa-miR-23b-3p,hsa-miR-582-3p	3.77804221579385e-29	-0.0165352104123182	0.623888696964737	0	-0.0180921109558577
HCG18	LONP2	hsa-miR-146b-3p	8.82634718217499e-21	-0.375812644701293	0.999999999999953	0	-0.00733421198295153
HCG18	LPAR2	hsa-miR-455-3p	8.63626469472965e-11	0.227917687039442	5.17925980588784e-06	0.432652137042792	0.0151057019579338
HCG18	LPIN2	hsa-miR-455-3p	5.72279324582894e-05	-0.207059197379253	0.999967863378398	0	-0.00345216455089653
HCG18	LRIG1	hsa-miR-15a-5p,hsa-miR-23b-3p	1.40785628374601e-55	-0.123412972000384	0.990990698679579	0.393103795177057	0.000884959036814112
HCG18	LRP6	hsa-miR-15a-5p	6.77013733902948e-47	-0.0885964325231022	0.954944047902248	0.700060586156342	0.00451103926367213
HCG18	LRRC3	hsa-miR-455-3p	0.000101942006335858	-0.327970694801356	0.999999999940494	0	-0.0100208962182933
HCG18	LRRC8A	hsa-miR-141-3p	2.54339118259576e-13	-0.106447030329708	0.979228486567306	0	-0.0222150873016022
HCG18	LRRC8D	hsa-miR-582-3p	3.18323124840973e-25	-0.0452406566083345	0.80625337064251	0	-0.0013543051111217
HCG18	LRTOMT	hsa-miR-125b-5p,hsa-miR-139-3p,hsa-miR-146b-3p,hsa-miR-455-3p,hsa-miR-582-3p	7.00850641571072e-18	-0.11546375769275	0.986510589607942	0	-0.0385921228311563
HCG18	LTBP2	hsa-miR-146b-3p,hsa-miR-455-3p,hsa-miR-582-3p	6.65141001466918e-20	-0.0113019800649255	0.585421579601466	0.49937328451941	0.00867889004457762
HCG18	LUC7L3	hsa-miR-125b-5p,hsa-miR-141-3p,hsa-miR-15a-5p,hsa-miR-455-3p	4.59578773636965e-24	0.307786850644152	8.55713332818091e-10	0.499916353502905	0.0229002880380075
HCG18	LYSMD1	hsa-miR-582-3p	8.11055209549103e-12	0.161211898544825	0.000973732922890388	0	-0.0205733892628886
HCG18	MACF1	hsa-miR-139-3p,hsa-miR-582-3p	9.02257664044688e-19	0.0183973257972681	0.362693090487104	0	-0.0392868307157877
HCG18	MACROD2	hsa-miR-455-3p	2.10330984408866e-18	0.0960020012324639	0.0330971893944943	0	-0.00172698983597463
HCG18	MAGI1	hsa-miR-455-3p	1.6412693201398e-26	-0.161279500455064	0.999030583805589	0	-0.0135948270021752
HCG18	MANEAL	hsa-miR-146b-3p	1.85647686663934e-19	-0.0717969552668713	0.915047876984554	0	-0.0315723416655994
HCG18	MAPRE1	hsa-miR-146b-3p,hsa-miR-15a-5p,hsa-miR-23b-3p,hsa-miR-582-3p	7.24294785750556e-41	0.485205482924959	2.25949653069966e-23	0.981635698203184	0.00721578544174604
HCG18	MARCH5	hsa-miR-146b-3p	5.87249077741703e-25	0.0316264820857742	0.272934956357185	0	-0.0108228689971654
HCG18	MARCH9	hsa-miR-146b-3p	8.18838987488635e-09	-0.0909592014539155	0.959087363449353	0	-0.0179196991144772
HCG18	MASP1	hsa-miR-15a-5p,hsa-miR-455-3p	1.43401557259524e-28	-0.284452614144603	0.999999985362144	0.424954473744277	-0.00522519280723177
HCG18	MAST3	hsa-miR-212-3p,hsa-miR-455-3p	3.2370892446179e-23	-0.187257371424766	0.999845154025528	0	-0.0218790848734513
HCG18	MBL2	hsa-miR-582-3p	2.88390612538042e-09	-0.306487215366937	0.999999998990894	0.707096835511918	0.00608929934215729
HCG18	MCUR1	hsa-miR-455-3p	1.5521935904758e-05	0.167326709952541	0.000647027290448267	0	-0.0148564904326371
HCG18	MED15	hsa-miR-139-3p	1.71096200136397e-13	0.298339853753327	2.78554127475224e-09	0.948262310571337	0.0550561376337062
HCG18	MED20	hsa-miR-125b-5p	5.2067376973071e-13	0.506196497186369	1.40867417681174e-25	0.515685692437246	0.00683662427595122
HCG18	MEF2C	hsa-miR-146b-3p,hsa-miR-23b-3p	1.82746161671425e-25	-0.0753898296315329	0.925262230602833	0.91949867133035	0.0110436794195403
HCG18	METAP1D	hsa-miR-3127-5p	0.0521638941563916	0.0747132209275113	0.0765863894247451	0	-0.0173424825387455
HCG18	METTL14	hsa-miR-146b-3p,hsa-miR-455-3p	8.9966517357855e-14	-0.14390018988336	0.99712506233594	0	-0.0135252659426248
HCG18	METTL2A	hsa-miR-139-3p	3.43258566766142e-09	0.207565957768255	3.08065480035714e-05	0.643808516469734	0.0294655464349715
HCG18	METTL4	hsa-miR-146b-3p,hsa-miR-505-3p	4.66360799641923e-11	0.276752909684017	3.53542388144201e-08	0.588353136290894	0.0059385703852439
HCG18	METTL7A	hsa-miR-146b-3p	3.91394363094986e-11	-0.351332104882741	0.999999999997892	0	-0.00886825801519453
HCG18	MFF	hsa-miR-141-3p	1.89262454160084e-24	0.252725591002665	4.67475728262766e-07	0.300475928196848	0.00241760859742934
HCG18	MFSD1	hsa-miR-455-3p	7.10670856265236e-14	-0.159835488272937	0.998934465184757	0.883650662668436	0.00670003482254003
HCG18	MFSD8	hsa-miR-455-3p	5.85107724376458e-21	-0.125260963336858	0.991823318307205	0	-0.00673778772944199
HCG18	MIS18A	hsa-miR-23b-3p	0.000148704559929252	0.292654855861377	5.55365541619053e-09	0.704710978140596	0.00799082078033342
HCG18	MLF2	hsa-miR-125b-5p	0.000164792960213141	-0.249450029881122	0.999999348134234	0	-0.00410021192552784
HCG18	MLST8	hsa-miR-146b-3p	0.000137849172680548	-0.0782808395757876	0.932780870378532	0	-0.0150244769058077
HCG18	MPV17	hsa-miR-23b-3p,hsa-miR-582-3p	1.38318288616394e-05	0.277168620887505	3.37335830175287e-08	0.64625069111038	0.00732981463046267
HCG18	MRNIP	hsa-miR-455-3p	0.00746315094883802	0.119233626988527	0.0111695845054418	0.0891314963448234	-9.5821046897232e-05
HCG18	MRPL9	hsa-miR-139-3p,hsa-miR-146b-3p	2.35992937241317e-10	0.192615532586459	0.000102726851470231	0.9854052477349	0.0403907633453316
HCG18	MRPS21	hsa-miR-455-3p	3.42545522884833e-05	-0.0678020096226074	0.90250543790858	0	-0.0104024386145582
HCG18	MRPS23	hsa-miR-455-3p	2.56605775624763e-07	0.212676222441655	2.00002494832865e-05	0	-0.00302684370711431
HCG18	MRS2	hsa-miR-146b-3p,hsa-miR-15a-5p,hsa-miR-455-3p	2.21327611363047e-27	0.115340022195315	0.0135720995918348	0.658611788854603	0.011289189890845
HCG18	MRTO4	hsa-miR-125b-5p	1.2159225693908e-05	0.121744480442489	0.00982362743114161	0.968853103942309	0.101645974118567
HCG18	MSI2	hsa-miR-23b-3p	4.89499379598804e-20	0.193035185289979	9.94309952696657e-05	0.691155490535336	0.00969471155266088
HCG18	MSMO1	hsa-miR-23b-3p,hsa-miR-455-3p	1.12781465351209e-20	-0.300253424600935	0.999999997799291	0	-0.0101574347094859
HCG18	MTMR2	hsa-miR-146b-3p	5.2970865394645e-23	0.363316658517232	3.40142031912667e-13	0.761502912210272	0.0118878891688441
HCG18	MYBL2	hsa-miR-146b-3p,hsa-miR-505-3p	6.4692665414031e-15	0.37763133063858	3.47564812853158e-14	0.897505621018532	0.027962137700278
HCG18	MYCT1	hsa-miR-23b-3p	1.32387266011922e-08	-0.220787682449761	0.999990140095781	0	-0.00764655932026032
HCG18	MYD88	hsa-miR-3127-5p	7.12439973831434e-10	-0.120324272733188	0.989433518447729	0	-0.0139600565183376
HCG18	MYO7A	hsa-miR-125b-5p	4.24613573862244e-12	-0.178337497129897	0.999700818101133	0	0.00403119913176997
HCG18	MZT1	hsa-miR-505-3p	1.98949750361489e-10	0.329379589567213	4.90330149922552e-11	0.570121091852873	0.0275288934461296
HCG18	NAAA	hsa-miR-139-3p	5.92081701834145e-11	-0.279873023810133	0.999999975188061	0	-0.0696036499279974
HCG18	NABP2	hsa-miR-505-3p	0.000672463482747137	0.0983112817063374	0.0299513866367572	0.132427351861014	0.00265798518595407
HCG18	NAP1L1	hsa-miR-23b-3p,hsa-miR-582-3p	1.14178021993286e-30	0.339401188001042	1.20209569170992e-11	0.642111514437009	0.00460373112285323
HCG18	NAP1L5	hsa-miR-23b-3p	9.00447331728742e-21	-0.254774458409686	0.999999621192789	0	-0.00580889878812652
HCG18	NAPB	hsa-miR-146b-3p	3.3088479965592e-18	0.187455086518402	0.000152549042187012	0	-0.0157206143019518
HCG18	NARF	hsa-miR-455-3p	8.15864652582750e-10	0.0850621949649966	0.0518740571201298	0	-0.00454968894690788
HCG18	NAV2	hsa-miR-146b-3p	1.27662423337447e-16	0.00211034518009493	0.483930752889984	0.46393419816944	0.00978213780148186
HCG18	NCAPG	hsa-miR-455-3p	1.61121626675314e-10	0.375617380769114	4.82375901811472e-14	0.996081752350737	0.00458154260096671
HCG18	NCOA5	hsa-miR-455-3p,hsa-miR-582-3p	7.74773327682802e-08	0.375667323323145	4.78484064622506e-14	0	-0.00359829952263757
HCG18	NDRG1	hsa-miR-505-3p	5.88845943758449e-12	0.194153340666493	9.11258399504971e-05	0.425808208232994	0.0219547936530141
HCG18	NDRG3	hsa-miR-455-3p	6.55693363298433e-17	0.351140246703346	2.16919657192664e-12	0.869336956846206	0.00355804623473344
HCG18	NEU1	hsa-miR-125b-5p,hsa-miR-146b-3p	1.40866937316216e-07	0.402048461824733	5.43309122622443e-16	0.802223688022021	0.0340785966537048
HCG18	NEURL1B	hsa-miR-15a-5p	5.20552372552207e-24	-0.115521347599289	0.986548927495837	0.758600310964643	0.00405712994079864
HCG18	NFE2L3	hsa-miR-582-3p	2.16565297824647e-08	0.245728814555311	9.45767438272697e-07	0.531578359288931	0.00416839987059187
HCG18	NFS1	hsa-miR-582-3p	1.64332931430143e-07	-0.211449894733178	0.999977793991986	0	-0.00553029367473906
HCG18	NIPSNAP3A	hsa-miR-582-3p	1.98093342924996e-06	-0.273216083686927	0.999999947463554	0.258569400775034	0.000700614002883015
HCG18	NLE1	hsa-miR-455-3p	4.78485402772155e-10	0.351466690127232	2.06620479004002e-12	0	-0.0129726994842921
HCG18	NME1	hsa-miR-141-3p	0.000111075124860562	0.123795813713895	0.00883097932945593	0	-0.0080666670869104
HCG18	NOL11	hsa-miR-23b-3p	1.20360344099022e-10	0.305741842933571	1.10878733560133e-09	0	-0.0125690587054511
HCG18	NOL12	hsa-miR-139-3p,hsa-miR-582-3p	5.69581922148242e-07	0.0975772393819203	0.0309233941126813	0.49472643987984	0.0496829526487255
HCG18	NPM1	hsa-miR-125b-5p,hsa-miR-23b-3p	4.5892194601167e-17	0.318931049239353	2.0127260414965e-10	0.975304426469163	0.0554462239339182
HCG18	NQO1	hsa-miR-455-3p	2.00929243443733e-07	0.035142156660855	0.251066440132827	0.519993037431173	0.0200702326723109
HCG18	NRCAM	hsa-miR-146b-3p,hsa-miR-455-3p	2.97908751220422e-13	0.0560195847805901	0.142228518252652	0.454164829332979	-0.00430399871598767
HCG18	NT5DC1	hsa-miR-125b-5p,hsa-miR-15a-5p,hsa-miR-582-3p	4.23883464425796e-18	-0.327198742866246	0.999999999933864	0.279129453102351	-0.031300203086207
HCG18	NUDT12	hsa-miR-141-3p	1.51699004175158e-14	-0.262203698901849	0.999999825985169	0	-0.0531738957023061
HCG18	NUFIP1	hsa-miR-455-3p	1.11099016306777e-07	0.161795537908465	0.000937036786729731	0	-0.00745934527526718
HCG18	NUP37	hsa-miR-125b-5p	9.44713654302331e-10	0.255244611232092	3.60867093377271e-07	0.943676692416723	0.104864663571231
HCG18	NUP93	hsa-miR-125b-5p	1.83252386320163e-08	0.198151354477609	6.64453105834656e-05	0.838761178021172	0.0688332662780478
HCG18	NVL	hsa-miR-212-3p	1.01874617258518e-09	0.244032156614214	1.11847640319719e-06	0.120274376402217	-0.00137297201245476
HCG18	OASL	hsa-miR-582-3p	3.553930336785e-07	-0.326818368996317	0.999999999930337	0	-0.00325017299200403
HCG18	OAZ2	hsa-miR-125b-5p	6.05042125382518e-12	-0.237654615233037	0.999997921709592	0	-0.0841079370580887
HCG18	OFD1	hsa-miR-139-3p	4.41959980220873e-06	0.314550864371611	3.58054007737698e-10	0.946384496112035	0.0535468040603952
HCG18	OIT3	hsa-miR-139-3p,hsa-miR-582-3p	2.13772459496907e-07	-0.190357821492027	0.999877717083279	0	-0.0464680645018262
HCG18	OLFM2	hsa-miR-455-3p	0.00140573733901978	-0.261361293313063	0.999999809709004	0	-0.00878639276393556
HCG18	OLFML2A	hsa-miR-125b-5p,hsa-miR-146b-3p,hsa-miR-212-3p	1.0247454396284e-10	0.0116203263224943	0.412210848119304	0.655626568066936	0.0183725258440385
HCG18	ORC2	hsa-miR-505-3p	0.275033779161864	0.411554275610742	9.7869139062493e-17	0.841013717336422	0.0566834738000214
HCG18	OSBPL6	hsa-miR-141-3p,hsa-miR-582-3p	4.36417336950688e-23	-0.10369930410482	0.976437268962231	0	0.000210493707524899
HCG18	OTUD3	hsa-miR-212-3p,hsa-miR-3127-5p	1.61430574249624e-28	0.295431761468741	3.9721006870203e-09	0.799552871193585	0.0251400193851394
HCG18	P2RX4	hsa-miR-125b-5p,hsa-miR-146b-3p	1.50918386597841e-21	0.160749772889646	0.00100371589011877	0.634120507324304	0.0686308679762816
HCG18	P2RY8	hsa-miR-146b-3p	3.08919155412764e-07	-0.124904198010707	0.991668030839139	0	-0.000577253567161096
HCG18	PA2G4	hsa-miR-146b-3p	1.81733844491737e-06	0.206783718963237	3.28821853665421e-05	0	-0.0151311841950534
HCG18	PANK1	hsa-miR-125b-5p,hsa-miR-15a-5p	1.30092881529823e-31	-0.212049047218549	0.999978898912853	0.447624430559879	-0.061827568990935
HCG18	PAQR5	hsa-miR-141-3p,hsa-miR-146b-3p	8.20065779573681e-09	0.15501980717952	0.00145237716555584	0.919483153258656	0.0336964142268658
HCG18	PARPBP	hsa-miR-212-3p	0.296321466309779	0.372170402782224	8.40902423931572e-14	0.986535323381205	0.0143186714254744
HCG18	PCCA	hsa-miR-146b-3p,hsa-miR-455-3p,hsa-miR-582-3p	8.16285053809491e-15	-0.202189545183954	0.999952010880591	0.316607008927785	2.02485946237951e-06
HCG18	PCCB	hsa-miR-455-3p	6.01722536828335e-05	-0.439044737162899	1	0	-0.00592919392038865
HCG18	PCK1	hsa-miR-141-3p	5.77183442248634e-14	-0.324934918428306	0.999999999909999	0	-0.040489632869842
HCG18	PCSK6	hsa-miR-582-3p	3.09101800134248e-19	-0.217866490482447	0.999987240765204	0	-0.00486342063660497
HCG18	PCYOX1	hsa-miR-582-3p	3.18925487741799e-17	-0.179357716494535	0.99972209994074	0	-0.00603594862674056
HCG18	PDCL3	hsa-miR-455-3p	5.3557698651385e-06	0.142012398329247	0.00321400413114828	0.641484485064757	0.0127333097062051
HCG18	PDE3B	hsa-miR-15a-5p	7.25311565136521e-48	-0.206751172838109	0.999967028661758	0	-0.00150774584686286
HCG18	PDE7B	hsa-miR-455-3p	7.89049324449882e-18	-0.238339460818904	0.999998053888248	0.918124715211235	0.0106661444785356
HCG18	PDGFB	hsa-miR-146b-3p	4.06073980229425e-17	0.0796142929098556	0.0639538249522358	0.863712862852025	0.0228485353919496
HCG18	PDGFRA	hsa-miR-139-3p,hsa-miR-141-3p,hsa-miR-146b-3p,hsa-miR-455-3p,hsa-miR-582-3p	3.68314238172903e-59	-0.0466353617667075	0.813493050501731	0.59708925434834	0.00729670407676662
HCG18	PDLIM2	hsa-miR-455-3p	3.88150388404301e-16	-0.365099968611921	0.999999999999742	0	-0.00681877496007249
HCG18	PDSS2	hsa-miR-582-3p	1.95530465936062e-15	-0.404611661039904	1	0	-0.000522759235787484
HCG18	PELP1	hsa-miR-455-3p	0.0010557889912107	0.0695607403738522	0.0918156140788983	0	-0.00196016668017435
HCG18	PES1	hsa-miR-146b-3p	5.22555482292356e-07	0.10268100124795	0.0246739920156655	0	-0.0232609284474885
HCG18	PET117	hsa-miR-505-3p	0.0962524759067312	0.130950382284659	0.00602099146146409	0.283727333753912	0.012849772431366
HCG18	PEX13	hsa-miR-15a-5p	6.1165127803999e-29	-0.178763324270331	0.999709878219148	0.522597599226886	0.00801916871697003
HCG18	PEX3	hsa-miR-582-3p	5.92845836455697e-09	-0.389828796327762	0.999999999999995	0.534252433975439	0.0108221841859854
HCG18	PGAP2	hsa-miR-455-3p	2.54513246057297e-08	0.068438371644418	0.0954108391568607	0	-0.0280502662674894
HCG18	PGAP3	hsa-miR-455-3p	3.65065384361028e-07	-0.113104971407173	0.984857540967055	0	-0.0220305340769325
HCG18	PGM1	hsa-miR-15a-5p,hsa-miR-582-3p	1.98061266852132e-18	-0.349188685936275	0.999999999997102	0.245683957462785	0.000434128414567969
HCG18	PGM5	hsa-miR-212-3p	2.41636386292907e-18	-0.236924367173345	0.999997771346211	0.516014552564879	0.0111652574817105
HCG18	PGRMC1	hsa-miR-455-3p	4.27347262957723e-06	-0.417591261580049	1	0	-0.00488271187713019
HCG18	PGRMC2	hsa-miR-141-3p,hsa-miR-582-3p	3.56558531826342e-24	-0.297229890315437	0.99999999680895	0	-0.0286162168261924
HCG18	PHF1	hsa-miR-455-3p	1.0228482745532e-17	0.412003709723693	9.01279735321953e-17	0	-0.00785575629717855
HCG18	PHF21A	hsa-miR-15a-5p	5.32152683907856e-22	0.346518060440443	4.29353578938017e-12	0.49451466998472	0.00278231069483609
HCG18	PHKA1	hsa-miR-125b-5p,hsa-miR-15a-5p,hsa-miR-455-3p	4.62645508356086e-35	-0.246492044337584	0.999999123315274	0.63802959907586	0.0127366490807659
HCG18	PHLDB2	hsa-miR-505-3p	1.27356078416262e-21	-0.0281463319523462	0.704529614100456	0	-0.0473314995407742
HCG18	PI4K2B	hsa-miR-15a-5p	1.07040885106321e-14	-0.299475361732329	0.99999999757748	0	-0.00232567323158644
HCG18	PI4KB	hsa-miR-23b-3p	3.85509485485363e-09	0.170109013822982	0.000534743946841664	0	-0.00394500290894953
HCG18	PID1	hsa-miR-15a-5p	7.47915010774801e-21	-0.240099283998519	0.999998357742785	0.224634882768503	0.000543828566158033
HCG18	PIGG	hsa-miR-141-3p,hsa-miR-455-3p	6.37446391893245e-35	0.2751431741659	4.23677783852977e-08	0.684355716072861	0.00316423086782386
HCG18	PIGU	hsa-miR-146b-3p	0.000291327319959822	0.162829063937973	0.000875143137762124	0.373333250856753	0.00465336132383939
HCG18	PIK3R1	hsa-miR-139-3p,hsa-miR-15a-5p,hsa-miR-212-3p,hsa-miR-23b-3p,hsa-miR-455-3p	9.48721798783891e-49	-0.241206787305911	0.999998525132914	0	-0.0321193255234963
HCG18	PIK3R3	hsa-miR-146b-3p	4.19714172788701e-33	-0.324056242926713	0.999999999898635	0	-0.00679519375772097
HCG18	PINK1	hsa-miR-455-3p	0.0207655981584059	-0.369078048407865	0.999999999999862	0	-0.00337424357018595
HCG18	PKM	hsa-miR-125b-5p	2.40226991259946e-12	0.288451877267707	9.16083889313232e-09	0.90631046104921	0.108807313128411
HCG18	PLA2G12A	hsa-miR-146b-3p	2.77201805416846e-26	-0.140971386606085	0.996584071567235	0.401406004340175	0.0106117283132994
HCG18	PLCB1	hsa-miR-146b-3p	2.11959077228878e-36	0.285523050253298	1.29214017680481e-08	0.516516815908077	0.00608979499745271
HCG18	PLCXD2	hsa-miR-146b-3p	2.11284352566816e-09	-0.2383297637957	0.999998052073975	0	-0.0152812366379882
HCG18	PLD6	hsa-miR-141-3p,hsa-miR-146b-3p,hsa-miR-582-3p	2.28612716229955e-08	0.171025893803204	0.000501870381584315	0.61449974745685	0.00728490769908983
HCG18	PLEKHG1	hsa-miR-455-3p	3.56270676724283e-13	-0.217738744141781	0.999987097138107	0.910432709390599	0.00742119584570686
HCG18	PLPBP	hsa-miR-15a-5p	1.17777770831046e-16	-0.236723448879974	0.999997728188707	0.773845119142928	0.0043881106638452
HCG18	PLPP3	hsa-miR-15a-5p	1.35492698911882e-12	-0.141844768277657	0.996754220986837	0.918323232640592	0.00295196039084575
HCG18	PLPP6	hsa-miR-15a-5p,hsa-miR-455-3p	1.79907802366563e-11	-0.210008523065146	0.999974907841217	0	-0.00870101191570558
HCG18	PML	hsa-miR-455-3p	2.56063105328379e-12	-0.0186308950174387	0.638978580731141	0.466928722061624	0.0256439403383237
HCG18	PMPCB	hsa-miR-455-3p,hsa-miR-582-3p	6.15959640175311e-20	-0.147099516060223	0.997626986457435	0.284686090159495	-0.00569663631511882
HCG18	PMS1	hsa-miR-15a-5p,hsa-miR-582-3p	5.92081701834145e-11	0.299531492312802	2.40581839899052e-09	0.434046788267865	9.13453760670313e-06
HCG18	PODXL	hsa-miR-125b-5p	4.05430901546465e-13	-0.0927177864279933	0.961966852993039	0	-0.0546723178324407
HCG18	POGLUT1	hsa-miR-125b-5p	0.000277638530036093	-0.0107322241295111	0.581176578218803	0	-0.0768151971488082
HCG18	POLR3K	hsa-miR-455-3p	9.87435706045525e-10	-0.0772222828313573	0.930098504594232	0.735017729456365	0.00459528881982137
HCG18	PON3	hsa-miR-455-3p	5.81559902249118e-08	-0.34947135513643	0.999999999997221	0	-0.0092664896483845
HCG18	POU2F1	hsa-miR-23b-3p,hsa-miR-455-3p	1.66267817131165e-21	0.319750729822969	1.80517093660501e-10	0	-0.0101361836800938
HCG18	PPIF	hsa-miR-23b-3p,hsa-miR-455-3p	1.38226762691105e-22	-0.241196048996264	0.999998523591117	0	-0.00371934606321314
HCG18	PPIH	hsa-miR-455-3p	8.56587625958261e-12	0.139915895815387	0.00363217833256645	0.490726706227625	0.0017973504343706
HCG18	PPP1CC	hsa-miR-582-3p	2.66002273175345e-17	0.333856121582537	2.63325399231468e-11	0.684425352327345	0.00277845889813005
HCG18	PPP1R1A	hsa-miR-146b-3p	1.70016190750503e-09	-0.0945134175568776	0.964734878090938	0.920108884045024	0.0427027603175443
HCG18	PPP2CB	hsa-miR-455-3p	3.51908769968709e-19	-0.106084999330647	0.978877475249449	0.187655049914156	0.00114068955777502
HCG18	PPP4R4	hsa-miR-23b-3p	1.28131895637451e-12	-0.345636741798301	0.999999999995116	0	-0.00810512376589584
HCG18	PRC1	hsa-miR-139-3p,hsa-miR-505-3p	4.86090322134421e-13	0.419998347930328	2.03808991431054e-17	0.941076791573292	0.0569991434306969
HCG18	PRDX3	hsa-miR-15a-5p,hsa-miR-23b-3p	4.62963837380034e-17	-0.216894504368507	0.999986108740715	0.297284489704889	-0.00412607264621374
HCG18	PRICKLE2	hsa-miR-15a-5p,hsa-miR-212-3p,hsa-miR-505-3p,hsa-miR-582-3p	7.15752895976927e-39	0.00252600457084299	0.480767951639172	0.975124754683963	0.0282896090722123
HCG18	PRKCH	hsa-miR-146b-3p	8.11055209549103e-12	-0.125140187820615	0.991771034859172	0	-0.0105986032967292
HCG18	PROS1	hsa-miR-455-3p	3.23874158121198e-12	-0.264728705135145	0.999999867143496	0	-0.00663509960103636
HCG18	PROX1	hsa-miR-3127-5p	1.23012547568991e-10	-0.0755751747848383	0.92576266296183	0	-0.0187503694847564
HCG18	PRPF3	hsa-miR-139-3p,hsa-miR-582-3p	1.00889560965872e-15	0.207975702585339	2.9769237066956e-05	0.499818813386413	0.0293384539251775
HCG18	PRPF6	hsa-miR-23b-3p	0.00683576994095627	0.0717209609730379	0.0851788989075917	0.0920447097058005	8.08641827476503e-05
HCG18	PRR13	hsa-miR-15a-5p,hsa-miR-455-3p,hsa-miR-582-3p	2.1739772407593e-18	-0.014036674056435	0.605650290913162	0.949494541243652	0.00665735282603958
HCG18	PRRG4	hsa-miR-455-3p	2.51940783855053e-26	-0.104354463103462	0.977129831633923	0	-0.0152008855698623
HCG18	PTBP1	hsa-miR-125b-5p,hsa-miR-139-3p,hsa-miR-582-3p	4.55229288854264e-20	0.329210066522411	5.01911547681456e-11	0.997656636391958	0.0440610654585882
HCG18	PTGES3	hsa-miR-141-3p	5.58141172852574e-34	0.145695083860579	0.00258271714465108	0	-0.0132733830391593
HCG18	PTK2B	hsa-miR-23b-3p,hsa-miR-455-3p	4.96410574974645e-11	-0.340596642186824	0.99999999998987	0.373385969231288	0.00120354746674423
HCG18	PTP4A1	hsa-miR-141-3p,hsa-miR-146b-3p,hsa-miR-582-3p	2.64664521244976e-53	-0.0491444385661545	0.826090394022524	0.308559380581898	-0.00418336841984596
HCG18	PTPDC1	hsa-miR-23b-3p	8.90591046666452e-24	0.305569558540547	1.13315174574447e-09	0.912180296430059	0.0054591576894733
HCG18	PTPN3	hsa-miR-15a-5p	4.61172241696673e-30	-0.136491881282717	0.995579630044846	0.712680312147581	0.00140680865678719
HCG18	PTPRJ	hsa-miR-146b-3p,hsa-miR-15a-5p,hsa-miR-455-3p,hsa-miR-505-3p	1.21034259810153e-53	-0.138498432592283	0.996058187670111	0	-0.0156887547958861
HCG18	PWWP2A	hsa-miR-15a-5p,hsa-miR-23b-3p,hsa-miR-455-3p	1.82519244703954e-28	0.262809072178417	1.63153847833865e-07	0.329706881206539	-0.00137150165717825
HCG18	RAB8A	hsa-miR-146b-3p	2.3658384670189e-18	-0.326670578553017	0.999999999928918	0	0.00156535272963976
HCG18	RACGAP1	hsa-miR-15a-5p	9.55951247753914e-44	0.3932959466656	2.51016615477501e-15	0	-0.00617976475561688
HCG18	RACK1	hsa-miR-23b-3p	0.00560982019925545	0.179393387126522	0.000277182020689643	0	-0.00372872347883171
HCG18	RAD1	hsa-miR-141-3p,hsa-miR-582-3p	8.35446709881368e-13	0.305886479492919	1.08872596387921e-09	0.403656082916233	0.00332322714367622
HCG18	RAD51	hsa-miR-23b-3p,hsa-miR-455-3p	1.22718445745001e-15	0.347687796407144	3.61604984174907e-12	0.88656620420367	0.00747438954085447
HCG18	RALA	hsa-miR-582-3p	1.1503244509109e-24	0.289488911552789	8.10278778585275e-09	0.41760872446967	0.00383624295424084
HCG18	RAN	hsa-miR-582-3p	6.4848742687581e-31	0.257991954451502	2.71261229054219e-07	0.320102828178136	0.00379797982087365
HCG18	RAP2C	hsa-miR-141-3p,hsa-miR-15a-5p	8.40556213168929e-63	-0.207808764861094	0.999969812183389	0.300481100550428	-0.01312201769179
HCG18	RAPGEF2	hsa-miR-141-3p,hsa-miR-455-3p	3.08344154034459e-43	-0.151322682246475	0.998168347578055	0	-0.0221769183236983
HCG18	RAPGEF4	hsa-miR-455-3p	2.60264095949036e-43	-0.219138688536025	0.999988590833085	0	-0.00856100281586411
HCG18	RARS	hsa-miR-455-3p	2.73109496363611e-07	0.111403522049114	0.0164398421032933	0.524708484998995	0.00212516913920942
HCG18	RBCK1	hsa-miR-139-3p	5.12883238009293e-07	0.0964686359855243	0.0324405510221627	0.799947889755829	0.125085031714098
HCG18	RBM12B	hsa-miR-23b-3p	6.03536675387499e-18	0.380779135657171	2.07282046161767e-14	0	-0.00163874468646885
HCG18	RBM3	hsa-miR-146b-3p,hsa-miR-582-3p	1.93490530355149e-08	0.282183798282932	1.90342960381833e-08	0.858264412882112	0.00553819468681205
HCG18	RBPJ	hsa-miR-15a-5p,hsa-miR-582-3p	9.81709101542358e-24	0.206797784378421	3.28437266430372e-05	0.903306490497589	0.00330796134006149
HCG18	RBPMS2	hsa-miR-23b-3p,hsa-miR-455-3p	1.47086588278366e-16	-0.385147294513589	0.99999999999999	0.496272464500277	0.00569397648244499
HCG18	RCAN1	hsa-miR-582-3p	9.56943416716099e-06	-0.388368446993823	0.999999999999994	0	-0.00230608854401027
HCG18	RDH11	hsa-miR-455-3p	5.47873279335587e-16	-0.275574543102656	0.999999959633231	0	-0.00999911214472654
HCG18	RDH5	hsa-miR-146b-3p	0.000384511242806933	-0.403780690633958	1	0	-0.0196517707935076
HCG18	RECQL5	hsa-miR-455-3p	9.79564682987975e-09	0.1208592419096	0.0102811268813401	0	-0.0219355984329483
HCG18	REPS2	hsa-miR-146b-3p,hsa-miR-23b-3p,hsa-miR-455-3p	1.65434131688697e-22	-0.339792685469196	0.999999999988633	0.0648662848268571	-0.00268574210657537
HCG18	RIDA	hsa-miR-15a-5p	2.70597115775993e-06	-0.440185655585641	1	0	8.69685842685985e-06
HCG18	RIT1	hsa-miR-125b-5p,hsa-miR-212-3p	6.22018396179241e-30	0.292940959003248	5.36604186516252e-09	0.972153100823168	0.0620214112947134
HCG18	RNASEH2B	hsa-miR-212-3p	4.85971701887681e-21	0.0861011715519236	0.0497899304931336	0.456208611592603	0.00576549487832211
HCG18	RNF10	hsa-miR-146b-3p,hsa-miR-15a-5p	4.55364765288457e-30	-0.124706829544097	0.991581020121047	0	-0.00517032367967961
HCG18	RNF125	hsa-miR-146b-3p,hsa-miR-15a-5p,hsa-miR-455-3p,hsa-miR-582-3p	4.86959324467835e-28	-0.239429864857165	0.999998247925073	0	-0.00467320110488526
HCG18	RNF144B	hsa-miR-125b-5p,hsa-miR-146b-3p,hsa-miR-15a-5p,hsa-miR-455-3p	1.45113966611993e-22	-0.203673169591711	0.999957487204719	0	-0.0382919825666864
HCG18	RNF145	hsa-miR-141-3p	1.8782184115673e-38	0.288843011567868	8.7469625019266e-09	0.905183473767716	0.0477881604873484
HCG18	RNF152	hsa-miR-455-3p	2.82495751581288e-12	-0.282258975413729	0.999999981129919	0.0640358733012109	0.001266636301126
HCG18	RNF170	hsa-miR-141-3p	9.16547079905955e-15	-0.0528529983779542	0.843697170388838	0	-0.0130544642037791
HCG18	RNF24	hsa-miR-15a-5p,hsa-miR-455-3p	9.63555496685255e-14	0.183573294564538	0.000204005785466549	0.769321950855775	0.0103732080562444
HCG18	RNLS	hsa-miR-146b-3p	5.00589438960617e-16	-0.225289812613943	0.999993417757732	0	-0.024440734172604
HCG18	RNPS1	hsa-miR-15a-5p	3.37961977096603e-09	0.249051635573824	6.78554354226643e-07	0.953916214680587	0.00149744292334861
HCG18	ROBO4	hsa-miR-139-3p	8.00933590464739e-06	-0.297911849609656	0.999999997064385	0	-0.153801759639728
HCG18	RPAP3	hsa-miR-582-3p	0.0303124856511943	0.159594552298952	0.00108239450873794	0.492077548824832	0.00548868905723304
HCG18	RPL36A	hsa-miR-141-3p	3.1431697138078e-14	0.144359638180171	0.00279743730114067	0.235680435333075	0.00318584651953788
HCG18	RPL37	hsa-miR-455-3p	3.41768596472206e-14	0.101989777759751	0.0254530001711993	0	-0.014803417979264
HCG18	RPL4	hsa-miR-455-3p	2.41195885491549e-09	0.228762658217126	4.79215414531814e-06	0	-0.00907031490771557
HCG18	RPL8	hsa-miR-455-3p	1.27936300778078e-06	0.146157837666173	0.00251184761310662	0	-0.00564954552290178
HCG18	RPLP0	hsa-miR-125b-5p,hsa-miR-505-3p,hsa-miR-582-3p	2.75371589405678e-11	0.210699529020895	2.36669395225844e-05	0.99133025484331	0.0642239879398022
HCG18	RPP14	hsa-miR-23b-3p,hsa-miR-455-3p,hsa-miR-582-3p	6.90882164108211e-14	-0.232626866278456	0.999996653341418	0	-0.0108528050951023
HCG18	RPRD1A	hsa-miR-23b-3p	1.2761741659297e-23	0.249986186527104	6.1753157533659e-07	0.715598356473146	0.00845533059617712
HCG18	RPS18	hsa-miR-582-3p	6.36965316513518e-06	0.41877975811952	2.56301472531358e-17	0.726174500759005	0.000711566281217102
HCG18	RPS2	hsa-miR-455-3p	5.24490041820321e-12	0.18536340971698	0.000178542632637672	0	-0.00205878484746466
HCG18	RPS7	hsa-miR-125b-5p,hsa-miR-146b-3p	6.3520911351559e-11	0.202850796085439	4.54710914513337e-05	0.499463525072213	0.0454679318365779
HCG18	RSL24D1	hsa-miR-141-3p,hsa-miR-212-3p,hsa-miR-455-3p	4.47787482988528e-13	0.251408702417981	5.34629531406493e-07	0	-0.014815864228656
HCG18	RUNDC3B	hsa-miR-146b-3p,hsa-miR-15a-5p	1.96612449184832e-27	-0.273817500793045	0.999999950866058	0	-0.0154318521615395
HCG18	RWDD2B	hsa-miR-582-3p	0.000175240517242582	-0.301893926318573	0.99999999820434	0	-0.00367283751940034
HCG18	RYBP	hsa-miR-125b-5p,hsa-miR-141-3p,hsa-miR-15a-5p,hsa-miR-23b-3p,hsa-miR-455-3p,hsa-miR-582-3p	7.68068300064187e-36	0.00794051239405161	0.439750508424198	0	-0.0144401792613671
HCG18	S1PR1	hsa-miR-139-3p	2.23254495708281e-44	-0.136033551105556	0.995463321267295	0	-0.155559011138608
HCG18	SACS	hsa-miR-582-3p	1.92373326565185e-41	0.190271256201334	0.00012309785527601	0.267739714367177	0.00587535707767634
HCG18	SAFB2	hsa-miR-23b-3p,hsa-miR-582-3p	2.04293611694243e-12	0.162873904513494	0.000872544547297918	0.450022443287434	6.90236200976968e-05
HCG18	SAMD4A	hsa-miR-15a-5p,hsa-miR-455-3p	1.47922334467088e-34	-0.130336921870267	0.993773614276096	0	-0.00901549041113221
HCG18	SATB1	hsa-miR-23b-3p,hsa-miR-455-3p	9.03096479676746e-29	-0.129900665623385	0.993623814367419	0.784529740708164	0.00870684579067507
HCG18	SCARB2	hsa-miR-125b-5p	2.2047558161252e-15	-0.186968753713349	0.999841743091124	0	-0.0805383261433253
HCG18	SCARF1	hsa-miR-455-3p,hsa-miR-582-3p	4.50681473139408e-11	-0.204185079211857	0.999959236188372	0.476246372934444	0.00526454817176825
HCG18	SCLY	hsa-miR-125b-5p	4.68077969218277e-09	0.104376567203768	0.0228471033767317	0.750355109014643	0.0631707835154736
HCG18	SCN4B	hsa-miR-582-3p	2.13315472062426e-12	-0.200496210346904	0.999944951849558	0	-0.00417452854498479
HCG18	SCNM1	hsa-miR-455-3p	6.18411855941451e-06	0.144974594077623	0.00269664456257181	0	-0.00107381955548386
HCG18	SCOC	hsa-miR-15a-5p	8.6800412834983e-17	-0.0908108706177282	0.95883664297957	0.397323407048366	0.010746420325728
HCG18	SDC4	hsa-miR-582-3p	9.54979335495429e-11	-0.146946871119255	0.99760496213101	0	-0.00691745587610504
HCG18	SDS	hsa-miR-146b-3p	1.80010012383613e-06	-0.32532482861476	0.999999999914635	0	0.00410398159085118
HCG18	SEC14L2	hsa-miR-125b-5p,hsa-miR-139-3p	4.4612880148924e-12	-0.441802970342628	1	0	-0.0926835479211316
HCG18	SEC14L4	hsa-miR-15a-5p,hsa-miR-455-3p	1.17462484880854e-25	-0.102416663235169	0.975030484585266	0.438519736205586	-0.00442872078544906
HCG18	SEC24B	hsa-miR-455-3p	2.32432047448724e-07	-0.171878083822079	0.999527003072213	0	-0.00627345514089644
HCG18	SEMA3G	hsa-miR-455-3p	5.26146258972904e-14	-0.116394377839527	0.987118732918597	0.32864362376271	0.00186577671958546
HCG18	SESN1	hsa-miR-15a-5p	8.1878817000105e-44	-0.224092804408544	0.999992665233791	0.573714891126917	0.00116515114875984
HCG18	SFMBT1	hsa-miR-212-3p,hsa-miR-582-3p	2.26046838159419e-38	0.0096087293614642	0.427221273388514	0	-0.0083665935981809
HCG18	SFPQ	hsa-miR-141-3p,hsa-miR-582-3p	3.45675435173641e-17	0.332926666111433	2.99855743064348e-11	0.91460768128225	0.0158595764695583
HCG18	SFXN2	hsa-miR-146b-3p,hsa-miR-455-3p	6.76348194678936e-14	-0.139107761930907	0.996194066163015	0	-0.0159622207566709
HCG18	SGK1	hsa-miR-15a-5p,hsa-miR-23b-3p	3.5983997092659e-31	-0.174446311389267	0.99960500815871	0.426599653382894	0.000801346766102856
HCG18	SGK2	hsa-miR-455-3p	1.07975236184591e-11	-0.228840618966107	0.999995242140479	0	-0.00656835402399511
HCG18	SH2B3	hsa-miR-141-3p	8.03174243669881e-32	-0.103189552711326	0.975886339017926	0	-0.00516953155965703
HCG18	SH3BP5L	hsa-miR-125b-5p	4.71838024555035e-05	0.134525723331627	0.00493874895149951	0.23046037012905	0.00702189818469739
HCG18	SHCBP1	hsa-miR-455-3p	1.93725562777409e-17	0.32859063458974	5.46537727824937e-11	0.592277531046704	0.00946408934555426
HCG18	SHE	hsa-miR-139-3p,hsa-miR-582-3p	3.61699367304353e-19	-0.349623680637149	0.999999999997283	0	-0.0375005514059888
HCG18	SHPK	hsa-miR-455-3p	0.01087557624293	-0.374894521968283	0.999999999999946	0	-0.0030386135110031
HCG18	SHROOM2	hsa-miR-23b-3p	1.40692372634377e-12	-0.228581723894588	0.999995127345072	0.760415432427452	0.00509885188029965
HCG18	SIAH2	hsa-miR-146b-3p	1.42522920903871e-13	-0.0993796295996787	0.971418093742569	0	-0.00582114496182129
HCG18	SIRT3	hsa-miR-455-3p	2.76438055429334e-09	-0.305784776443676	0.999999998897205	0	-0.0106162847545767
HCG18	SIRT7	hsa-miR-125b-5p	8.07344217693644e-17	0.144612968631805	0.00275551282512066	0.617269670893926	0.0424134423340149
HCG18	SKA3	hsa-miR-505-3p,hsa-miR-582-3p	3.63719255016274e-10	0.392143873030226	3.06008098914888e-15	0.92554393268178	0.0220123390248244
HCG18	SLC11A1	hsa-miR-139-3p	1.81522667870081e-10	-0.0423414135759209	0.790667771269161	0.753728178487592	0.0542617767821152
HCG18	SLC16A3	hsa-miR-141-3p,hsa-miR-455-3p	1.68528873796353e-07	0.237304602539325	2.14911059187174e-06	0.791189669450548	0.0441039867265903
HCG18	SLC1A1	hsa-miR-141-3p,hsa-miR-23b-3p	1.21290638611669e-23	-0.354413006844284	0.999999999998671	0	-0.00837113801390343
HCG18	SLC20A2	hsa-miR-15a-5p	8.26298456909278e-24	-0.099926853924678	0.972099222967061	0.913426746923988	0.00202734159640629
HCG18	SLC22A25	hsa-miR-582-3p	0.000558641795777794	-0.291116476138887	0.999999993323521	0	-0.00385155705611651
HCG18	SLC22A7	hsa-miR-146b-3p	2.47785029007636e-09	-0.296504730588707	0.999999996513741	0	-0.0107046055384033
HCG18	SLC25A15	hsa-miR-125b-5p,hsa-miR-15a-5p,hsa-miR-455-3p	1.70054855079383e-19	-0.270388641591922	0.999999928182466	0	-0.0314787504772812
HCG18	SLC25A20	hsa-miR-582-3p	1.03115524616793e-12	-0.419744792982191	1	0	-0.00238498875253473
HCG18	SLC25A25	hsa-miR-455-3p	2.32589570017067e-16	-0.256507766313924	0.999999683385752	0	-0.00642153051046929
HCG18	SLC2A1	hsa-miR-582-3p	1.21429575004395e-16	0.140981964179635	0.00341382088350323	0.263870071212404	0.00867740260069527
HCG18	SLC2A10	hsa-miR-146b-3p,hsa-miR-3127-5p	9.63431384321417e-10	-0.33145556546856	0.999999999963202	0	-0.0203464674747695
HCG18	SLC2A2	hsa-miR-139-3p	1.19290481029e-09	-0.275377558235716	0.999999958731043	0	-0.0749037481325339
HCG18	SLC30A1	hsa-miR-455-3p,hsa-miR-582-3p	2.12622100792172e-17	-0.224531894904962	0.999992950299669	0	-0.00944253231983257
HCG18	SLC31A1	hsa-miR-146b-3p,hsa-miR-505-3p	3.31190203813398e-24	-0.337133806204198	0.999999999983404	0	-0.0583518204249079
HCG18	SLC35D1	hsa-miR-141-3p	6.03531994078593e-17	-0.329205914906403	0.99999999994978	0	-0.0430145559019456
HCG18	SLC39A10	hsa-miR-15a-5p,hsa-miR-582-3p	9.53819315688394e-38	0.205645832730276	3.6138007931959e-05	0.636359094329805	0.00527811395497298
HCG18	SLC39A14	hsa-miR-455-3p	1.0104357106745e-20	-0.188000773809843	0.999853626618457	0	-0.00217303889786002
HCG18	SLC39A8	hsa-miR-455-3p,hsa-miR-505-3p	4.10323661594112e-18	-0.294853659881457	0.999999995739589	0	-0.0599390677784457
HCG18	SLC41A2	hsa-miR-15a-5p,hsa-miR-582-3p	1.3948435674788e-17	-0.402244918199408	1	0.404971938623952	0.00348418565404826
HCG18	SLC6A1	hsa-miR-212-3p,hsa-miR-582-3p	7.42245154012881e-27	-0.270535948279918	0.999999929336488	0	-0.0181176271426343
HCG18	SLC7A1	hsa-miR-125b-5p,hsa-miR-23b-3p,hsa-miR-3127-5p	8.7296014213137e-20	0.287702142838097	1.0007732122282e-08	0.93631266503164	0.0412122356128068
HCG18	SLC7A2	hsa-miR-15a-5p,hsa-miR-23b-3p	4.18638197963869e-23	-0.196451335228832	0.999923945274789	0.796399370331847	0.00672686762741298
HCG18	SLC9A3R2	hsa-miR-125b-5p	1.20637255743959e-08	-0.288227233398642	0.99999999059296	0	-0.0854021977091934
HCG18	SLCO2A1	hsa-miR-455-3p	5.0947992205997e-09	-0.281305497978826	0.999999978941951	0.81498446779629	0.0138330156089202
HCG18	SMAD1	hsa-miR-582-3p	3.39404533765232e-19	-0.0637281169398207	0.888374459312508	0	-0.00230440959466985
HCG18	SMARCA2	hsa-miR-139-3p	8.95296382082366e-18	-0.179835148206777	0.999731569007399	0	-0.10108130674857
HCG18	SMARCD1	hsa-miR-455-3p,hsa-miR-582-3p	3.15124528209621e-12	0.364418262139835	2.86522728549433e-13	0.910687970753825	0.00361523935922872
HCG18	SMIM19	hsa-miR-455-3p	0.00259404385963276	-0.374823152478393	0.999999999999945	0	-0.00841324908838831
HCG18	SMN2	hsa-miR-23b-3p,hsa-miR-455-3p	2.57885549409048e-13	0.0778941363413203	0.0681896894275723	0.399013527010327	-0.00129478890175583
HCG18	SMO	hsa-miR-125b-5p	2.21457299082173e-07	-0.124495149458121	0.991486818257862	0	-0.0832729283414125
HCG18	SMPD1	hsa-miR-146b-3p,hsa-miR-15a-5p	2.107808092235e-26	-0.328344119635831	0.999999999943465	0.367147253292916	0.00153657001829882
HCG18	SMYD5	hsa-miR-125b-5p,hsa-miR-455-3p	1.04251041557701e-11	0.400993168349811	6.54982554860465e-16	0.9828698666166	0.048679538019237
HCG18	SNED1	hsa-miR-455-3p	1.16025676658652e-10	-0.166440004906253	0.999312869992514	0	-0.00850424135469421
HCG18	SNRK	hsa-miR-15a-5p	3.88729246513039e-38	-0.173297493615827	0.999571714452901	0.57923409422949	0.00111332264860417
HCG18	SNRPB	hsa-miR-125b-5p,hsa-miR-146b-3p,hsa-miR-582-3p	2.0195567701217e-09	0.28788503531841	9.79441515790265e-09	0.657217750799571	0.0378160875906925
HCG18	SNRPB2	hsa-miR-15a-5p	3.79173986653138e-11	0.166683230492247	0.000675908370115278	0	-0.0019664360927166
HCG18	SNRPC	hsa-miR-23b-3p	8.33330204036644e-09	0.32739190909898	6.44128276468974e-11	0	-0.00479803975229554
HCG18	SNRPD1	hsa-miR-455-3p	4.45636302690517e-08	0.240444980046366	1.58815172757491e-06	0.313161333479289	0.000443120934719293
HCG18	SNU13	hsa-miR-23b-3p	0.0356449813191415	0.14774673112574	0.00228164438040707	0.968600098876691	0.00601604588670979
HCG18	SORBS2	hsa-miR-139-3p,hsa-miR-3127-5p	4.08943012193493e-17	-0.28748893954054	0.999999989737925	0	-0.0647408348251641
HCG18	SORBS3	hsa-miR-455-3p,hsa-miR-582-3p	4.86179335034147e-07	-0.216592011613782	0.999985737465894	0	-0.00510846561738143
HCG18	SORL1	hsa-miR-146b-3p,hsa-miR-582-3p	3.01274958360972e-26	-0.187244989455008	0.999845009111787	0	-0.0132274238324395
HCG18	SOX6	hsa-miR-15a-5p,hsa-miR-23b-3p,hsa-miR-455-3p	6.46378763135693e-35	-0.0708613916444675	0.912224515426803	0.970706732041004	0.00370989299777243
HCG18	SP110	hsa-miR-455-3p	1.96559433169577e-06	-0.0919832842473006	0.960784866189072	0.457883097880222	0.0298659695893106
HCG18	SPATS2	hsa-miR-141-3p,hsa-miR-146b-3p,hsa-miR-582-3p	1.00316583851348e-22	0.357312061866024	8.56546352677537e-13	0.985305060096176	0.018425491413209
HCG18	SPRY1	hsa-miR-212-3p,hsa-miR-455-3p	2.75998869727218e-09	0.0074706701056448	0.443290720591255	0.984146317836839	0.0188076259987039
HCG18	SPRYD4	hsa-miR-141-3p,hsa-miR-582-3p	3.54102723758617e-11	-0.325306981839288	0.999999999914428	0	-0.0195877144828861
HCG18	SREK1IP1	hsa-miR-141-3p	4.0978886048485e-14	0.0916167727790554	0.0398159763415406	0	-0.00578472406969355
HCG18	SRF	hsa-miR-146b-3p	2.41939258294096e-10	0.42796000396379	4.45585206429694e-18	0.417720898128853	0.00109210144798783
HCG18	SRR	hsa-miR-455-3p	0.000252810304552042	-0.310227816264334	0.999999999373554	0	-0.00554822241958836
HCG18	SRSF7	hsa-miR-455-3p	1.05124443944245e-12	0.178621014773665	0.000293120937105407	0.316885207983682	0.000693886534559568
HCG18	SSR1	hsa-miR-141-3p,hsa-miR-15a-5p,hsa-miR-23b-3p,hsa-miR-455-3p	1.09913760200769e-26	0.404243819052373	3.67479541053559e-16	0.133393371011404	-0.00299969498772901
HCG18	STEAP3	hsa-miR-15a-5p	4.53500035465305e-13	-0.238396917720967	0.999998064605149	0	-0.000741350935417218
HCG18	STEAP4	hsa-miR-455-3p	1.69966437256013e-26	-0.267727885012925	0.999999903930338	0.896606199463448	0.00752473115538521
HCG18	STIP1	hsa-miR-139-3p	8.52016044738004e-06	0.222850965213449	8.20143849426052e-06	0.858031560531968	0.0929797586131171
HCG18	STK3	hsa-miR-141-3p,hsa-miR-455-3p,hsa-miR-582-3p	4.06073980229425e-17	0.162038343924484	0.000922146556652364	0.340564630811522	0.00106131726593905
HCG18	STK32C	hsa-miR-455-3p	0.253104993469579	0.0604808614242059	0.123891230752657	0.503443684922029	0.0200301315123573
HCG18	STK38	hsa-miR-15a-5p	1.13262453120637e-30	0.374786768157213	5.51833687399606e-14	0	-0.00143030348517803
HCG18	STMN1	hsa-miR-455-3p	3.69480272120227e-22	0.316216744645269	2.87928258426078e-10	0.644892141265114	0.00204586177141375
HCG18	STON2	hsa-miR-141-3p,hsa-miR-582-3p	1.0782943572717e-15	-0.200937288815037	0.999946879091544	0.410868769191363	-0.0145305030622246
HCG18	STX6	hsa-miR-141-3p,hsa-miR-455-3p,hsa-miR-582-3p	5.10237073123367e-60	0.338731803027497	1.32254702024555e-11	0.949259818264964	0.0167199288205754
HCG18	STXBP4	hsa-miR-582-3p	8.89219130956071e-22	0.327634852331148	6.23069849704797e-11	0.57585743138321	0.00319569893182597
HCG18	SUB1	hsa-miR-505-3p	2.41096366879975e-22	0.0926875086074972	0.0380812925539366	0.0590182013075672	-0.00234225215814797
HCG18	SUCO	hsa-miR-15a-5p,hsa-miR-23b-3p	1.56952074462256e-19	0.357785181032287	7.96989862010346e-13	0.509511399836785	0.00331483757283549
HCG18	SUGT1	hsa-miR-141-3p,hsa-miR-146b-3p	1.88389576600889e-21	-0.0151861925898095	0.614072706356147	0	-0.0303879346674805
HCG18	SULF2	hsa-miR-141-3p,hsa-miR-455-3p,hsa-miR-582-3p	6.89119364679453e-10	-0.0331643484486897	0.736745619807556	0.943881226846575	0.0276615174324095
HCG18	SULT1E1	hsa-miR-582-3p	4.70944472455685e-11	-0.076212969991633	0.927465248220961	0.981682326967087	0.00271770518574173
HCG18	SULT2A1	hsa-miR-146b-3p	4.66518263941077e-07	-0.335763625117905	0.999999999979858	0	-0.0169156543665784
HCG18	SUMO2	hsa-miR-139-3p,hsa-miR-455-3p	1.6201910753944e-18	0.309739599294635	6.6691957069015e-10	0.480709388704021	0.0146076583457263
HCG18	SUPT3H	hsa-miR-505-3p	2.10122794828444e-08	0.473696222925552	3.16286664082093e-22	0.783282666997153	0.0419960948329138
HCG18	SUPT6H	hsa-miR-125b-5p,hsa-miR-141-3p	2.86031122562121e-08	0.0854913659438704	0.0510049458604754	0.154733173413986	-0.0133249110902629
HCG18	SYNE1	hsa-miR-455-3p	5.62673955281135e-34	-0.207161876504425	0.99996813717342	0.769878329101092	0.0143965433038645
HCG18	SYNE3	hsa-miR-141-3p	0.0103753838409708	-0.0359136581097164	0.75360591721633	0.420665255454499	0.0154075921480596
HCG18	SYPL1	hsa-miR-15a-5p	1.64682509991271e-22	-0.0660415832797261	0.896568269349308	0.50104266238292	0.00733880864015563
HCG18	TAF1A	hsa-miR-455-3p	5.10112182430125e-06	0.305749158647971	1.10776407787134e-09	0.514574492646464	0.00126982545227011
HCG18	TAPBPL	hsa-miR-146b-3p,hsa-miR-582-3p	2.58280701863182e-09	-0.30527941897494	0.999999998824638	0	-0.00882092187176847
HCG18	TAT	hsa-miR-455-3p,hsa-miR-582-3p	2.53366006162118e-14	-0.454174357737266	1	0	-0.0039881683513962
HCG18	TBC1D24	hsa-miR-23b-3p,hsa-miR-455-3p	5.80520421708847e-10	-0.21229856986104	0.999979343569496	0	-0.0101707837159309
HCG18	TBC1D30	hsa-miR-146b-3p,hsa-miR-455-3p,hsa-miR-582-3p	2.12126059302203e-11	0.100984983672621	0.0266219002742761	0.514174141505471	0.00965088831504599
HCG18	TBCC	hsa-miR-455-3p	2.09521490400009e-06	0.471217893748852	5.51126854680704e-22	0	-0.0155186128945465
HCG18	TCAF1	hsa-miR-582-3p	0.0305829227512987	-0.0292404049177234	0.71170551043675	0	-0.000355964664593686
HCG18	TCF4	hsa-miR-141-3p,hsa-miR-455-3p	3.94719898638419e-45	-0.0972619892492708	0.968651248894531	0.430520740071772	0.00780424143029397
HCG18	TDG	hsa-miR-125b-5p,hsa-miR-146b-3p	1.0782943572717e-15	0.365996742154926	2.2382455065355e-13	0.967575212097281	0.0587951376183097
HCG18	TECPR2	hsa-miR-15a-5p	3.87419832007623e-15	-0.145569909541723	0.997397806027249	0	-0.000534154099307238
HCG18	TF	hsa-miR-146b-3p	8.90372622140382e-12	-0.29036897571977	0.999999992701517	0	-0.0224331427364825
HCG18	TFAP4	hsa-miR-146b-3p	8.43030048768431e-08	0.270389968521085	7.18070582294684e-08	0	-0.0114531998889145
HCG18	TGFBR2	hsa-miR-146b-3p,hsa-miR-23b-3p,hsa-miR-505-3p	3.55771548223465e-47	0.0460833048719379	0.189352403568562	0	-0.00609652835163739
HCG18	TGFBR3	hsa-miR-15a-5p,hsa-miR-23b-3p	4.05220588976168e-27	-0.216329912594855	0.999985408191961	0.328995505092679	-0.0054265769380316
HCG18	THADA	hsa-miR-505-3p	4.65607137800117e-15	0.0422556330496364	0.209804282491626	0.350983296002449	0.0254811214755463
HCG18	THAP2	hsa-miR-146b-3p,hsa-miR-23b-3p,hsa-miR-455-3p	1.07040885106321e-14	0.0995023826254794	0.0284279294058706	0.328380035170022	0.00100162676619173
HCG18	THBD	hsa-miR-3127-5p,hsa-miR-455-3p	1.69974677168755e-05	-0.177351805878264	0.999678830593054	0.394914953707317	-0.000995797372592852
HCG18	THUMPD2	hsa-miR-139-3p,hsa-miR-455-3p	4.78485402772155e-10	0.342884141906757	7.28682972118068e-12	0.991167540140544	0.0255069116867853
HCG18	TIMM50	hsa-miR-455-3p	5.49106392521828e-22	-0.0393217739972285	0.773678958758304	0	-0.00370288555328911
HCG18	TIMM9	hsa-miR-212-3p	0.000125067099360789	0.0695117958386421	0.0919702817495639	0.374242551023424	0.00448585985818362
HCG18	TIPIN	hsa-miR-455-3p	3.71711896045483e-09	0.169797252551741	0.000546366151297914	0.63553960291698	0.00263061441527718
HCG18	TJAP1	hsa-miR-125b-5p,hsa-miR-212-3p,hsa-miR-455-3p	1.02559926526875e-13	0.499698389513913	7.04385223748953e-25	0.307959933624643	-0.0113886202844902
HCG18	TKT	hsa-miR-146b-3p,hsa-miR-3127-5p	1.52634340438104e-12	0.10506486327072	0.0221385927585796	0	-0.0421645479015906
HCG18	TLK2	hsa-miR-582-3p	1.65501357844721e-16	0.324093033225505	1.00862081088941e-10	0	-0.0013231967559193
HCG18	TM7SF3	hsa-miR-146b-3p,hsa-miR-15a-5p	4.06073980229425e-17	-0.154958614784659	0.998541975420614	0.546129057105993	0.00532848772836313
HCG18	TMCC1	hsa-miR-15a-5p,hsa-miR-582-3p	2.25232960695261e-53	0.0679035882144521	0.0971597390486414	0.265176868514655	0.00279494577008785
HCG18	TMEM116	hsa-miR-582-3p	6.12157614528026e-13	-0.0309519086899055	0.72276395598773	0	-0.00103256281517659
HCG18	TMEM131L	hsa-miR-23b-3p	1.00059511055825e-13	-0.347076309024617	0.999999999996044	0	-0.00657849138576488
HCG18	TMEM30B	hsa-miR-455-3p,hsa-miR-582-3p	6.13637056741969e-06	-0.0957801059333076	0.966586759861618	0	-0.0047315468586721
HCG18	TMEM50A	hsa-miR-146b-3p	1.14417257427711e-16	-0.0403377155286316	0.779479623715506	0	-0.00280861465307679
HCG18	TMPRSS3	hsa-miR-582-3p	6.36662178507739e-09	0.0786950266261684	0.0661914246532787	0.546762608188227	0.00573745212582948
HCG18	TNFAIP8L1	hsa-miR-125b-5p	5.7308247909603e-17	-0.180630217476961	0.999746676126983	0	-0.0359578927619226
HCG18	TNPO1	hsa-miR-141-3p,hsa-miR-23b-3p,hsa-miR-505-3p	3.24078843833421e-31	0.217396821630955	1.32948629594907e-05	0.1314028345181	-0.00903100146227596
HCG18	TPM3	hsa-miR-146b-3p,hsa-miR-15a-5p,hsa-miR-23b-3p,hsa-miR-455-3p	4.92469020149903e-27	0.222622605271438	8.3710415441284e-06	0.882410695923297	0.00809384426103778
HCG18	TRABD2B	hsa-miR-15a-5p	1.05807880892504e-12	-0.154733125646556	0.998520992443042	0.375802205106415	0.0130862028191778
HCG18	TRAM2	hsa-miR-141-3p	3.66940385134188e-10	0.110745881322524	0.0169661079363104	0	-0.00581177286369468
HCG18	TRAPPC4	hsa-miR-582-3p	7.5700219249249e-17	0.196748377051732	7.42868185807394e-05	0.578046041400837	0.00432211412973291
HCG18	TRIM13	hsa-miR-582-3p	4.380290675837e-15	0.115551219745784	0.0134312233943911	0	-0.00156107921692401
HCG18	TRIM16	hsa-miR-146b-3p	1.79010943847242e-05	0.126213213261445	0.00777453650406473	0	-0.0341864971660975
HCG18	TRIM35	hsa-miR-146b-3p,hsa-miR-15a-5p	6.57911150499016e-16	-0.26855144407233	0.99999991217418	0	-0.00672908874776662
HCG18	TRIM45	hsa-miR-455-3p	1.49224370928296e-05	0.311613577091801	5.24127947428575e-10	0.23314361156957	-0.000194693844370597
HCG18	TRIM5	hsa-miR-146b-3p	1.9300377265114e-09	-0.164365802750901	0.999209988033614	0	-0.0199477169759278
HCG18	TROAP	hsa-miR-455-3p	4.43536589014463e-06	0.340221388035465	1.06902339317839e-11	0.577465163901772	0.00150666097774277
HCG18	TSN	hsa-miR-455-3p,hsa-miR-582-3p	8.92799531972412e-09	0.259586101360557	2.2951309692232e-07	0.337873035267406	0.000801157580657297
HCG18	TSPAN12	hsa-miR-212-3p,hsa-miR-23b-3p	4.18638197963869e-23	0.114097321433342	0.0144270070547131	0.442381415116276	-0.00277342456599471
HCG18	TSPAN18	hsa-miR-146b-3p,hsa-miR-455-3p	7.10815651632628e-12	-0.163113927143289	0.999141245448197	0.85426036440562	0.0152384515678102
HCG18	TSPYL1	hsa-miR-455-3p	5.65236952746505e-17	-0.300117213049991	0.999999997761936	0	-0.00515524913934928
HCG18	TSPYL2	hsa-miR-15a-5p	1.62617303540348e-33	0.146884714909405	0.00240405871348411	0	-0.00296327002424948
HCG18	TTC19	hsa-miR-125b-5p	7.69851958022587e-14	-0.136317325879847	0.995535650269177	0	-0.0378240357514868
HCG18	TTC27	hsa-miR-582-3p	8.35446709881368e-13	0.309314786851357	7.04192613680775e-10	0.448443191880567	0.00355865830135343
HCG18	TTC7B	hsa-miR-23b-3p	1.09564780652027e-06	-0.149273885716197	0.997921496779044	0	-0.00187334332631586
HCG18	TTK	hsa-miR-212-3p,hsa-miR-455-3p	1.6884528220394e-08	0.339013961569043	1.27040440992754e-11	0.991548758674609	0.00874332752337512
HCG18	TTPAL	hsa-miR-141-3p,hsa-miR-15a-5p	4.08381369907425e-45	-0.314832291398761	0.999999999654858	0	-0.0103160679671789
HCG18	TTR	hsa-miR-141-3p	1.61991552557796e-09	-0.393822460858155	0.999999999999998	0	-0.0296253342626922
HCG18	TUBB	hsa-miR-15a-5p,hsa-miR-505-3p,hsa-miR-582-3p	8.57721766807225e-23	0.507009638984438	1.14890180544303e-25	0.2700015526814	-0.00144822841899794
HCG18	TUBD1	hsa-miR-139-3p,hsa-miR-146b-3p	0.000175567737644165	0.40733212230769	2.10968153714015e-16	0.907155189593193	0.0291240428415617
HCG18	TXNRD1	hsa-miR-125b-5p,hsa-miR-212-3p,hsa-miR-23b-3p,hsa-miR-455-3p,hsa-miR-505-3p	2.55225497059316e-27	0.00891893268454828	0.432393912913378	0.775167893862149	0.00489273991179413
HCG18	U2SURP	hsa-miR-141-3p,hsa-miR-15a-5p	2.7900587489755e-23	0.493775633206674	2.96501174941223e-24	0.496622131261276	0.0108416281844356
HCG18	UBAP2	hsa-miR-23b-3p	4.64291298991216e-06	0.476210436593282	1.79227458810447e-22	0	-0.00449592346106065
HCG18	UBAP2L	hsa-miR-125b-5p,hsa-miR-455-3p	7.19329030706516e-15	0.407986557844842	1.87422598222238e-16	0.499970187721003	0.035019010508109
HCG18	UBE2I	hsa-miR-146b-3p	3.21588099042218e-15	0.24508409017892	1.00815377842374e-06	0.535552275286442	0.00735371580963717
HCG18	UBE2O	hsa-miR-23b-3p,hsa-miR-505-3p	7.03610810235606e-17	0.300689339348697	2.08517730528017e-09	0.106886916604177	-0.00727850659023677
HCG18	UBTD1	hsa-miR-125b-5p,hsa-miR-139-3p,hsa-miR-146b-3p	2.80160355667539e-12	-0.14679165330709	0.997582377839431	0.276513301464443	0.00219508645436318
HCG18	UGP2	hsa-miR-15a-5p	2.37199963174958e-23	-0.413000799071805	1	0	-0.000898457538462516
HCG18	UGT2B10	hsa-miR-23b-3p,hsa-miR-3127-5p	5.2067376973071e-13	-0.4814074575649	1	0	-0.0162673381691278
HCG18	UGT2B15	hsa-miR-582-3p	9.71980654095843e-08	-0.35465508194155	0.999999999998719	0	-0.00261990526689088
HCG18	USH2A	hsa-miR-141-3p	4.37818602820598e-14	-0.359905573306363	0.999999999999424	0	-0.0216372855489309
HCG18	USHBP1	hsa-miR-146b-3p	0.00117335400156446	-0.316850447745195	0.999999999735077	0.435456684749601	0.0146315616895166
HCG18	USP38	hsa-miR-212-3p,hsa-miR-582-3p	2.16212596840992e-23	-0.244382431315516	0.999998919482077	0.120306924539325	0.00105952133231395
HCG18	USP47	hsa-miR-455-3p,hsa-miR-505-3p	3.66259414008147e-26	-0.101915023328427	0.974461535701414	0	-0.0212752947435561
HCG18	USP49	hsa-miR-141-3p,hsa-miR-15a-5p	7.62300699892649e-17	0.480421049870089	6.8501733980129e-23	0.476991845154104	0.00533416547242793
HCG18	USP9X	hsa-miR-15a-5p,hsa-miR-212-3p,hsa-miR-582-3p	1.33733114569118e-30	-0.0145783529958008	0.609625516650763	0.317277006495381	-0.000783226595974081
HCG18	UTP14A	hsa-miR-146b-3p	2.9776396165236e-14	0.165817035463561	0.000716656717184597	0	-0.00374163101184297
HCG18	VAV2	hsa-miR-15a-5p,hsa-miR-505-3p	3.28813648710711e-33	-0.0736070506130774	0.920317048785129	0	-0.00993738053480163
HCG18	VDAC2	hsa-miR-212-3p	2.7509890183386e-08	0.203666709686019	4.2535310721522e-05	0.886000464314966	0.0146862124002244
HCG18	VEGFC	hsa-miR-455-3p,hsa-miR-582-3p	1.82328015067884e-08	-0.142682773050627	0.996910299954198	0.391506540464952	0.01138259850004
HCG18	VLDLR	hsa-miR-455-3p	6.86416465610551e-28	0.123679038175749	0.00888504224660402	0.719644590806368	0.0111616844566402
HCG18	VPS16	hsa-miR-139-3p,hsa-miR-146b-3p,hsa-miR-455-3p	2.57310539568598e-13	0.0104067906832396	0.421252347477084	0.580503334968429	0.0119520119978902
HCG18	VPS33B	hsa-miR-15a-5p	6.02724526472537e-14	0.133846520727131	0.0051299701034887	0.658187587842711	0.00372143747689438
HCG18	VPS35	hsa-miR-455-3p	9.76532576461796e-24	0.202851139984056	4.5469814840287e-05	0.325485004698117	0.000645297226005093
HCG18	VPS37C	hsa-miR-125b-5p	8.92662927052258e-13	0.292440077298343	5.69865334256132e-09	0.951494977763622	0.078659224084471
HCG18	VPS45	hsa-miR-15a-5p	1.41833043611512e-26	0.116004613351217	0.0131330356168792	0	-0.00930195934782672
HCG18	VPS72	hsa-miR-3127-5p	0.000197988668430391	0.269741587234778	7.71052193011771e-08	0.551215087394392	0.0102354900137893
HCG18	WASL	hsa-miR-15a-5p	4.35681904993183e-59	0.0520563520463274	0.159982769621935	0.612696941569185	0.00463042129383331
HCG18	WBP1L	hsa-miR-582-3p	7.27843858527497e-19	-0.133684776632765	0.994823536437406	0	-0.00445424906712955
HCG18	WDR33	hsa-miR-141-3p,hsa-miR-3127-5p	6.55299367705254e-33	0.189944498581431	0.000126219942107629	0.487570860643296	0.00903183192364174
HCG18	WDR72	hsa-miR-582-3p	1.24985778393552e-07	0.101698990849729	0.0257867927133803	0.589829244292415	0.00501531727358333
HCG18	WNK3	hsa-miR-15a-5p	2.58684028089053e-51	-0.27861331978029	0.999999971359714	0	-0.00222866442107061
HCG18	WWC1	hsa-miR-15a-5p	1.63480415615983e-32	-0.0034231338840639	0.526054042894791	0.331982992725066	0.0114113795725803
HCG18	XDH	hsa-miR-455-3p	0.000231335479889868	-0.37263046307404	0.999999999999922	0	-0.00847531776877403
HCG18	XPOT	hsa-miR-141-3p,hsa-miR-582-3p	7.69125360541668e-14	0.292050241751872	5.971246557151e-09	0.904161834079135	0.0076826725013886
HCG18	XRCC6	hsa-miR-505-3p	3.47520049110453e-11	0.22521181107392	6.62895608501753e-06	0.709841308422615	0.0547247599858215
HCG18	YAE1D1	hsa-miR-139-3p	0.00198834249822619	0.259568818349534	2.29930684276075e-07	0.976475917918619	0.0685335076507665
HCG18	YBX1	hsa-miR-139-3p	3.62080058584593e-11	0.0771303387393435	0.0701382979284002	0.673858182036896	0.0391301448515588
HCG18	YTHDC2	hsa-miR-146b-3p,hsa-miR-505-3p	5.38536611413566e-18	0.0167410511809661	0.374620341658856	0.337689893527793	-0.00948767356884366
HCG18	ZBTB17	hsa-miR-212-3p	1.75795024459346e-05	-0.0417918228210169	0.787632577640975	0.622064624303162	0.0110745993176948
HCG18	ZBTB47	hsa-miR-125b-5p	4.24596945388732e-27	-0.119422213966589	0.988936783433709	0	-0.0420108108101265
HCG18	ZC2HC1A	hsa-miR-15a-5p	4.71528821578225e-14	0.182164483564554	0.000226378218807304	0.588753764304774	0.00392227842062121
HCG18	ZCCHC24	hsa-miR-141-3p,hsa-miR-146b-3p,hsa-miR-582-3p	4.17427146801259e-24	-0.296191063025878	0.999999996378006	0	-0.0224071844530754
HCG18	ZCCHC7	hsa-miR-455-3p	5.66107185231395e-09	0.22243602486908	8.51208051020867e-06	0	-0.0163292234214006
HCG18	ZDHHC7	hsa-miR-146b-3p	3.28845793508695e-14	0.188165062201268	0.000144560275186868	0.672657796337289	0.0126519583507513
HCG18	ZFC3H1	hsa-miR-146b-3p,hsa-miR-212-3p	3.1221238429529e-32	0.392502656889386	2.87724581852193e-15	0.911684639146128	0.0135035594993432
HCG18	ZFP36L1	hsa-miR-455-3p,hsa-miR-582-3p	5.19682558235297e-18	-0.170036512644274	0.999462573776585	0	-0.00286198923801732
HCG18	ZHX3	hsa-miR-3127-5p	1.37440030633793e-22	-0.322915821689972	0.999999999881789	0	-0.0286545392511398
HCG18	ZMAT3	hsa-miR-141-3p,hsa-miR-15a-5p	6.46026131779867e-48	-0.141872537889751	0.996759504187939	0.498310969421675	-0.0121670136756575
HCG18	ZMYND8	hsa-miR-455-3p	2.55590419700199e-19	0.235943740311991	2.44696551096658e-06	0.932519196730514	0.00484119959865575
HCG18	ZNF100	hsa-miR-23b-3p	5.94206250234047e-06	0.238571146094144	1.90324099120119e-06	0.874947582138004	0.00388078291481181
HCG18	ZNF117	hsa-miR-23b-3p,hsa-miR-455-3p,hsa-miR-582-3p	7.54016967937649e-16	0.121016985027392	0.0101982740346791	0.981090663861592	0.00831390933862874
HCG18	ZNF131	hsa-miR-455-3p,hsa-miR-582-3p	1.25237183118253e-12	0.251717716479066	5.18087467246976e-07	0	-0.00480764069781039
HCG18	ZNF133	hsa-miR-212-3p	2.29407817889127e-05	0.269787253825123	7.67200576813721e-08	0	-0.0103266659997052
HCG18	ZNF195	hsa-miR-23b-3p	0.00103110590946535	0.388710375024586	5.49719195892321e-15	0.609109426218231	0.0071930433993363
HCG18	ZNF202	hsa-miR-455-3p	2.98638528870344e-22	0.396522825822475	1.43529787690497e-15	0.909070874480186	0.00361664912309712
HCG18	ZNF26	hsa-miR-146b-3p	1.05558518771486e-06	0.296205378500283	3.61568961110655e-09	0.729613063485784	0.0122988486588914
HCG18	ZNF267	hsa-miR-15a-5p,hsa-miR-23b-3p	3.0125675813439e-20	0.184375102612338	0.000192209296935659	0.359926236155644	0.00722913363687407
HCG18	ZNF335	hsa-miR-146b-3p	2.4290502498724e-05	0.22857588040224	4.87527612076029e-06	0.854487983418681	0.0186025439656729
HCG18	ZNF451	hsa-miR-212-3p,hsa-miR-455-3p,hsa-miR-582-3p	8.31381900190553e-24	0.438852372039228	5.21026614622779e-19	0	-0.0179415196512253
HCG18	ZNF485	hsa-miR-23b-3p	9.36809603098589e-06	0.358546037137455	7.09596017145281e-13	0.612285165250146	0.00149970554014428
HCG18	ZNF506	hsa-miR-23b-3p	3.02532812567958e-12	0.346130568495266	4.54415098293395e-12	0.50493965334313	0.000956395076525784
HCG18	ZNF584	hsa-miR-139-3p,hsa-miR-455-3p	3.15214549226869e-12	-0.149291556486874	0.997923748509247	0	-0.0391667737110447
HCG18	ZNF605	hsa-miR-146b-3p,hsa-miR-455-3p	3.91044472048847e-13	0.44813196505882	7.86843596215759e-20	0.49043878571143	0.0052195205787289
HCG18	ZNF622	hsa-miR-15a-5p	1.82208971485698e-20	-0.0437828513254073	0.798506521644265	0.87047611293961	0.00297295578741816
HCG18	ZNF669	hsa-miR-23b-3p	1.19612370903002e-07	0.299172317219491	2.51464860470704e-09	0.928851415796807	0.00400743304560075
HCG18	ZNF678	hsa-miR-141-3p,hsa-miR-455-3p,hsa-miR-582-3p	6.21614788057439e-25	0.317563180084385	2.41181377144109e-10	0.656356764664883	0.0139543765537511
HCG18	ZNF783	hsa-miR-455-3p	4.09827761701176e-07	0.271031338910052	6.69121411649098e-08	0.54672967119377	0.0115853140538786
HCG18	ZNF792	hsa-miR-125b-5p,hsa-miR-3127-5p,hsa-miR-455-3p	5.2067376973071e-13	0.288930316208108	8.65708146780713e-09	0.987338672385294	0.0457924467519686
HCG18	ZNHIT3	hsa-miR-141-3p	5.21709455017639e-06	0.175684821903396	0.000361789782651305	0	-0.024260023715719
HCG18	ZSCAN31	hsa-miR-15a-5p	1.54597303829916e-07	0.160159739718482	0.00104322354994253	0	-0.00020091793695648
HCG18	ZSWIM5	hsa-miR-125b-5p,hsa-miR-146b-3p,hsa-miR-455-3p	1.75436953513294e-14	0.273679423785326	4.98957982103013e-08	0.331130897640085	0.0104284665878599
HCG18	ZXDA	hsa-miR-455-3p	4.14354451647808e-26	-0.0421497389226523	0.789612119082572	0	-0.000875388894335229
HNF1A-AS1	ABHD6	hsa-miR-23b-3p	0.311008280110637	0.0298382685952306	0.284408071357925	0.708086070205697	0.0337051791488153
HNF1A-AS1	ACAT1	hsa-miR-23b-3p	5.77504326494653e-07	-0.0600107098481399	0.874257884902012	0.722816672340675	0.0361556047659016
HNF1A-AS1	ALDOA	hsa-miR-23b-3p	4.383015549657e-07	-0.156742565084355	0.998698678692399	0	-0.0364471121121696
HNF1A-AS1	APBA1	hsa-miR-212-3p	0.011540526852512	-0.0882979906156843	0.954397587336433	0.584884784849942	0.0284590646855623
HNF1A-AS1	ASNS	hsa-miR-23b-3p	0.00297833945091231	-0.0434900935631265	0.796928796752056	0	-0.0542998812239475
HNF1A-AS1	ATP11C	hsa-miR-23b-3p	7.99836224456599e-12	-0.192672627741537	0.999897727490414	0.927389892983112	0.0259685733828409
HNF1A-AS1	ATP6V1E1	hsa-miR-23b-3p	0.000117962597604592	-0.118290623931527	0.988285151376876	0	-0.0120241612360064
HNF1A-AS1	AUTS2	hsa-miR-23b-3p	8.05333809455671e-08	-0.101773794695648	0.974299420799927	0.723360268735575	0.0377599668997513
HNF1A-AS1	C15orf40	hsa-miR-23b-3p	2.19631664622052e-08	0.323630493807538	1.07361195675876e-10	0.903789919029421	0.010320661204276
HNF1A-AS1	C8A	hsa-miR-212-3p	4.24234677134977e-13	0.259931266415238	2.21324288059195e-07	0.587073645503673	0.0158304238818531
HNF1A-AS1	CA2	hsa-miR-23b-3p	0.0012121498777401	0.0448350539734957	0.195883651207805	0.408297237015614	0.00431843524010855
HNF1A-AS1	CALCRL	hsa-miR-23b-3p	1.11519583321909e-07	-0.204793026800626	0.999961225300448	0.825216839402612	0.0159504074594855
HNF1A-AS1	CBFA2T3	hsa-miR-23b-3p	1.41329461274561e-14	-0.271297244827847	0.999999935021548	0	-0.00113077824031049
HNF1A-AS1	CBLN1	hsa-miR-23b-3p	0.00978541229693041	0.0906376593933054	0.0414577009586983	0.912707136523191	0.0203419922739238
HNF1A-AS1	CCDC6	hsa-miR-23b-3p	2.99076972981808e-21	-0.0902487061314382	0.957875146338733	0	-0.010314771965775
HNF1A-AS1	CCDC71L	hsa-miR-212-3p,hsa-miR-23b-3p	0.001957017312469	-0.334140679579128	0.999999999974696	0	-0.00272457744124471
HNF1A-AS1	CCNB1	hsa-miR-212-3p	7.36253015761778e-08	0.11905410575263	0.0112716606863647	0	-0.0218378565381865
HNF1A-AS1	CCT7	hsa-miR-23b-3p	0.00747067182297204	0.0705974424521484	0.0885845039709985	0.107554621501999	0.00039456555566178
HNF1A-AS1	CDC20	hsa-miR-23b-3p	0.000876722816287167	0.13753861287812	0.00416463750930617	0	-0.0369661382326173
HNF1A-AS1	CENPM	hsa-miR-23b-3p	4.34934241164368e-07	0.15526017880388	0.00143038533193366	0	-0.0341131589102989
HNF1A-AS1	CFL2	hsa-miR-212-3p,hsa-miR-23b-3p	2.02525141823962e-16	-0.119216994437875	0.988820991951705	0.822301474735409	0.0416228394634406
HNF1A-AS1	CIPC	hsa-miR-23b-3p	0.00373947300141824	-0.25888134774943	0.999999752853998	0.836189148405528	0.0335002204070299
HNF1A-AS1	CLOCK	hsa-miR-212-3p,hsa-miR-23b-3p	1.25737618162606e-16	-0.184219532968551	0.999805552758826	0.481728534574237	0.0145863926239541
HNF1A-AS1	CLTA	hsa-miR-23b-3p	1.47431502692311e-09	0.0616942459484793	0.119202423738918	0	-0.00287889221982901
HNF1A-AS1	CNIH1	hsa-miR-212-3p	0.000155413185319384	0.00375847474456547	0.471397786999302	0.817900844954115	0.0147402921844064
HNF1A-AS1	CNOT2	hsa-miR-212-3p,hsa-miR-23b-3p	4.0453073981805e-22	0.126530199866614	0.00764456980719261	0	-0.0130254383160371
HNF1A-AS1	CPEB3	hsa-miR-23b-3p	3.45928028847408e-27	-0.0657352531721692	0.895509003827777	0.651880388858387	0.0433742717827166
HNF1A-AS1	CPSF6	hsa-miR-23b-3p	4.60569009612166e-07	0.0879800363332233	0.0461904263622712	0	-0.0221697727280808
HNF1A-AS1	CYP20A1	hsa-miR-212-3p	0.0164887016727352	0.104228655243354	0.0230018175748843	0.709706041896573	0.0164153769826796
HNF1A-AS1	DCUN1D5	hsa-miR-23b-3p	0.00964674392016806	-0.0370914870594617	0.760648595044956	0	-0.0313265469023238
HNF1A-AS1	DDX27	hsa-miR-23b-3p	0.000167542326345468	0.089113486346059	0.04412163718754	0	-0.0262908391095614
HNF1A-AS1	DTNA	hsa-miR-23b-3p	5.23258244680239e-09	-0.0948788868989483	0.965277598729599	0.552159599937175	0.00810057842547619
HNF1A-AS1	DUSP9	hsa-miR-212-3p	2.56506495139406e-05	0.395187544169212	1.81016413369358e-15	0	-0.00772693834992721
HNF1A-AS1	DYRK2	hsa-miR-212-3p	1.69571383061386e-26	0.00488321361934884	0.462860284443765	0	-0.0272552675194703
HNF1A-AS1	E2F6	hsa-miR-23b-3p	5.91849840158911e-07	0.0103630471252247	0.421579064472589	0	-0.0240351922593396
HNF1A-AS1	ECHDC1	hsa-miR-23b-3p	0.00276835278390768	-0.0626656692603067	0.8844604056651	0	-0.00531161258819319
HNF1A-AS1	EIF2S3	hsa-miR-212-3p	1.41641642475585e-08	0.0809952960627668	0.0607029769895408	0	-0.0207417494066034
HNF1A-AS1	ENTPD5	hsa-miR-23b-3p	2.0007442898303e-07	0.267801404215959	9.5304462604313e-08	0.766454851870302	0.0214352849719517
HNF1A-AS1	EPB41L4B	hsa-miR-212-3p	4.14896208460941e-17	0.255982205045052	3.34354129889431e-07	0.741732255484736	0.0123271216139913
HNF1A-AS1	ERLIN2	hsa-miR-23b-3p	1.16751872203512e-16	-0.0144472041081259	0.608664082086719	0.889631877176618	0.0151804919283014
HNF1A-AS1	ETS1	hsa-miR-23b-3p	1.28178788197132e-09	-0.373843827035526	0.999999999999936	0	-0.00506915241722378
HNF1A-AS1	FAS	hsa-miR-23b-3p	3.86732136437174e-18	-0.139433816022237	0.996265044216886	0.991537623400733	0.0217168785883693
HNF1A-AS1	FAXDC2	hsa-miR-23b-3p	0.125429446830949	0.159655620910145	0.00107809829387925	0.673677303481151	0.0303591820978765
HNF1A-AS1	GCNT2	hsa-miR-23b-3p	1.46535571784899e-05	0.0937896525938346	0.0363603603402436	0	-0.00493544791443128
HNF1A-AS1	GIMAP7	hsa-miR-23b-3p	0.0134202391274733	-0.315603883859887	0.999999999687983	0	-0.00653649398100065
HNF1A-AS1	GOLM1	hsa-miR-23b-3p	9.0293377246902e-13	-0.0719961196512596	0.915640067990432	0	-0.0329686097574419
HNF1A-AS1	GOLPH3L	hsa-miR-23b-3p	0.130388053125749	0.227556267744753	5.35376044428966e-06	0.900406875534523	0.0117418510043048
HNF1A-AS1	GPC6	hsa-miR-23b-3p	6.28322131481204e-12	-0.0699504936042144	0.909409187427479	0.0182261159464793	0.000822904806241948
HNF1A-AS1	GRK5	hsa-miR-23b-3p	0.000103724010883536	-0.151621124391373	0.998202000758535	0	-0.0122926497699463
HNF1A-AS1	HECTD1	hsa-miR-212-3p	1.26182264320017e-18	-0.0370610041216042	0.760467717172616	0.705681169542422	0.0197425900197968
HNF1A-AS1	HMGCS1	hsa-miR-23b-3p	0.00958589794245076	0.176849132682644	0.000332949972807804	0.80222618582886	0.0228736188938564
HNF1A-AS1	HNRNPU	hsa-miR-212-3p,hsa-miR-23b-3p	1.4995533748393e-21	0.204121207164915	4.09782775773219e-05	0	-0.00590157379972896
HNF1A-AS1	HS3ST3B1	hsa-miR-212-3p	1.38191606646144e-10	0.0669633679591246	0.100291139645065	0.589379821906071	0.0226093936402589
HNF1A-AS1	IER3IP1	hsa-miR-212-3p	2.31622601916927e-11	0.132620926734277	0.00549168186695153	0	-0.00606598154584664
HNF1A-AS1	ILF2	hsa-miR-23b-3p	0.000771001037496951	0.194785434172713	8.67229770063362e-05	0	-0.00855365778029801
HNF1A-AS1	IRF2	hsa-miR-23b-3p	5.72845289647301e-09	-0.153461743780815	0.998397462830496	0.827511049215135	0.01530463838727
HNF1A-AS1	ISM1	hsa-miR-23b-3p	4.2049236203395e-07	-0.0225206869815493	0.666408387958085	0.817702188597992	0.0280266794915752
HNF1A-AS1	JAZF1	hsa-miR-23b-3p	6.77109310289048e-16	-0.145781633568133	0.997430672965646	0.605291792346054	0.00968351333665771
HNF1A-AS1	JPT1	hsa-miR-212-3p	0.000270138724642319	0.0522580085040854	0.159045968957724	0	-0.0270407068708877
HNF1A-AS1	KPNA1	hsa-miR-212-3p,hsa-miR-23b-3p	7.38619168829148e-19	-0.0773834890413432	0.930512212554333	0.999990477303706	0.0156376430252445
HNF1A-AS1	LAMP1	hsa-miR-23b-3p	4.77438734327636e-07	-0.0740965465494555	0.921698760717561	0.811883993844758	0.0299204182985313
HNF1A-AS1	LARP4B	hsa-miR-23b-3p	3.07734135407711e-05	-0.0606925651196018	0.876935968975541	0	-0.0121014903493007
HNF1A-AS1	LGR4	hsa-miR-23b-3p	1.54966550263015e-08	0.171183263279658	0.000496419084410002	0.769128646911534	0.00941981268117598
HNF1A-AS1	LHFPL2	hsa-miR-23b-3p	1.14319685321484e-14	-0.190848622278008	0.999882243059155	0	-0.0306658585833535
HNF1A-AS1	LMBR1	hsa-miR-23b-3p	1.59372528267752e-11	-0.0931971727039042	0.96272256895719	0.858339848494204	0.0275353031430991
HNF1A-AS1	LRIG1	hsa-miR-23b-3p	1.68521832340798e-21	-0.201485834241239	0.99994918747083	0.713139167378781	0.0127697323848976
HNF1A-AS1	MAPRE1	hsa-miR-23b-3p	4.70303306045297e-20	-0.129137732715454	0.993354194920919	0	-0.0287384245379441
HNF1A-AS1	MAST3	hsa-miR-212-3p	7.32975995557523e-19	0.1394809485176	0.00372479400238214	0.535920579598993	0.0224831978973226
HNF1A-AS1	MEF2C	hsa-miR-23b-3p	5.35790958599217e-13	-0.292616056888227	0.999999994420418	0	-0.00684021040480409
HNF1A-AS1	MIS18A	hsa-miR-23b-3p	0.00488204012361012	0.12046965055161	0.0104882644825256	0	-0.0231438688525473
HNF1A-AS1	MPV17	hsa-miR-23b-3p	5.08351773711221e-05	-0.2135138181435	0.999981385477475	0	-0.027284698770333
HNF1A-AS1	MSI2	hsa-miR-23b-3p	0.000245442004273046	-0.0711484397623611	0.913098089899037	0	-0.0197587972399753
HNF1A-AS1	MSMO1	hsa-miR-23b-3p	0.00633396317638423	0.155605959287298	0.00139928034470028	0.583066701644076	0.0370294133158615
HNF1A-AS1	MYCT1	hsa-miR-23b-3p	3.70722180167611e-06	-0.14582593470007	0.997437502592223	0.949887398359701	0.0193958847517044
HNF1A-AS1	NAP1L1	hsa-miR-23b-3p	4.74348446497663e-16	0.061954883158467	0.118211752644135	0	-0.0360005995163848
HNF1A-AS1	NAP1L5	hsa-miR-23b-3p	1.13641354099058e-07	-0.202410219664369	0.999952865430772	0.827753574850056	0.0159964119306523
HNF1A-AS1	NOL11	hsa-miR-23b-3p	0.000406446466436689	0.197497003121721	7.0000639902399e-05	0.920791320425575	0.0127536702371207
HNF1A-AS1	NPM1	hsa-miR-23b-3p	2.64202373896138e-12	0.1800508611632	0.000264251644741358	0	-0.0198588500363777
HNF1A-AS1	NVL	hsa-miR-212-3p	4.21633103541341e-08	0.181299917273773	0.000241215427023563	0	-0.00190669504696697
HNF1A-AS1	OLFML2A	hsa-miR-212-3p	1.46293765316756e-05	-0.150525848691266	0.998075681719413	0	-0.0232430428640883
HNF1A-AS1	OTUD3	hsa-miR-212-3p	5.84709743573735e-22	-0.0824142748297431	0.942501694481944	0	-0.00331648757876811
HNF1A-AS1	PARPBP	hsa-miR-212-3p	0.127449554776033	0.181531828708383	0.000237149250615501	0	-0.017968039133813
HNF1A-AS1	PGM5	hsa-miR-212-3p	3.54226174339366e-16	-0.115658924430602	0.986640134037475	0	-0.00456991181181919
HNF1A-AS1	PI4KB	hsa-miR-23b-3p	9.98064761985666e-08	0.0699430517978736	0.0906140848166867	0.454195956235162	0.00474955976503202
HNF1A-AS1	PIK3R1	hsa-miR-212-3p,hsa-miR-23b-3p	2.39211627233254e-26	-0.0711522446588695	0.913109625754476	0.813468408974952	0.0417313085388695
HNF1A-AS1	POU2F1	hsa-miR-23b-3p	4.70810456381934e-06	0.241127377276897	1.48630518622194e-06	0.578001198110532	0.00493701429875276
HNF1A-AS1	PPIF	hsa-miR-23b-3p	9.39231069140272e-09	-0.0833223417548633	0.944481935629148	0.519965390679969	0.00740035501704789
HNF1A-AS1	PPP4R4	hsa-miR-23b-3p	1.05380426540541e-05	0.0252696541553779	0.314717384110635	0.843980706159069	0.025185087921641
HNF1A-AS1	PRDX3	hsa-miR-23b-3p	0.000820775569608771	0.15427464871422	0.00152251973080928	0.960014666639991	0.0171805377104927
HNF1A-AS1	PRICKLE2	hsa-miR-212-3p	1.43348539555509e-11	-0.22585235123826	0.999993745508466	0	-0.00936155904856437
HNF1A-AS1	PRPF6	hsa-miR-23b-3p	0.00107345245326653	0.277822702259973	3.13277799279571e-08	0	-0.00312812884290842
HNF1A-AS1	PTK2B	hsa-miR-23b-3p	0.000142321557568522	-0.248381400172445	0.999999274169166	0.389902839398244	0.00694791498502439
HNF1A-AS1	PTPDC1	hsa-miR-23b-3p	4.47083996752733e-14	0.0561308547403252	0.141750011036131	0	-0.0140980198610079
HNF1A-AS1	PWWP2A	hsa-miR-23b-3p	5.31438487954445e-21	-0.0497203938417546	0.828904233141981	0.0213282081117954	0.000663661868911002
HNF1A-AS1	RACK1	hsa-miR-23b-3p	0.0429327669682712	0.187377664962006	0.000153444666883615	0.428454411979012	0.0031872210503876
HNF1A-AS1	RAD51	hsa-miR-23b-3p	1.06406430299803e-06	0.0940940934185221	0.0358963326510093	0	-0.0324480665503481
HNF1A-AS1	RBM12B	hsa-miR-23b-3p	1.18638056302789e-05	-0.0102429284523652	0.577523503243958	0.06566295200773	0.000725651813563903
HNF1A-AS1	RBPMS2	hsa-miR-23b-3p	6.98183551238936e-10	-0.0758901780055741	0.926607320238648	0	-0.0122010535374405
HNF1A-AS1	REPS2	hsa-miR-23b-3p	2.72344187931233e-18	-0.00202537788020952	0.515422590459627	0.639571144501971	0.041341153245545
HNF1A-AS1	RIT1	hsa-miR-212-3p	6.25638417910081e-16	-0.0585457136060249	0.868367686967108	0	-0.0230688642602836
HNF1A-AS1	RNASEH2B	hsa-miR-212-3p	2.46715376653162e-15	0.00507281963198518	0.461422619899129	0	-0.00454919097988506
HNF1A-AS1	RPP14	hsa-miR-23b-3p	1.9429947477119e-06	0.0641110153702861	0.110238371385404	0.61488587875893	0.0400618894444335
HNF1A-AS1	RPRD1A	hsa-miR-23b-3p	1.00142674696156e-07	0.0457576518820587	0.191043319795988	0	-0.0210739923827528
HNF1A-AS1	RSL24D1	hsa-miR-212-3p	4.67571309330482e-06	0.116418634287524	0.0128657369607144	0.108275196674298	-1.32753047895479e-05
HNF1A-AS1	RYBP	hsa-miR-23b-3p	1.30925617004209e-21	-0.0629855652845311	0.885648984112516	0.924714391590714	0.0232482664595583
HNF1A-AS1	SAFB2	hsa-miR-23b-3p	8.47950917025745e-13	0.0506734337423635	0.16650375921286	0	-0.00629377853608579
HNF1A-AS1	SATB1	hsa-miR-23b-3p	4.58978167246114e-10	-0.247070532855456	0.999999172431048	0	-0.000499810547174101
HNF1A-AS1	SFMBT1	hsa-miR-212-3p	2.0678225842824e-22	0.0612647983749461	0.120847438867711	0.983744584850828	0.00925016467280975
HNF1A-AS1	SGK1	hsa-miR-23b-3p	2.67047831591747e-11	-0.265778770724499	0.999999881345695	0.0320470515163814	0.00278077663637127
HNF1A-AS1	SHROOM2	hsa-miR-23b-3p	8.8297731624633e-08	-0.0472731133177077	0.816747172794304	0	-0.00632173573111009
HNF1A-AS1	SLC1A1	hsa-miR-23b-3p	7.99682359249418e-10	-0.133784685855192	0.994852299305378	0.993868996294089	0.0209758967108138
HNF1A-AS1	SLC6A1	hsa-miR-212-3p	2.30522731469628e-19	0.265594408933856	1.21037296806749e-07	0.466052991826952	0.0180937179249995
HNF1A-AS1	SLC7A1	hsa-miR-23b-3p	3.45043969125132e-06	-0.124576551693443	0.991523152322968	0	-0.0342521978923268
HNF1A-AS1	SLC7A2	hsa-miR-23b-3p	3.69692295473506e-09	0.00509530282792624	0.461252176721151	0	-0.00524761674073128
HNF1A-AS1	SMN2	hsa-miR-23b-3p	1.03805032178964e-08	0.0252431131353024	0.314897428533588	0	-0.00446848202988762
HNF1A-AS1	SNRPC	hsa-miR-23b-3p	0.000556553074764088	0.315356342959293	3.2229241875541e-10	0.473157584885517	0.00253520583897526
HNF1A-AS1	SNU13	hsa-miR-23b-3p	0.109101228780555	0.105394054429717	0.0218063168426829	0	-0.0132530021034979
HNF1A-AS1	SOX6	hsa-miR-23b-3p	1.7193385292987e-13	-0.127550399103057	0.99276087711845	0	-0.00305072534166435
HNF1A-AS1	SPRY1	hsa-miR-212-3p	5.2428503336055e-06	-0.237749002191607	0.999997940422805	0	-0.0132374356572177
HNF1A-AS1	SSR1	hsa-miR-23b-3p	7.75655064488899e-08	0.0744853730306441	0.0772166452569121	0.312628229941433	0.00272163517334903
HNF1A-AS1	SUCO	hsa-miR-23b-3p	0.00580964487742364	0.130765680305429	0.00608219344112868	0	-0.0229532186970581
HNF1A-AS1	TBC1D24	hsa-miR-23b-3p	1.04578945623251e-05	0.239138404165991	1.80204925277612e-06	0.974441334193907	0.0135249006451781
HNF1A-AS1	TGFBR2	hsa-miR-23b-3p	1.21432166800123e-13	-0.157154514968676	0.998732612124356	0.754640465918186	0.0132882652829542
HNF1A-AS1	TGFBR3	hsa-miR-23b-3p	2.43038029271415e-10	-0.211899300209754	0.999978627733047	0.793147088585138	0.0355412069703473
HNF1A-AS1	THAP2	hsa-miR-23b-3p	9.28505543631727e-07	0.0779935127846044	0.0679392489215205	0	-0.00104139669178768
HNF1A-AS1	TIMM9	hsa-miR-212-3p	1.29970047452918e-06	0.196730712762857	7.43908643646194e-05	0	-0.00463753300111985
HNF1A-AS1	TJAP1	hsa-miR-212-3p	4.76575810795086e-09	0.19787110325185	6.7946755606789e-05	0.889547197370444	0.00649123119709494
HNF1A-AS1	TMEM131L	hsa-miR-23b-3p	6.91877670238681e-07	-0.063338722148751	0.886951045337583	0.98227955577299	0.0192143862184143
HNF1A-AS1	TNPO1	hsa-miR-23b-3p	2.02006483391997e-12	-0.114964113796174	0.986174013112768	0.0452954652666113	0.00150248053461115
HNF1A-AS1	TPM3	hsa-miR-23b-3p	5.59328856019129e-13	0.0977403200779065	0.0307052282917014	0	-0.0338080464123493
HNF1A-AS1	TSPAN12	hsa-miR-212-3p,hsa-miR-23b-3p	9.10511624939417e-16	0.0632471109849824	0.113385701145916	0.427257069415207	-0.000983211000584371
HNF1A-AS1	TTC7B	hsa-miR-23b-3p	2.81441677599705e-09	-0.293506568539968	0.999999994986975	0.361168804503996	0.00696089954463991
HNF1A-AS1	TTK	hsa-miR-212-3p	0.00197952283594403	0.140364748472734	0.00353876473941345	0	-0.0157614592545896
HNF1A-AS1	TXNRD1	hsa-miR-212-3p,hsa-miR-23b-3p	7.40448783422211e-09	0.0442613711501335	0.198930453813498	0	-0.0159220844508465
HNF1A-AS1	UBAP2	hsa-miR-23b-3p	0.302974583425497	0.0665838851861293	0.101575568061535	0.388667014137094	0.00382249511357606
HNF1A-AS1	UBE2O	hsa-miR-23b-3p	0.00055661537107053	0.1101387247852	0.0174646421401456	0.12579991047506	0.000214400411886959
HNF1A-AS1	UGT2B10	hsa-miR-23b-3p	1.3912286514897e-05	0.232191845225287	3.48576934828021e-06	0.69316097505343	0.0259738783138596
HNF1A-AS1	USP38	hsa-miR-212-3p	4.98179597751673e-18	-0.185475089099082	0.999822943451886	0	-9.74112918471215e-05
HNF1A-AS1	USP9X	hsa-miR-212-3p	1.56861681490667e-21	-0.0242661214911608	0.678444824641204	0.286927190793816	0.00182391000902773
HNF1A-AS1	VDAC2	hsa-miR-212-3p	2.15095346361159e-05	-0.0476423922326969	0.818615193636182	0	-0.0116445510244078
HNF1A-AS1	ZBTB17	hsa-miR-212-3p	0.000270138724642319	-0.0682443765750465	0.903957426527459	0	-0.00640448925684668
HNF1A-AS1	ZFC3H1	hsa-miR-212-3p	5.10242741685548e-12	0.0248845624749221	0.317333983143954	0	-0.023547049668379
HNF1A-AS1	ZNF100	hsa-miR-23b-3p	0.00368772070748152	-0.0199417025160281	0.648310330389521	0	-0.00842863213898497
HNF1A-AS1	ZNF117	hsa-miR-23b-3p	4.28837409553526e-09	-0.127694713261369	0.992816678352361	0	-0.0192908763325018
HNF1A-AS1	ZNF133	hsa-miR-212-3p	9.5096983980796e-06	0.120721234756305	0.0103540924277794	0.619394261707285	0.0038137039796614
HNF1A-AS1	ZNF195	hsa-miR-23b-3p	0.256244262269004	0.0683049990806757	0.0958448314402142	0	-0.0276602954843931
HNF1A-AS1	ZNF267	hsa-miR-23b-3p	2.87293345737604e-06	-0.191715614760026	0.999889857839748	0	-0.0285230995818912
HNF1A-AS1	ZNF451	hsa-miR-212-3p	9.34304033107911e-16	0.109190013441051	0.0182685433465801	0.948992891233829	0.0100514689125196
HNF1A-AS1	ZNF485	hsa-miR-23b-3p	0.000194648591728366	0.0994151739235019	0.028537249879451	0	-0.00589478554420453
HNF1A-AS1	ZNF506	hsa-miR-23b-3p	0.00147543753209354	0.0294034553179263	0.28723210855612	0	-0.00403780024615533
HNF1A-AS1	ZNF669	hsa-miR-23b-3p	0.266511819716835	0.0339363507101083	0.258461479123677	0	-0.0100565297793277
LINC00261	AARSD1	hsa-miR-139-5p	4.10672534780077e-05	-0.000674045749810776	0.505133770777362	0	-0.0137058844988133
LINC00261	ABCA8	hsa-miR-139-5p	4.40287336271456e-05	0.372709611048689	7.7122106692588e-14	0.741265865686402	0.112990147242009
LINC00261	ABCB4	hsa-miR-139-5p	0.00116304408190999	0.546075027936044	3.26320125932586e-30	0.78003144282932	0.0697988646213503
LINC00261	ABHD2	hsa-miR-139-5p	2.9580456045041e-12	0.349826421718662	2.63679306748926e-12	0.995110168432952	0.0680956387487484
LINC00261	ABHD6	hsa-miR-23b-3p,hsa-miR-125b-5p	2.54677755079702e-06	0.493192868206828	3.41028924547412e-24	0.980277057633087	0.0360764441758109
LINC00261	ABTB2	hsa-miR-139-5p	0.0129536483564469	0.355437639322953	1.1382540931415e-12	0.915776523423607	0.0818362584388695
LINC00261	ACADM	hsa-miR-139-5p	2.55402242036778e-11	0.461897790568125	4.27402153698801e-21	0.840493573006317	0.0783587884323654
LINC00261	ACAT1	hsa-miR-23b-3p	2.08826110374606e-14	0.401573998454964	5.90993539635177e-16	0.865894757645696	0.0475153117859605
LINC00261	ADGRL4	hsa-miR-139-5p	0.00639358815715542	0.0788217473963661	0.0658794312689741	0.880215859890641	0.127982692185245
LINC00261	ADIPOR2	hsa-miR-139-5p	1.66289009832389e-10	0.346065222643257	4.58779765403036e-12	0.91741734649028	0.0573586051298809
LINC00261	ADM	hsa-miR-125b-5p	0.100093077539985	-0.213758378156853	0.999981772636214	0	0.000305965443201967
LINC00261	AKT1	hsa-miR-125b-5p	0.000613048474891669	-0.0236079109224911	0.673926849945413	0.931325253905279	0.0402929567453393
LINC00261	ALDOA	hsa-miR-23b-3p	0.000721378579065394	-0.479048365949175	1	0	-0.0590458949851696
LINC00261	AMDHD1	hsa-miR-139-5p	0.000257484950843883	0.569733375158389	2.86229383645209e-33	0.887263068472825	0.0566581098398213
LINC00261	AMFR	hsa-miR-139-5p	0.00378553305981642	0.309276462975017	7.0765288375446e-10	0.989379403682667	0.0748644169543941
LINC00261	ANAPC7	hsa-miR-139-5p	2.36696098933593e-08	-0.205327292317548	0.999962897539075	0	-0.116537575043924
LINC00261	ANGPT2	hsa-miR-125b-5p	2.73489048927141e-12	-0.112714323055746	0.984567681292741	0	-0.029157732669526
LINC00261	ANKRD27	hsa-miR-139-5p	6.5035912678802e-21	-0.227966818815743	0.999994844040122	0	-0.096462398356746
LINC00261	ANO1	hsa-miR-139-5p	3.3940600952992e-10	0.284063192146193	1.53153595641288e-08	0.822659572444004	0.111595930723362
LINC00261	APBA1	hsa-miR-212-3p	5.83532614988258e-07	0.299854116220886	2.31196497187433e-09	0.997739924250539	0.0441176340536074
LINC00261	APOLD1	hsa-miR-139-5p	5.84883583022929e-05	0.156670041527688	0.00130738020359393	0.786012724665913	0.146132078726549
LINC00261	APP	hsa-miR-139-5p	0.000258356526940418	-0.114936108005257	0.986154935881311	0.026543858171682	0.00728664035848622
LINC00261	AQP1	hsa-miR-139-5p	1.42425791790655e-07	-0.112189585312642	0.984170871804601	0.961071500094097	0.128487958947298
LINC00261	ARHGEF6	hsa-miR-139-5p	3.66993578916261e-09	-0.139351949680764	0.996247334942358	0.692465615121686	0.063249604260797
LINC00261	ARL15	hsa-miR-139-5p	4.36710781920208e-07	0.161481123498408	0.000956645242478441	0.895735605396694	0.112046809855555
LINC00261	ASNS	hsa-miR-23b-3p	8.12078790556638e-05	-0.245687187062707	0.999999050318668	0	-0.105643238124336
LINC00261	ATP11C	hsa-miR-23b-3p	2.00371338783501e-10	0.243229862380673	1.2102832149095e-06	0.666458115013689	0.0363368810296119
LINC00261	ATP5G2	hsa-miR-139-5p	4.03922255078704e-10	-0.154349651546028	0.998484677103129	0	-0.0766529399474702
LINC00261	ATP6V1E1	hsa-miR-23b-3p	2.44936970994998e-07	-0.225816947356666	0.999993725347071	0	-0.0199383706346343
LINC00261	AURKB	hsa-miR-125b-5p	0.116799786855982	-0.320176290800819	0.999999999829422	0	-0.0691354638055284
LINC00261	AUTS2	hsa-miR-139-5p,hsa-miR-23b-3p	1.35787364618478e-12	0.209128339703096	2.70250478033778e-05	0.990857421680788	0.0748737584173126
LINC00261	AVPI1	hsa-miR-139-5p	1.96742392942618e-08	0.233616981036731	3.04949267282991e-06	0.998435198103041	0.0814222689381829
LINC00261	AZGP1	hsa-miR-139-5p	0.00354653906063938	0.661187892910056	8.7409189226647e-48	0.891605924928837	0.0435158033037523
LINC00261	B4GALT3	hsa-miR-125b-5p	0.000182544970012621	-0.11456553184107	0.985900367147403	0	-0.0530005243468353
LINC00261	BACE2	hsa-miR-125b-5p	0.000393505642647274	-0.343305897773918	0.999999999993145	0	-0.0265409929670103
LINC00261	BAK1	hsa-miR-125b-5p	9.11931973443164e-08	-0.38830975695708	0.999999999999994	0	-0.0486600693070987
LINC00261	BBOX1	hsa-miR-139-5p	0.000115921510794493	0.247470707171761	7.95145923062615e-07	0.866165621965086	0.0587941914232443
LINC00261	BCKDK	hsa-miR-125b-5p	6.0321003337486e-07	0.198897622409932	6.25975976754654e-05	0.988141335120724	0.0354812476046314
LINC00261	BDH1	hsa-miR-125b-5p	3.74958432602858e-08	0.559455782816835	6.52844087046967e-32	0.740875981620596	0.0284914826208919
LINC00261	BSN	hsa-miR-125b-5p	6.29210901070129e-13	0.24004231004874	1.65134160687882e-06	0.465827032200427	0.00762886081195133
LINC00261	C15orf40	hsa-miR-23b-3p	0.00232918549160207	0.106061832598219	0.0211451554416836	0.525350528808986	0.0308381853464989
LINC00261	C16orf59	hsa-miR-139-5p	4.58095879630704e-05	-0.240355232700598	0.999998397967741	0	-0.12837684556155
LINC00261	C19orf53	hsa-miR-139-5p	0.19158605604376	-0.0948949955992312	0.965301362039074	0	-0.0373871082973242
LINC00261	C8A	hsa-miR-212-3p	1.35256102556152e-14	0.679247919138156	2.78902310851377e-51	0.995098277934221	0.0200960446448438
LINC00261	C9orf3	hsa-miR-139-5p	3.54358409315883e-12	0.220295958202317	1.02996635407167e-05	0.815024454457446	0.0540708111461445
LINC00261	CA2	hsa-miR-23b-3p	1.34981914237315e-09	0.340653924057876	1.00474804290224e-11	0.199562606738741	-0.00683838715130741
LINC00261	CALCRL	hsa-miR-23b-3p	1.0765146860599e-13	0.108601545963956	0.0187827996469294	0.465700895937966	0.0253267472988146
LINC00261	CALD1	hsa-miR-139-5p	1.4472471363854e-17	0.198566545463545	6.42780533161112e-05	0.854628659246726	0.117373260527904
LINC00261	CANX	hsa-miR-139-5p	4.84815982945763e-10	0.160792316595187	0.00100092077548805	0	-0.0350615008564721
LINC00261	CASC3	hsa-miR-125b-5p	4.5478305345205e-09	0.0974793772098185	0.0310549242884622	0	-0.0269553477220319
LINC00261	CBFA2T3	hsa-miR-23b-3p	3.66993578916261e-09	-0.00476042472054048	0.536208424659523	0	-0.00883352163497109
LINC00261	CBLN1	hsa-miR-23b-3p	0.365320583230443	0.325806705807132	7.99560166085568e-11	0.679655695548744	0.0322023018800278
LINC00261	CBR4	hsa-miR-139-5p	1.07944653482425e-10	0.401682752887899	5.79713385516581e-16	0.849160626064608	0.0866844477965994
LINC00261	CCDC146	hsa-miR-139-5p	4.64328836183758e-15	0.0774919640162272	0.0692104637643202	0.759632074725607	0.173558718804293
LINC00261	CCDC6	hsa-miR-139-5p,hsa-miR-23b-3p	5.95422393575371e-17	-0.276224912626132	0.999999962478835	0	-0.0448253185349347
LINC00261	CCDC71L	hsa-miR-212-3p,hsa-miR-23b-3p	0.0173909724806859	0.0173401716779789	0.370291431789166	0	-0.0145340933719832
LINC00261	CCNB1	hsa-miR-212-3p,hsa-miR-139-5p	3.52592293656608e-05	-0.297570705752979	0.999999996939186	0	-0.0926738110633771
LINC00261	CCT2	hsa-miR-139-5p	1.79389872391792e-13	-0.197373639893904	0.999929309400644	0	-0.0898812192581191
LINC00261	CCT5	hsa-miR-139-5p	5.64397303221219e-07	-0.221943636425366	0.999991104807325	0	-0.099852350132535
LINC00261	CCT7	hsa-miR-23b-3p	0.125203871528857	-0.129084451451013	0.993334995826379	0.0479386563563619	0.00941965995751817
LINC00261	CD5L	hsa-miR-125b-5p	2.04853162556853e-07	0.145815974330882	0.00256403150969796	0.897319423273066	0.0312033796404619
LINC00261	CDC20	hsa-miR-23b-3p	0.0443490612579943	-0.322501339430178	0.999999999875015	0	-0.0508672000705142
LINC00261	CDH5	hsa-miR-139-5p,hsa-miR-125b-5p	3.42698733201481e-18	0.147326724341545	0.00234056887786619	0.923996824993734	0.123542198341558
LINC00261	CDK1	hsa-miR-139-5p	2.86788117774893e-13	-0.26326466942585	0.999999844587074	0	-0.148371951442276
LINC00261	CDO1	hsa-miR-139-5p	0.000613048474891669	0.553941742440435	3.34326985828741e-31	0.77989207542385	0.0682214389461132
LINC00261	CENPJ	hsa-miR-139-5p	1.62056973934691e-05	-0.205452242254758	0.999963278707432	0	-0.0937274523764486
LINC00261	CENPM	hsa-miR-23b-3p	8.85089723854835e-06	-0.28089505525279	0.999999977926441	0	-0.0488147114717725
LINC00261	CENPW	hsa-miR-139-5p	3.48316251480251e-12	-0.371423668112072	0.999999999999905	0	-0.103226796820885
LINC00261	CFL2	hsa-miR-212-3p,hsa-miR-23b-3p	1.04959389644351e-21	0.348904122301845	3.02241572528302e-12	0.997070333816593	0.0564650942168548
LINC00261	CGREF1	hsa-miR-125b-5p	1.10617907409649e-09	0.10502058779046	0.0221836061207533	0	-0.0244775756712681
LINC00261	CHEK1	hsa-miR-139-5p	1.0689953329781e-06	-0.245319284512131	0.999999015047514	0	-0.133390713042441
LINC00261	CIAPIN1	hsa-miR-139-5p,hsa-miR-125b-5p	4.79165575838151e-11	-0.110765032423629	0.983049417787849	0	-0.0140472048653168
LINC00261	CIPC	hsa-miR-23b-3p	0.000306573707385444	0.179387106575038	0.000277308321248415	0.751094008143442	0.0505206380566036
LINC00261	CKS2	hsa-miR-139-5p	3.41783525331199e-05	-0.303972582940038	0.999999998614847	0	-0.101232123059217
LINC00261	CLOCK	hsa-miR-212-3p,hsa-miR-23b-3p	7.48317959992538e-13	0.163636816376308	0.000829401527418364	0.475306368037655	0.0180633643785653
LINC00261	CLPX	hsa-miR-139-5p	0.00134556167946409	0.508085320097456	8.7661132658525e-26	0.781059718239943	0.0773564397966338
LINC00261	CLTA	hsa-miR-23b-3p	0.000149036736065232	-0.280015867140567	0.999999975589613	0	0.009398272357592
LINC00261	CMPK1	hsa-miR-139-5p	4.58917876804453e-22	0.25158507469809	5.25127013459095e-07	0.719545065350842	0.0403758581437742
LINC00261	CNIH1	hsa-miR-212-3p	3.74050044376299e-07	0.341744695947448	8.58933179602379e-12	0.745814118846451	0.0224811377987998
LINC00261	CNOT2	hsa-miR-212-3p,hsa-miR-23b-3p	5.02728843262979e-19	-0.175345637836852	0.99962938387793	0	-0.0199480982655115
LINC00261	COPZ1	hsa-miR-125b-5p	1.06517702472383e-06	-0.0750575563175045	0.924358680628576	0	-0.0649163824142611
LINC00261	CPEB3	hsa-miR-23b-3p,hsa-miR-125b-5p	3.26466946417174e-21	0.366966139795278	1.92197978253617e-13	0.909162461702014	0.0590515481476653
LINC00261	CPSF6	hsa-miR-139-5p,hsa-miR-23b-3p,hsa-miR-125b-5p	3.24610933129967e-17	-0.223487477352961	0.999992254251763	0	-0.0770751741011896
LINC00261	CSTF3	hsa-miR-139-5p	0.000109692158500596	0.0637410248740059	0.111578576020527	0	-0.0353033373867031
LINC00261	CTR9	hsa-miR-139-5p	3.48712513571105e-06	0.369893981127094	1.20941411813554e-13	0.95533376492326	0.0603302710464516
LINC00261	CXCL12	hsa-miR-139-5p	3.23867109041952e-12	-0.0767940424815572	0.928990332469082	0.97539425023621	0.108005784825167
LINC00261	CYP20A1	hsa-miR-212-3p	0.000237023308611453	0.142128524915837	0.0031921556303031	0.855862304392518	0.0397811291665929
LINC00261	CYP2C8	hsa-miR-139-5p	9.95772020349247e-05	0.477875175092495	1.22729336372127e-22	0.815801930165057	0.0789851544549332
LINC00261	CYP2U1	hsa-miR-139-5p	1.43838176815815e-11	0.211152204241127	2.27751005151456e-05	0.859374831535759	0.114177378425908
LINC00261	CYP4A11	hsa-miR-139-5p	0.00029921250312975	0.603447524946968	4.4580786554479e-38	0.882775667056505	0.0522580055790516
LINC00261	CYP4A22	hsa-miR-139-5p	6.83254881209137e-05	0.626045850085153	1.23630849998885e-41	0.858182285944849	0.0506231506442612
LINC00261	DAAM2	hsa-miR-125b-5p	1.31139037393689e-05	0.173755466309701	0.000414714087502239	0.727806442949461	0.0663421464844913
LINC00261	DCBLD1	hsa-miR-139-5p	1.42828046870852e-07	-0.00389705106533793	0.529654884855659	0.940200948966877	0.0932507332121938
LINC00261	DCTN2	hsa-miR-139-5p	0.000562493296526218	-0.290838715739802	0.999999993098628	0	-0.0765591810920449
LINC00261	DCUN1D5	hsa-miR-23b-3p	0.0750310643609954	-0.227224728346194	0.99999448126121	0	-0.06019728155548
LINC00261	DDX1	hsa-miR-139-5p	0.000587442847866154	0.0253481669122345	0.314185039615133	0	-0.0119312381422737
LINC00261	DDX27	hsa-miR-23b-3p	0.000184806960601305	-0.152792728625171	0.99832876667696	0	-0.0475465167075121
LINC00261	DDX54	hsa-miR-125b-5p	6.98041099135758e-09	-0.094961419921794	0.965399209728546	0	-0.0408438023947024
LINC00261	DECR1	hsa-miR-139-5p	3.070298996544e-16	0.307442590022333	8.93986312266503e-10	0.899112213241055	0.0912953489524329
LINC00261	DPYS	hsa-miR-139-5p	8.59112012294581e-07	0.554342139111407	2.97238733183421e-31	0.852636787721589	0.0621828140674394
LINC00261	DTNA	hsa-miR-23b-3p	5.37104002284841e-23	-0.00757969916302722	0.557531214246152	0.282952155213204	0.0175299873511258
LINC00261	DUSP1	hsa-miR-139-5p	3.0159261881432e-08	0.1119660266852	0.016000813094133	0.881320733562107	0.122894801135907
LINC00261	DUSP9	hsa-miR-212-3p	0.000458192484088795	0.0584428090969106	0.132053065769696	0	-0.014853251084853
LINC00261	DYRK2	hsa-miR-212-3p,hsa-miR-139-5p,hsa-miR-125b-5p	1.08279935317875e-17	-0.252240200581992	0.999999508771873	0	-0.0668525729591471
LINC00261	E2F6	hsa-miR-23b-3p	5.53377486658089e-08	-0.18572831296247	0.999826270455311	0	-0.0446175081630593
LINC00261	ECHDC1	hsa-miR-23b-3p	2.47930355177203e-06	0.126297668739422	0.00773972131770604	0	-0.0212281826983619
LINC00261	EDC3	hsa-miR-139-5p	8.85089723854835e-06	-0.0649081191323058	0.892609791914648	0	-0.103016605627004
LINC00261	EDEM1	hsa-miR-139-5p,hsa-miR-125b-5p	2.97673846894377e-18	0.398271795639359	1.05743653910622e-15	0.992276793063549	0.0480992561327294
LINC00261	EIF2S3	hsa-miR-212-3p	4.88190112981901e-05	-0.0912590087430274	0.959590354438743	0	-0.0426769128380159
LINC00261	ELFN1	hsa-miR-139-5p	0.00401903658556091	0.300277282645115	2.19422800726819e-09	0.755808902277433	0.125928029647645
LINC00261	ELOVL5	hsa-miR-139-5p	4.62159181919829e-12	0.260593616691474	2.06389739521709e-07	0.698752596240393	0.0375146012036791
LINC00261	EME1	hsa-miR-139-5p	2.07486906329566e-11	-0.214079697648805	0.999982269747194	0	-0.152249952540708
LINC00261	ENPEP	hsa-miR-125b-5p	4.30189109715107e-12	0.344973428027812	5.38052599195097e-12	0.700208045071989	0.0518670613346923
LINC00261	ENTPD5	hsa-miR-23b-3p	1.99718951129824e-12	0.513393736634426	2.27471242598522e-26	0.820360176930708	0.0332441471747598
LINC00261	EPB41L4B	hsa-miR-212-3p	2.89271693849504e-14	0.56619211446328	8.51198874929897e-33	0.822127999683534	0.0171860404249362
LINC00261	ERBB2	hsa-miR-125b-5p	0.00227983436413671	0.145444476641303	0.00262184350869664	0.664134760850756	0.0181270659784055
LINC00261	ERLIN2	hsa-miR-23b-3p	3.51119300651366e-08	0.217499598746876	1.31758628656111e-05	0.514339255671439	0.0231875685777526
LINC00261	ETS1	hsa-miR-139-5p,hsa-miR-23b-3p,hsa-miR-125b-5p	4.55595467704809e-25	-0.0698445585823111	0.909077487758505	0.666370205971802	0.0544233799296175
LINC00261	FAM149A	hsa-miR-139-5p	8.53291141891262e-08	0.301544794896993	1.87529867627053e-09	0.954712966210001	0.0816679586394415
LINC00261	FAM84B	hsa-miR-139-5p	1.61154843356499e-13	0.334729776310835	2.32963166500371e-11	0.673594719713819	0.0300698763992184
LINC00261	FAS	hsa-miR-23b-3p	3.59311207907139e-15	0.155557092687572	0.00140363853021509	0.61060749151135	0.0361678316109323
LINC00261	FAT4	hsa-miR-139-5p	2.78418721115097e-13	0.155485330243242	0.00141006106848814	0.861754729334878	0.122037298502518
LINC00261	FAXDC2	hsa-miR-23b-3p	0.12937620218634	0.419716491615868	2.14921453025834e-17	0.919336429889768	0.0525840187132133
LINC00261	FBP1	hsa-miR-139-5p	4.83128835674471e-08	0.429686536931684	3.18730435897571e-18	0.845054404359815	0.0828904820735196
LINC00261	FLOT2	hsa-miR-125b-5p	1.51123233533694e-21	-0.123751765234378	0.991148661612723	0	-0.0346088063576265
LINC00261	FRMD4B	hsa-miR-139-5p	3.9420020576254e-05	0.139600912245129	0.00369904111105881	0.868764925036389	0.0680665936069244
LINC00261	FZD4	hsa-miR-125b-5p	5.50315513896325e-26	0.247955668326772	7.57481698711593e-07	0.613044544737021	0.0743987633296044
LINC00261	GATM	hsa-miR-139-5p	2.39211166586758e-07	0.598463933441168	2.48790343516477e-37	0.866900681034256	0.0542152365402255
LINC00261	GCNT2	hsa-miR-23b-3p	3.60235200620757e-11	0.203654196240821	4.25789571742155e-05	0	-0.0206367510160103
LINC00261	GIMAP7	hsa-miR-23b-3p	3.40331187067558e-05	-0.0503661479231351	0.832024386900464	0	-0.0222738942663649
LINC00261	GLYCTK	hsa-miR-125b-5p	1.51460095733637e-06	0.634738819054749	4.41169342894509e-43	0.863775348923551	0.0206382942545276
LINC00261	GNAO1	hsa-miR-139-5p	1.28177669377892e-06	0.207990921570638	2.97313504590927e-05	0.999433850044537	0.0839592270570708
LINC00261	GOLM1	hsa-miR-23b-3p	1.31193747048547e-12	-0.241154913850064	0.999998517670706	0	-0.0657163116300071
LINC00261	GOLPH3L	hsa-miR-23b-3p	4.98253147724902e-05	0.0017159315606051	0.486932827028881	0.522708585949059	0.0368273050802415
LINC00261	GPC4	hsa-miR-125b-5p	6.9582697103621e-06	-0.317616510399989	0.999999999760509	0	-0.0343283301518249
LINC00261	GPC6	hsa-miR-139-5p,hsa-miR-23b-3p,hsa-miR-125b-5p	5.1013323820706e-19	0.0889496397351702	0.0444160088230584	0.408824688604516	0.00366527783931154
LINC00261	GPD1L	hsa-miR-139-5p	3.10753227196609e-14	-0.348624536909405	0.99999999999685	0	-0.0646481069282899
LINC00261	GPD2	hsa-miR-139-5p	1.57385055004755e-19	-0.379921925274042	0.999999999999976	0	-0.0934638589352199
LINC00261	GPR153	hsa-miR-125b-5p	0.000281261013089365	-0.0513751886803056	0.836826352633814	0.922118126085665	0.0406175781937646
LINC00261	GPR37	hsa-miR-139-5p	1.0024737223153e-06	0.22204265512448	8.81685864036855e-06	0.447440256196077	0.0167387400268663
LINC00261	GPRIN1	hsa-miR-125b-5p	0.252981572693004	-0.236886051683044	0.999997763176827	0	-0.0605318094740006
LINC00261	GRK5	hsa-miR-23b-3p	5.45791998298937e-07	-0.0019305695816011	0.514700989771548	0	-0.0350731307121704
LINC00261	GTF3C3	hsa-miR-125b-5p	2.55402242036778e-11	0.0302453800802243	0.281775988319255	0	-0.0624372553662872
LINC00261	GZF1	hsa-miR-139-5p	7.47173137986366e-10	0.164733937612876	0.00077077909263672	0.095539067228813	-0.00347084474447557
LINC00261	HEBP1	hsa-miR-139-5p	1.29593457602955e-10	0.109791881032153	0.0177549852140697	0.983899636337811	0.0976733068675225
LINC00261	HECTD1	hsa-miR-212-3p	1.6762248409685e-15	0.305009852079229	1.21594287063611e-09	0.860174487473875	0.0321631635072038
LINC00261	HEG1	hsa-miR-139-5p	2.34089396066131e-21	-0.119573146218867	0.989021279936723	0.538266195867126	0.04431202644959
LINC00261	HIGD1A	hsa-miR-139-5p	1.28130585815614e-09	0.338218364144528	1.42283329249094e-11	0.990011841187121	0.0716267384098723
LINC00261	HK2	hsa-miR-125b-5p	1.28983886435357e-11	-0.349660781522311	0.999999999997298	0	-0.0389162182388503
LINC00261	HMGA1	hsa-miR-125b-5p	1.19089438065132e-07	-0.286141624619087	0.999999987980019	0	-0.0710655386977712
LINC00261	HMGCS1	hsa-miR-23b-3p	0.0543780173892748	0.421128672127113	1.64642784873293e-17	0.784309720575074	0.0365477273521783
LINC00261	HNRNPU	hsa-miR-212-3p,hsa-miR-139-5p,hsa-miR-23b-3p	1.70726515322517e-14	-0.106920675295436	0.979680276096426	0	-0.0429023653521718
LINC00261	HNRNPUL2	hsa-miR-125b-5p	0.000304902932999213	-0.198265300486974	0.999934156206094	0	-0.0152300959785099
LINC00261	HS3ST3B1	hsa-miR-212-3p	5.07391886031083e-09	0.30623150578747	1.04228161759392e-09	0.992321342578519	0.0432133385363229
LINC00261	IER3IP1	hsa-miR-212-3p,hsa-miR-139-5p,hsa-miR-125b-5p	3.88434209393844e-23	-0.0184587908587186	0.637747073524721	0	-0.036101074539456
LINC00261	IGFBP5	hsa-miR-139-5p	1.4128950347935e-20	-0.231759461351726	0.999996370516396	0.989094746721177	0.127318094008466
LINC00261	ILF2	hsa-miR-23b-3p	4.39912598678663e-06	-0.166515469071035	0.999316369840557	0	-0.00667470446260207
LINC00261	ING3	hsa-miR-139-5p	6.0551587567187e-18	0.0827562759864533	0.0567460983408203	0.762634815512734	0.0573149827133095
LINC00261	INSIG1	hsa-miR-139-5p	6.4821993159368e-19	0.410601956572918	1.16492087011318e-16	0.839060002907204	0.0869531165947761
LINC00261	IRF2	hsa-miR-23b-3p	0.000153401295828027	0.105655638442142	0.0215452817807052	0.467393261178739	0.0256441673934802
LINC00261	ISM1	hsa-miR-23b-3p	2.79084184426595e-08	0.21087520218608	2.33169907919906e-05	0.769054615398834	0.0504715057403045
LINC00261	ISOC1	hsa-miR-139-5p	6.89096122790849e-09	0.529561471484572	3.21963237960376e-28	0.916388318307298	0.0407841416443325
LINC00261	ITGA9	hsa-miR-125b-5p	5.53470132802327e-09	-0.0916453071803605	0.960231067647657	0.89479077946025	0.0398963408905646
LINC00261	JAZF1	hsa-miR-23b-3p	9.739395827241e-11	0.0125890522265411	0.405026230979279	0.315830396904462	0.0187926482735723
LINC00261	JPT1	hsa-miR-212-3p	0.00742281495798593	-0.355573693762215	0.999999999998885	0	-0.0404393082877283
LINC00261	KCNJ8	hsa-miR-139-5p	2.39019478451125e-05	0.415266030701123	4.93717869971997e-17	0.79894355799847	0.0929281228460372
LINC00261	KHNYN	hsa-miR-125b-5p	5.96614235382035e-05	0.14588786580201	0.00255297726731138	0.566150215979801	0.0138110314712576
LINC00261	KIF13B	hsa-miR-139-5p	4.11063282342204e-11	-0.0447248644646783	0.803533335761798	0.517893628833248	0.0379734087346205
LINC00261	KIF18A	hsa-miR-139-5p	0.0104046078145579	-0.272713025946019	0.999999944444114	0	-0.134688667026582
LINC00261	KIF23	hsa-miR-139-5p	1.60256882397296e-15	-0.315186045821248	0.999999999670449	0	-0.135841761024326
LINC00261	KLF13	hsa-miR-125b-5p	7.82940540371605e-20	0.20148076701912	5.0833414682717e-05	0.91138430768236	0.0435484370425473
LINC00261	KLF2	hsa-miR-139-5p	0.0131237469448979	-0.198191321034145	0.999933766256056	0.986947054656768	0.130593610108486
LINC00261	KPNA1	hsa-miR-212-3p,hsa-miR-23b-3p	6.87280704675076e-16	0.289212534999977	8.37260329624244e-09	0.836126035280762	0.0210588915002943
LINC00261	KPNA2	hsa-miR-139-5p	0.0617873449744112	-0.263289321204535	0.999999844995693	0	-0.139414583439745
LINC00261	KPNB1	hsa-miR-125b-5p	6.8387259924699e-16	-0.167510934626648	0.999361029818754	0	-0.0634282806860725
LINC00261	LAGE3	hsa-miR-139-5p	0.00217585977214424	-0.117392955844663	0.987744876338023	0	-0.0621060954602199
[truncated: 8,302 more rows]
