# Supplementary material for: HCG18 Participates in Vascular Invasion of Hepatocellular Carcinoma by Regulating Macrophages and Tumor Stem Cells
Source: Front Cell Dev Biol. 2021 Aug 30;9:707073. doi: 10.3389/fcell.2021.707073 (PMC8435853; doi:10.3389/fcell.2021.707073)
Supplement: Supplementary file 4 [file Data_Sheet_4.CSV]

ID	Description	setSize	enrichmentScore	NES	pvalue	p.adjust	qvalues	rank	leading_edge	core_enrichment
hsa03015	mRNA surveillance pathway	98	0.632685487852241	1.80223046944174	0.000999000999000999	0.00841750841750842	0.00587748833362868	6651	tags=73%, list=26%, signal=55%	5528/11052/22916/22794/5501/22985/80335/23435/8731/7919/55339/64895/10921/9775/2521/10482/26528/124540/81608/10914/1479/26019/8761/23381/23283/51692/5515/9887/9939/79869/5411/11051/2935/51585/4686/53981/1478/65109/5500/4116/65110/55012/5518/5976/26986/10250/2107/8106/80336/29107/10978/1477/29894/55308/5529/23049/5499/28227/10898/53918/5042/5526/10189/23293/55110/2733/55844/8732/5523/8189/84305/64…
hsa03460	Fanconi anemia pathway	54	0.643048077856178	1.76336731499472	0.000999000999000999	0.00841750841750842	0.00587748833362868	6726	tags=78%, list=26%, signal=57%	2188/57599/5429/545/80198/2178/55215/79728/6117/7398/2177/51455/55120/4292/29089/57697/2189/5395/91442/641/11201/2187/146956/675/5888/6118/84464/8940/80010/672/80233/197342/2175/5889/9894/83990/51426/7156/84126/22909/116028/378708
hsa04330	Notch signaling pathway	59	0.563412830796707	1.55589961219582	0.000999000999000999	0.00841750841750842	0.00587748833362868	7717	tags=64%, list=30%, signal=45%	1857/9794/1856/3066/6310/3516/22938/2648/3065/23385/9612/2033/6868/1487/51107/342371/9541/1387/4851/83464/113878/182/1488/5663/9253/196403/23462/54567/4853/7088/7090/84441/3714/1855/4854/8650/26508/3955
hsa04722	Neurotrophin signaling pathway	119	0.497082826626942	1.44358923395633	0.000999000999000999	0.00841750841750842	0.00587748833362868	7613	tags=55%, list=30%, signal=39%	1432/2885/5594/11108/5601/25/1399/5335/387/4893/673/4215/4214/5598/2932/818/10782/5595/998/5580/25970/5970/805/5603/57498/51135/2889/5291/468/8767/6197/10818/3551/5894/5290/5609/5906/5599/7189/9500/7157/3656/4794/6464/396/581/2549/5781/5879/5663/808/5170/6272/5607/6655/2309/3845/3654/7531/9252/4790/5908/6654/817/9261
hsa04012	ErbB signaling pathway	84	0.47999497011607	1.36730980768744	0.004995004995005	0.0293823823235588	0.020516119587327	7603	tags=50%, list=30%, signal=35%	2885/5594/6198/5601/25/1399/5335/5058/27/4893/867/673/5747/2932/818/5062/5595/10298/6714/8440/5291/5578/2065/5894/868/5290/5609/5599/2002/6777/4690/6464/2549/6655/56924/3845/7039/6199/685/1027/6654/817
hsa04340	Hedgehog signaling pathway	55	0.490843970747325	1.36549450766029	0.016	0.0716417910447761	0.0500235663786332	7536	tags=51%, list=29%, signal=36%	1453/53944/64750/1454/84455/8405/8452/8945/2932/11127/339745/156/1455/23291/51684/132884/57154/1452/23288/5567/50937/374654/1456/2121/23432/5727/8454/1954
hsa04392	Hippo signaling pathway - multiple species	28	0.522679158708133	1.35562343750014	0.0342396777442095	0.118906064209275	0.0830256378163006	9477	tags=75%, list=37%, signal=47%	7005/5058/55233/1454/11186/8463/6788/10413/4771/92597/9113/25937/7004/7003/8994/126374/84962/83937/54798/26524/23286
hsa04211	Longevity regulating pathway	89	0.471967291103393	1.34476063318633	0.00799200799200799	0.0428143285286142	0.0298949171129622	8522	tags=55%, list=33%, signal=37%	10919/1388/1385/6198/1386/7248/5571/4893/112/57521/26060/64764/9776/5970/79813/5291/468/1977/5290/5564/6009/5468/7157/10488/5563/581/9470/7249/3480/51094/148327/5567/10645/9821/23411/109/2309/3845/6794/6199/4790/8408/113/5562/9586/9474/5565/84335/111
hsa04150	mTOR signaling pathway	154	0.451348046986019	1.31327432627802	0.001998001998002	0.0136227408954682	0.00951201908139707	8517	tags=54%, list=33%, signal=36%	1857/2885/5594/1856/6198/9675/7248/1975/387/92335/4893/51256/529/673/51719/2932/57521/523/10325/5595/64121/81929/528/253260/79109/5291/6197/729438/1147/5578/3551/5894/1977/5290/55004/6009/6396/6502/9894/8323/9296/8131/201163/7855/54468/5563/8649/96459/9470/7249/3480/5170/10641/10542/58528/2887/6655/6194/90423/51382/64223/245973/6249/51606/3845/9550/81617/6794/6199/1855/8408/64900/6654/5562/153129…
hsa04919	Thyroid hormone signaling pathway	121	0.44818609738148	1.29442203301903	0.003996003996004	0.0244653305877796	0.0170828097788356	7376	tags=47%, list=29%, signal=34%	9862/9440/5594/5469/6257/3066/5335/4893/9968/25942/2648/2932/3065/5595/23389/2033/23236/8202/5331/6714/7067/5291/9282/5578/5894/1387/488/8841/5290/6009/4851/71/3685/7157/483/9969/6548/1499/29079/476/113026/10499/90390/51196/7249/60/5170/3091/5567/9442/4853/3845/8648/5208/5214/6513/4854
hsa04622	RIG-I-like receptor signaling pathway	70	0.455217584257061	1.28659961847998	0.030969030969031	0.113394755492558	0.0791773906772601	8803	tags=47%, list=34%, signal=31%	1432/5601/57506/841/6885/4214/64343/8737/5970/5603/80143/1147/3551/29110/55593/5599/7189/9140/9755/7706/7186/9641/7187/3592/10010/843/1654/4790/9474/79671/3661/6300/8772
hsa04912	GnRH signaling pathway	93	0.450881684053702	1.28613497646797	0.00999000999000999	0.04995004995005	0.0348774032984559	9583	tags=58%, list=38%, signal=36%	1432/2885/5594/5601/4893/112/4215/4214/5598/818/5595/998/23236/5331/5580/6714/805/5603/4216/468/5578/5894/5609/5599/2002/3710/2778/808/2776/5567/2767/10746/5338/2796/776/6655/109/3845/8681/4323/113/283748/6654/817/2798/111/6300/100137049/5332/123745/3708/5605/255189/5321
hsa04370	VEGF signaling pathway	59	0.451899182675611	1.26223612544096	0.059	0.168571428571429	0.117704260651629	11448	tags=71%, list=45%, signal=39%	1432/5594/5532/5335/4893/5747/5829/5595/998/7422/6714/5603/7867/5291/5578/5894/5290/5534/5879/4773/3845/5530/8681/283748/9261/8877/5880/9047/6300/100137049/123745/5605/255189/5321/5293/5533/10000/5582/56848/8503/5600/3265
hsa04623	Cytosolic DNA-sensing pathway	62	0.44922386790884	1.25756880376762	0.046953046953047	0.142281960463779	0.0993477548501472	7238	tags=35%, list=28%, signal=25%	11128/9533/10621/57506/10623/55718/8737/5970/1147/3551/29110/51082/5437/9641/103/51728/115004/5440/55703/171568/4790/10622
hsa04390	Hippo signaling pathway	156	0.427000519483202	1.24271279882783	0.00999000999000999	0.04995004995005	0.0348774032984559	9492	tags=54%, list=37%, signal=34%	1857/1453/5501/7005/1856/4087/5584/657/10971/7529/7534/55233/1454/1739/11186/8945/7532/2932/4088/1495/7533/56288/8463/5515/329/6788/10413/5500/4771/92597/3996/9231/23291/5518/84612/84552/8312/23513/4089/3993/9113/71/8323/332/25937/896/7855/1499/5499/10207/1741/60/7004/324/7046/7003/27113/55844/6934/7531/7040/51176/4092/1855/656/353500/659/8994/7159/126374/7477/8321/84962/7048/10297/64398/8324/253…
hsa04350	TGF-beta signaling pathway	93	0.432539109373789	1.24094837722492	0.041958041958042	0.13125	0.0916447368421053	7336	tags=45%, list=29%, signal=32%	5594/6667/6198/4087/657/64750/387/5933/4088/1875/4090/1874/5595/5515/2033/60436/90/5518/6093/9765/1387/57154/4089/9978/92/4756/93/7027/7046/9372/25805/1030/6500/7050/7040/91/4092/6199/656/353500/659/8454
hsa04910	Insulin signaling pathway	137	0.425616275857645	1.23338452738812	0.011988011988012	0.0589574360066163	0.0411667711063742	6428	tags=41%, list=25%, signal=31%	5501/2885/5594/6198/23265/5584/5601/5770/7248/10211/1399/5571/8569/4893/3636/867/673/31/2932/57521/5595/9322/5576/805/5500/2889/5291/5509/2997/92579/3551/5894/1977/868/3632/5290/5564/122809/6009/5599/2002/5573/6464/5499/5563/23433/9470/7249/808/5170/5567/80201/5792/6655/6194/3845
hsa04664	Fc epsilon RI signaling pathway	67	0.437735876181781	1.23305479719781	0.07	0.186335403726708	0.130107878391631	11658	tags=72%, list=46%, signal=39%	1432/2885/5594/5601/5335/4893/5595/5603/9846/5291/5578/5894/5290/5609/5599/5879/5170/6655/3845/6850/8681/4067/240/27040/283748/6654/10451/3635/1437/5880/6300/100137049/123745/7410/5605/241/255189/5321/2207/7409/5293/3937/10000/8503/6416/5600/3265/5602
hsa04071	Sphingolipid signaling pathway	117	0.422309917406488	1.22566159500703	0.031968031968032	0.113394755492558	0.0791773906772601	11658	tags=69%, list=46%, signal=38%	5528/1432/5594/91012/5601/387/4893/8439/10558/2773/5595/5515/23236/5331/9517/5970/5603/9846/5291/55012/5578/5518/6093/5894/10672/5290/5599/253782/2768/7157/4363/7186/5529/581/28227/5879/5526/9475/5170/2770/2776/6610/5338/8879/55844/8560/5523/3845/259230/4790/2771/8877/5880/596/5527/130367/6300/5525/5728/5332/5605/134/29956/2207/637/55304/5293/5520/10000/8717/427/5582/56848/8503/204219/9294/5330/5…
hsa04660	T cell receptor signaling pathway	103	0.424817254724682	1.21927830481133	0.042957042957043	0.131501151909315	0.0918201025612411	12347	tags=73%, list=48%, signal=38%	1432/2885/5594/5601/1019/5532/5335/5058/387/4893/1739/6885/2932/5062/5595/998/10298/10892/5970/8440/5603/5291/1147/3551/5894/8915/868/5290/5609/5599/4690/5534/4794/4773/5170/6655/56924/5777/3845/5530/1326/4790/27040/6654/10451/1493/1437/84433/6300/5133/7410/10125/29851/5605/940/4772/4775/7409/5293/5533/3937/10000/8503/9020/5600/3265/925/3458/5602/926/5588/5296/5788/3932/7535
hsa04310	Wnt signaling pathway	165	0.415701244900947	1.21304939959792	0.017982017982018	0.0759803576704985	0.0530529514962428	9876	tags=55%, list=39%, signal=34%	1457/1857/6259/1856/57680/5601/5532/387/1454/79718/8607/8945/6885/2932/27101/4088/51701/818/2033/23236/5331/81839/1487/5467/29964/283106/1459/23291/5578/8312/4007/1387/27130/5599/4089/9978/1452/7157/8323/5534/896/7855/1460/1499/1488/5879/59343/5663/9475/1501/4773/5567/25776/324/25805/7088/7090/5530/6934/23401/6500/51176/64840/6907/1855/8454/56998/6477/55366/817/2239/7477/8321/10297/5880/8324/4776…
hsa04621	NOD-like receptor signaling pathway	178	0.407812793741324	1.21178971037819	0.016983016983017	0.0738392042739869	0.0515579005281522	11838	tags=60%, list=46%, signal=32%	3326/1432/5594/5601/55669/10059/7158/10454/387/57506/841/90550/6885/55054/7188/5595/329/23236/5331/5580/8737/5970/5603/51135/7417/8767/1147/3551/29110/10392/5586/55072/7297/7416/5599/79184/55914/3710/7189/9140/140609/7186/9641/10616/7187/257397/10010/3716/3320/56919/7226/7531/10910/54822/4790/5585/598/11345/2634/64170/837/7419/9474/79671/331/84168/3661/22900/596/5027/4671/6300/838/8772/51393/5332…
hsa04657	IL-17 signaling pathway	93	0.407528591047126	1.17239107941426	0.0929070929070929	0.236204473492609	0.164928737631681	5181	tags=30%, list=20%, signal=24%	3326/1432/5594/6426/5601/51433/841/6885/5598/2932/7188/5595/1994/5970/5603/1147/3551/29110/836/5599/5597/7189/29761/7186/9641/7187/257397/23765
hsa04068	FoxO signaling pathway	129	0.40168445612848	1.1678680332494	0.0759240759240759	0.194677117754041	0.135932443624751	7456	tags=43%, list=29%, signal=30%	1432/2885/5594/5601/6789/5571/1454/4893/9133/5347/673/1017/4088/891/51701/5595/2033/3276/10733/7874/5603/472/901/5291/92579/1147/3551/5894/1387/5290/5564/9454/5599/4089/9140/6502/5563/3480/5170/1032/7046/23411/6655/85417/1030/2309/3845/7040/10018/6794/9456/1027/11345/6654/5562
hsa05235	PD-L1 expression and PD-1 checkpoint pathway in cancer	89	0.405522915154657	1.15299419327605	0.122877122877123	0.28576075087703	0.19953119096326	11587	tags=64%, list=45%, signal=35%	1457/1432/5594/6198/5532/5335/4893/27436/4215/5595/3460/5970/5603/5291/283106/1459/1147/3551/5894/5290/7189/5534/4794/114609/1460/5781/4773/3091/3716/5777/3845/5530/6199/4790/353376/27040/3717/6300/5728/5133/10125/5605/940/4772/4775/5293/2475/5533/148022/10000/8503/5600/3265/6772/3458/55509/54106
hsa04668	TNF signaling pathway	112	0.397558315075861	1.15267715210809	0.104895104895105	0.255841719256353	0.178640358357945	11832	tags=64%, list=46%, signal=35%	1388/1432/1385/5594/1386/5601/10059/10454/841/6885/7188/5595/329/64764/8986/8737/5970/5603/5291/468/1147/3551/836/8837/5290/5609/5599/10488/7186/7187/7185/257397/182/153090/148327/192111/843/4323/9530/9252/197259/1326/4790/1435/9586/840/1437/3600/6300/8772/64127/90993/3976/7128/2921/11035/6374/6376/5293/10000/8717/330/6364/2919/8503/9020/6416/5600/4318/5602/3383/4049
hsa04115	p53 signaling pathway	73	0.404515617093745	1.14089817514247	0.15984015984016	0.344978762244949	0.240879907672789	9900	tags=58%, list=39%, signal=35%	1019/545/1111/51512/9133/841/1017/8493/983/891/4194/64326/472/901/6241/317/836/92344/55367/7157/9134/896/581/7249/27113/1021/84883/1029/25898/598/6477/50484/5366/596/51246/5728/11200/63970/7161/54205/900/4193
hsa04072	Phospholipase D signaling pathway	147	0.382879081208794	1.1140798837213	0.150849150849151	0.33032660769887	0.230649105024825	11828	tags=62%, list=46%, signal=33%	2885/5594/5898/7248/10554/5335/387/8527/8525/4893/112/8394/9266/5595/160851/23236/5331/23396/9846/5291/5578/1785/5894/10672/4254/5290/5899/6009/2768/6464/146850/9267/2778/2549/5781/7249/9265/1759/382/5338/375/8612/9170/6655/109/5159/3845/6850/8681/1609/5154/5155/22800/113/10161/283748/6654/1608/8877/1606/2149/111/27128/56034/139189/100137049/5332/123745/56895/5605/255189/5321/5900/553/57121/2207/…
hsa04933	AGE-RAGE signaling pathway in diabetic complications	100	0.38619338964815	1.11146768627524	0.204795204795205	0.391328416806124	0.273243350682171	13059	tags=71%, list=51%, signal=35%	1432/5594/4087/5601/1019/5335/4893/4088/5595/998/23236/5331/7422/5580/5970/5603/5291/5578/836/5290/5599/4089/6777/113026/581/1282/177/5879/51196/1284/7046/3845/7040/7423/4790/1027/3552/7048/1278/3717/1287/596/6300/1277/50507/6776/5332/5333/4772/1281/7042/5293/10000/2335/1536/8503/5330/5600/3265/6772/5602/3383/7043/5296/7424/208/1729/7412/1906/3576/5590
hsa04014	Ras signaling pathway	231	0.37200193423704	1.10763591381242	0.12987012987013	0.295159386068477	0.206093746763603	7432	tags=39%, list=29%, signal=28%	2885/5594/5863/55770/8315/5898/5601/25/6789/5335/5058/27/387/4893/5922/2782/11186/5878/5062/5595/998/10928/8831/5869/7422/8844/4763/5921/9462/5868/10298/8036/5970/805/9846/5291/1147/5578/3551/29110/5894/4254/5290/5899/5906/5599/1945/2002/6464/2549/5781/5879/51196/808/285/3480/5567/1944/2261/382/5338/2790/2264/10156/6655/56924/5159/3845/4301/8681/1946/7423/2784/5154/22821/5155/22800/7039/4790/2260…
hsa04926	Relaxin signaling pathway	128	0.379449673468928	1.10371520897029	0.178821178821179	0.369974852733473	0.258333318224425	12303	tags=65%, list=48%, signal=34%	1388/1432/2885/1385/5594/1386/4087/5601/4893/112/2782/2773/5595/23236/5331/64764/7422/6714/5970/5603/5291/468/5578/5894/5290/5609/5599/6464/10488/1282/2778/148327/1284/2770/5567/7046/2790/6655/109/3845/7040/7423/2784/4790/113/2787/2771/6654/9586/7048/1278/1287/111/2769/2783/6300/59345/1277/5332/54331/5605/409/1281/90993/51764/59/5293/3640/10000/2785/8503/5330/6416/5600/4318/3265/5602/55970/408/27…
hsa04010	MAPK signaling pathway	294	0.363108017595132	1.08446871567935	0.145854145854146	0.321737086442969	0.224651509481231	10085	tags=50%, list=39%, signal=30%	1432/8550/2885/1616/5594/1386/5601/57551/6789/1399/5532/5058/10454/8569/6722/4893/5922/1849/6885/9344/673/4215/5536/4214/5598/9448/51701/5062/5595/998/7422/4763/5921/6788/3305/8986/3925/5970/5603/7867/51135/4216/8491/468/6197/1147/5578/3551/2065/836/5894/23162/782/4254/2317/5609/5906/5599/1945/4149/2002/7189/7786/2768/7157/5534/7186/2005/8649/5879/285/3480/2316/1845/5567/1944/2261/10746/5871/7046…
hsa04921	Oxytocin signaling pathway	154	0.372395870722078	1.08208591353818	0.230769230769231	0.427350427350427	0.298395561553456	9617	tags=49%, list=38%, signal=31%	5501/5594/4659/5532/387/5571/4893/112/5598/2773/818/5595/23236/5331/6714/805/5500/5578/6093/5894/782/29904/5564/2002/6263/3710/71/5534/146850/5499/5563/2778/54776/808/9475/4773/60/2770/2776/5567/8536/1938/10645/5607/776/109/3845/7226/5530/8681/784/140465/3770/2983/113/283748/2771/5562/3759/817/4208/5565/111/4776/100137049/4660/2982/93589/5332/123745/3708/5997/5605/255189/5321/4772
hsa04015	Rap1 signaling pathway	210	0.36524724217707	1.07782495902581	0.204795204795205	0.391328416806124	0.273243350682171	11539	tags=58%, list=45%, signal=32%	1432/5594/5898/5584/1399/5335/387/4893/112/673/2773/56288/5595/998/23236/5331/7422/23683/6714/805/5603/2889/7408/5291/5578/84612/84552/5894/4254/25865/5290/3688/1500/5899/5906/23094/1945/55740/9855/71/1499/260425/889/7094/2778/51735/5879/51196/136/808/285/3480/60/2770/2776/1944/2261/5909/2264/9170/109/5159/3845/4301/1946/7423/5154/5155/2260/5908/9732/113/1435/27040/2771/9771/10451/9564/5217/3684/…
hsa04625	C-type lectin receptor signaling pathway	104	0.369694528493635	1.06349671138401	0.317682317682318	0.52365217200382	0.365637832381615	11838	tags=61%, list=46%, signal=33%	1432/5594/5601/5532/5058/387/4893/841/5595/5580/8844/10892/6714/5970/805/5603/5291/1147/3551/5894/8915/868/5290/5599/3710/5534/9641/5781/808/3592/4773/3845/5530/6850/22800/4790/4791/64170/9261/6300/4776/5971/3708/4772/4775/4193/2207/5293/5533/64581/10000/6237/8503/4046/30835/9020/5600/3265/6772/5602/51561/22808/10379
hsa04550	Signaling pathways regulating pluripotency of stem cells	143	0.363887835415302	1.05743934592721	0.305694305694306	0.506675644797192	0.353784046718039	9118	tags=45%, list=36%, signal=29%	3720/1432/1857/2885/5594/6929/55183/1856/4087/657/10336/4893/2932/4088/9869/7703/4090/5595/5603/90/5291/5894/8312/6498/5290/5978/463/7994/84108/56916/4089/92/8323/7855/4211/93/1499/648/3480/3175/3716/5460/2261/324/2264/84759/5013/3845/91/1855/2260/659/7477/8321/3717/3718/10297/1852/8324/6300/84333/2535/6932/7480
hsa04371	Apelin signaling pathway	136	0.365115647203304	1.05597918763191	0.305694305694306	0.506675644797192	0.353784046718039	12753	tags=62%, list=50%, signal=31%	4899/5594/6198/4087/5571/7019/4893/112/2782/4088/2773/5289/5595/23236/5331/805/8678/5894/10672/10014/5564/4089/6263/3710/4209/9759/6548/146850/5563/182/808/2770/2776/5567/7046/2790/6194/109/3845/2784/4205/22800/6199/113/2787/4854/30849/2771/11345/5562/4207/4208/5565/8877/111/2783/59345/5332/3708/54331/5605/8862/11337/51764/59/2475/10000/2785/6237/56848/6696/5330/3265/55970/22808/23533/999/2792/34…
hsa04152	AMPK signaling pathway	120	0.361342529804956	1.04679500931548	0.350649350649351	0.553656869446343	0.386588480771306	8895	tags=50%, list=35%, signal=33%	5528/1385/6198/7248/5571/92335/6885/31/51719/57521/5515/200186/1994/64764/10890/5291/2997/92579/55012/5518/5290/29904/5564/6009/5468/10488/5529/5563/28227/5526/7249/3480/51094/148327/5170/5210/1938/10645/55844/23411/2309/5523/1375/5208/81617/23216/6794/6199/8408/5214/5562/5209/9586/5565/5527/3156/84335/5525/5213/9230
hsa04066	HIF-1 signaling pathway	109	0.360531845473604	1.03323266118335	0.406593406593407	0.628752690608361	0.439023808530048	11577	tags=58%, list=45%, signal=32%	5594/6198/7428/5335/8569/8453/818/5595/3460/2033/7422/5970/5291/7037/5578/1977/1387/5290/9978/226/2023/9470/285/3480/3091/80201/2026/6194/5230/2597/6921/6199/4790/5214/1027/160287/6513/5209/817/284/596/405/112399/2321/5213/4055/5605/2872/3945/5162/387712/54583/5211/1978/5160/5293/2475/10000/5582/1536/8503/3939/3458
hsa04022	cGMP-PKG signaling pathway	165	0.350880502020829	1.02857837625122	0.37962037962038	0.593156843156843	0.414169164169164	9770	tags=46%, list=38%, signal=29%	1388/5501/1385/5594/4659/1386/9569/5532/387/6722/112/2773/490/5595/23236/5331/64764/805/7417/5500/7408/468/6093/5894/10672/488/7416/293/27094/3710/4209/2768/483/5534/146850/10488/2969/476/5499/808/9475/4773/148327/2770/2776/1909/2767/776/7225/109/8654/5530/3779/4205/2983/113/2771/9586/4207/7419/4208/111/481/4776/152/2982/5332/3708/5997/5605/134/489/4772/487/90993/4775
hsa04917	Prolactin signaling pathway	70	0.361190836503622	1.01282989401742	0.464535464535465	0.68990415525069	0.481722550508377	11658	tags=57%, list=46%, signal=31%	1432/2885/5594/5601/30837/9655/4893/2932/5595/6714/5970/5603/5291/5894/5290/122809/5599/6777/6464/6655/2309/3845/4790/6654/3717/5618/6300/6776/8792/5605/2100/5617/5293/10000/894/8503/5600/3265/6772/5602
hsa04151	PI3K-Akt signaling pathway	352	0.336219141602984	1.01074295472527	0.456543456543457	0.688256467150939	0.480572059519428	11535	tags=52%, list=45%, signal=29%	5528/3326/1388/2885/1385/5594/6198/1386/1019/10971/7248/7529/7534/1975/4893/2782/3915/5747/7532/2932/1017/57521/7533/5595/5515/200186/64764/7422/3912/5970/672/5291/468/3693/2997/92579/55012/1147/5578/5518/3551/2065/5894/1977/5586/4254/5290/3688/6009/1945/11140/3685/7157/117145/9134/3673/3910/896/3911/146850/10488/5529/3678/5563/28227/1282/5879/5526/9470/7249/285/3480/148327/5170/1284/3716/1298/19…
hsa04213	Longevity regulating pathway - multiple species	62	0.365042358787346	1.01019902775042	0.492507492507492	0.72463768115942	0.505975082634122	8522	tags=44%, list=33%, signal=29%	6198/3066/5571/4893/112/57521/3065/3305/5291/5290/5564/5563/3480/5567/23411/109/2309/3845/6199/113/5562/3312/9474/1979/5565/84335/111
hsa04064	NF-kappa B signaling pathway	102	0.347130702049647	1.00761786855548	0.464535464535465	0.68990415525069	0.481722550508377	7353	tags=38%, list=29%, signal=27%	1457/7329/5335/10454/6885/7188/329/10892/51588/142/8737/5970/472/51135/283106/1459/1147/3551/8915/8837/7189/55367/114609/1460/7706/7186/7187/7185/23085/257397/29775/6850/3654/4067/4790/4791/598/353376/27040
hsa04662	B cell receptor signaling pathway	79	0.353648611801562	0.998689749739432	0.521478521478521	0.744279417265199	0.519689838722016	11539	tags=56%, list=45%, signal=31%	2885/5594/5532/4893/3636/2932/5595/10892/5970/5291/1147/3551/5894/8915/5290/5534/4794/5879/4773/6655/5777/3845/5530/6850/4067/4790/6654/10451/3635/84433/5880/7410/5605/4772/4775/11006/7409/5293/5533/10000/27071/8503/3265/25780
hsa04915	Estrogen signaling pathway	137	0.340002762830188	0.986950001786025	0.559440559440559	0.776182343002619	0.541965916693057	7572	tags=34%, list=30%, signal=24%	3326/1388/2885/1385/5594/6667/1386/4893/112/2773/5595/23236/8202/5331/64764/5580/3305/6714/805/5291/468/5894/5290/3710/6464/10488/10499/2778/808/148327/2770/2776/5567/2288/3320/6655/109/3845/8648/7039/113/2771/6654/3858/3312/9586/2550
hsa04620	Toll-like receptor signaling pathway	102	0.338680463139198	0.978528896589357	0.579420579420579	0.781589231437256	0.545741252828119	11658	tags=48%, list=46%, signal=26%	1432/5594/5601/10454/841/6885/5595/8737/5970/5603/51135/5291/1147/3551/29110/5290/5609/5599/7189/3663/114609/9641/7187/5879/3592/3654/1326/4790/353376/10333/51284/3661/6300/941/8772/942/5605/7096/7100/5293/148022/10000/6696/8503/6416/5600/6772/54106/5602
hsa04062	Chemokine signaling pathway	190	0.322436130918244	0.955833286273274	0.669330669330669	0.853383904231362	0.595871568217688	13142	tags=59%, list=51%, signal=29%	2885/5594/1399/5335/5058/387/4893/112/2782/2931/673/5747/2932/5829/2773/56288/2870/5595/998/23236/5331/5580/6714/5970/156/5291/1147/3551/6093/5894/5290/5906/6777/6464/146850/5879/9475/2770/2776/5567/2790/6655/109/2309/3845/2868/4067/2784/4790/57580/5908/113/2787/2771/6654/10451/9564/7852/3717/3718/5880/111/6375/2783/59345/5332/7410/1237/54331/409/2921/9844/653361/1794/131890/6374/51764/6376/7409/…
hsa04922	Glucagon signaling pathway	107	0.319951639199968	0.911455157858121	0.771228771228771	0.930394906298521	0.649644162643529	8216	tags=40%, list=32%, signal=27%	1385/1386/5532/5571/31/818/2033/200186/23236/5331/64764/3276/805/468/2997/92579/57223/1387/5315/5564/3710/5534/10488/5563/2778/808/148327/55671/2776/5567/23411/5530/1375/5256/5214/160287/6513/5562/9586/817/5223/5565/5834
hsa04920	Adipocytokine signaling pathway	69	0.295268116546263	0.830503659703223	0.874125874125874	1	0.698245614035088	8261	tags=33%, list=32%, signal=23%	5601/6257/5571/5970/92579/1147/3551/2181/5564/5599/4794/7186/5563/5781/51094/10645/1375/6794/4790/6513/5562/5565/3717
hsa04024	cAMP signaling pathway	216	0.270488612653027	0.797114148355463	0.986013986013986	1	0.698245614035088	14816	tags=62%, list=58%, signal=26%	5501/1385/5594/4659/5601/5058/387/112/673/2773/490/818/5595/2033/64764/5970/805/5500/5291/6662/6093/5894/1387/488/5290/5906/5599/483/6548/10488/476/5499/2778/5879/51196/808/9475/148327/2770/5567/1909/5338/776/10257/109/4301/5727/22800/4790/5908/113/2771/5141/9586/2550/10451/817/84876/51738/64411/2740/5880/2149/111/481/7410/2735/5605/134/489/4772/487/90993/1262/775/2867/2906/7409/5293/2696/10000/6…
hsa04630	JAK-STAT signaling pathway	162	0.25717725098832	0.752776945674678	0.992007992007992	1	0.698245614035088	11838	tags=42%, list=46%, signal=23%	2885/30837/8027/9655/10401/10254/3460/2033/8554/51588/9063/5291/5894/1387/5290/7297/122809/6777/896/5771/5781/3592/3716/6655/9466/5777/5159/3581/5154/5155/598/6654/1438/53832/3588/1437/3600/2057/3717/3718/596/9180/5618/1270/1439/6776/3574/6778/50615/3976/1441/3601/5617/3561/3559/3563/5293/2475/3594/10000/894/8503/3265/6772/3458/116379/51561/10379
hsa04020	Calcium signaling pathway	239	0.249262732724757	0.739082289532582	0.999000999000999	1	0.698245614035088	15139	tags=61%, list=59%, signal=25%	5532/5335/90550/490/818/23236/5331/7422/805/7417/5025/5578/2065/488/7416/293/57620/6263/3710/5534/113026/80228/2778/51196/136/808/2776/5567/1909/2767/53373/8536/2261/2264/776/109/5159/5530/7423/5154/5256/5155/6786/2260/113/817/7419/84876/7852/444/57105/8877/5724/2149/5027/2769/56034/2321/5332/3708/55283/5026/6865/489/5333/487/3269/553/255231/775/1133/5257/2906/57192/3707/2263/5533/57118/80310/558…
hsa00030	Pentose phosphate pathway	30	-0.248392915600871	-1.12105046243533	0.333333333333333	0.531914893617021	0.371407241508025	820	tags=23%, list=3%, signal=23%	132158/64080/414328/5236/229/9104/2203
