# Supplementary material for: HCG18 Participates in Vascular Invasion of Hepatocellular Carcinoma by Regulating Macrophages and Tumor Stem Cells
Source: Front Cell Dev Biol. 2021 Aug 30;9:707073. doi: 10.3389/fcell.2021.707073 (PMC8435853; doi:10.3389/fcell.2021.707073)
Supplement: Supplementary file 5 [file Data_Sheet_5.CSV]

sample	results[[3]][["consensusClass"]]	HCG18	VEGFA	B cells naive	B cells memory	Plasma cells	T cells CD8	T cells CD4 naive	T cells CD4 memory resting	T cells CD4 memory activated	T cells follicular helper	T cells regulatory (Tregs)	T cells gamma delta	NK cells resting	NK cells activated	Monocytes	Macrophages_M0	Macrophages M1	Macrophages M2	Dendritic cells resting	Dendritic cells activated	Mast cells resting	Mast cells activated	Eosinophils	Neutrophils	P-value	Correlation	RMSE	Overall.Survival..Months..x	Overall.Survival.Status.x	Disease.Free..Months..x	Disease.Free.Status.x	Overall.Survival..Months..y	Overall.Survival.Status.y	Disease.Free..Months..y	Disease.Free.Status.y	Vascular.Invasion.x	Tumor_Sample_Barcode	total	total_perMB	total_perMB_log	Study.ID	Patient.ID	Ablation.embolization.tx.adjuvant	AFP.At.Procurement	AFP.Normal.Range.Lower.Bound	AFP.Normal.Range.Higher.Bound	Diagnosis.Age	American.Joint.Committee.on.Cancer.Metastasis.Stage.Code
TCGA-2V-A95S-01	3	0.701971525308	6.22702241738	0.0149139078086533	0	0.0104517608007321	0.297317560983565	0	0.0688385582940803	0.0150043515300513	0.0385509666765764	0.073987706924459	0.0329635818429928	0	0.0694395961121003	0	0.18466679908908	0.0933854303702381	0.0486879411366605	0.00715564830171183	0	0.0414455456493264	0	0	0.0031906444797722	0.037	0.167008665701415	1.04313000675053	NA	0	NA	0	NA	0	NA	0	Micro	TCGA-2V-A95S-01A-11D-A36X-10	81	1.62	0.209515014542631	lihc_tcga	TCGA-2V-A95S	NO	10793	0	8	NA	MX
TCGA-2Y-A9GS-01	1	1.10929688443	8.04878947515	0.0708385622394893	0	0	0	0	0.057551093089621	0	0	0.0342910111794878	0.0191302440182204	0	0.0482428156954755	0.00222384405844383	0.214112314052713	0.161740815398803	0.280557618545487	0.0388144678327742	0	0.0724972138894854	0	0	0	0.103	0.0954888664328976	1.08254714818984	23.78	1	3.35	1	23.78	1	3.35	1	NA	TCGA-2Y-A9GS-01A-12D-A382-10	56	1.12	0.0492180226701817	lihc_tcga	TCGA-2Y-A9GS	NO	74	0	6	58	MX
TCGA-2Y-A9GT-01	3	0.488937135639	14.8365233774	0.0828114113782442	0	0	0.284817171641532	0	0.187040321663037	0	0.000651928628191412	0.0726080243596881	0	0	0.114022273638605	0.0237029444433948	0.0116657646210959	0.0865394599323984	0.0925958262515043	0	0	0.0431566284139663	0	0	0.00038824502834191	0.076	0.114926620962775	1.0776198874049	53.35	1	35.58	1	53.35	1	35.58	1	None	TCGA-2Y-A9GT-01A-11D-A382-10	80	1.6	0.204119982655925	lihc_tcga	TCGA-2Y-A9GT	NA	17	NA	7	51	MX
TCGA-2Y-A9GU-01	3	0.290725086402	8.1075554742	0.0187066723612699	0	0.0109862911897191	0.023580167783349	0	0.279068295050033	0	0.00248722312484279	0.016908851746894	0.0116702892347161	0	0.0600235804184655	0.0404371653615034	0.0652219915324196	0.0703725836954174	0.209522681214026	0.00210646022714877	0	0.188907747060194	0	0	0	0.776	-0.0146520773219551	1.09125008209328	63.7	0	63.7	0	63.7	0	63.7	0	NA	TCGA-2Y-A9GU-01A-11D-A382-10	131	2.62	0.418301291319745	lihc_tcga	TCGA-2Y-A9GU	NO	304	0	6	55	MX
TCGA-2Y-A9GV-01	3	0.739537403891	17.4889942493	0.0285207164854755	0	0.00550762801353968	0.0459920825511736	0	0.187933758155241	0	0	0.0788337470562467	0	0	0.03013446602276	0.00348338691315898	0.0455424825351071	0.0603932470774764	0.478090428534301	0	0	0.0355680566555198	0	0	0	0.303	0.035831448410759	1.09167795550801	83.18	1	71.91	1	83.18	1	71.91	1	NA	TCGA-2Y-A9GV-01A-11D-A382-10	57	1.14	0.0569048513364726	lihc_tcga	TCGA-2Y-A9GV	NO	6	NA	7	54	MX
TCGA-2Y-A9GW-01	3	0.377956266326	6.78345079044	0.0129015812646825	0	0	0.0138101071615162	0	0.169793090586799	0	0	0.0604557286780553	0	0	0.023615845044039	0	0.469119277908616	0.0813153090171236	0.00992402741358433	0.12548473627762	0	0.0290313703309872	0	0	0.00454892631697635	0.004	0.319613478138807	0.979201049595629	41.75	1	40.37	1	41.75	1	40.37	1	NA	TCGA-2Y-A9GW-01A-11D-A382-10	69	1.38	0.139879086401236	lihc_tcga	TCGA-2Y-A9GW	NO	2	0	6	64	MX
TCGA-2Y-A9GX-01	3	0.705376611794	6.21548235261	0.0183054312825121	0	0.00347566835674394	0.109209224571626	0	0.274944373276686	0.000641138363638602	0	0.0221534116609788	0	0	0.0249225359364952	0.0161203707158925	0.150837651154308	0.0599703569246263	0.180084324106201	0.0901926761812689	0	0.0457615726297372	0	0	0.00338126483928531	0.04	0.165052625186393	1.02372305181803	80.22	0	70.07	1	80.22	0	70.07	1	NA	TCGA-2Y-A9GX-01A-11D-A382-10	52	1.04	0.0170333392987804	lihc_tcga	TCGA-2Y-A9GX	NO	1	0	7	68	MX
TCGA-2Y-A9GY-01	2	1.17251532983	16.9148362168	0.00111821043114261	0	0.0174462717731414	0.315785361318214	0	0	0.0666884678181247	0.0349685467043114	0.0865071930656229	0	0	0.0188688000943305	0.0198543624479523	0.218399306120498	0.0557351341274362	0.142194270639624	0.0158241595475005	0	0.00660991591210095	0	0	0	0.055	0.154974637079031	1.03750069267878	24.87	1	20.93	1	24.87	1	20.93	1	NA	TCGA-2Y-A9GY-01A-11D-A382-10	63	1.26	0.100370545117563	lihc_tcga	TCGA-2Y-A9GY	NO	27600	0	7	64	MX
TCGA-2Y-A9GZ-01	2	0.731005183026	12.5365963925	0.0528780725552094	0	0.0160329784189707	0.160299152964814	0	0	0	0.0649993446668006	0.0570031366950728	0	0.000985585236827847	0.0588626283205658	0.00791304189400232	0.155469600166547	0.05175918082219	0.32823467923675	0	0	0.0455625990222499	0	0	0	0.507	0.00885949649462357	1.09544918101996	27.86	1	23.62	1	27.86	1	23.62	1	NA	TCGA-2Y-A9GZ-01A-11D-A38X-10	82	1.64	0.214843848047698	lihc_tcga	TCGA-2Y-A9GZ	NO	7	0	7	82	MX
TCGA-2Y-A9H0-01	1	2.15792413928	8.13958573851	0.0107272389413491	0	0	0.292673643709357	0	0.00826728840949083	0.0659911365357431	0.000160696259321703	0.0060112478612436	0.127296290642697	0	0.0413631082546632	0	0.0634464216442389	0.133657416476495	0.139528317550507	0.0143124691623609	0	0.0939106901603805	0	0	0.0026540343921527	0.137	0.0815077119134849	1.08502336226712	120.73	0	120.73	0	120.73	0	120.73	0	NA	TCGA-2Y-A9H0-01A-11D-A382-10	72	1.44	0.15836249209525	lihc_tcga	TCGA-2Y-A9H0	NO	7598	0	8	49	M0
TCGA-2Y-A9H1-01	3	0.21427085134	1.93221349724	0	0	0.00470960780827772	0.262765120810973	0	0.0881439837798129	0	0.0231212250863358	0.154823818417191	0	0.00522983749330027	0.0524442995790984	0.0197601037170309	0.120161934856681	0.0665406633588764	0.143266995218857	0.0146050124614613	0	0.0444273974121054	0	0	0	0.21	0.0568055048426962	1.08188936344122	40.37	1	25.3	1	40.37	1	25.3	1	NA	TCGA-2Y-A9H1-01A-11D-A382-10	120	2.4	0.380211241711606	lihc_tcga	TCGA-2Y-A9H1	YES	3	0	7	58	MX
TCGA-2Y-A9H2-01	3	3.20407657455	22.8796363369	0.00546324002395136	0.0106156848176741	0	0.0634100827837109	0	0.135910830713746	0	0.0323483970374733	0.133003891931124	0	0	0.0423199397555171	0.0176293894514007	0.392139318677834	0.0892540405009569	0.0333085131889463	0.0314956078528764	0	0.00137590609686971	0.00265238048777609	0	0.00907277668014286	0.013	0.229125078213742	1.0171649574936	56.87	0	56.87	0	56.87	0	56.87	0	None	TCGA-2Y-A9H2-01A-12D-A382-10	46	0.92	-0.0362121726544447	lihc_tcga	TCGA-2Y-A9H2	NO	2	0	7	64	MX
TCGA-2Y-A9H3-01	3	0.438207424592	4.81569546489	0.00501246085309833	0.00460014229501808	0.00673226033783765	0.199129553222966	0	0.200183811338234	0	0	0.041616794325266	0	0	0.0622331302974391	0.0237651389289736	0.0416734565218853	0.0641613011017002	0.113487476225087	0.00725762167433567	0	0.230146852878159	0	0	0	0.0629999999999999	0.13011869539756	1.04467136548318	49.8	0	0.72	1	49.8	0	0.72	1	Micro	TCGA-2Y-A9H3-01A-11D-A382-10	147	2.94	0.468347330412157	lihc_tcga	TCGA-2Y-A9H3	YES	5640	0	7	45	MX
TCGA-2Y-A9H4-01	1	0.371235318345	8.5752180812	0.0025609893288664	0	0	0.0943725527890018	0	0.164776822854955	0	0	0.126727862810059	0.00703452640053434	0	0.0776117695284898	0	0	0.0611820076911476	0.222539599463852	0.177648991576143	0	0.0655448775569513	0	0	0	0.542	0.00577876507898757	1.08724989530458	47.7	0	47.7	0	47.7	0	47.7	0	None	TCGA-2Y-A9H4-01A-11D-A382-10	60	1.2	0.0791812460476248	lihc_tcga	TCGA-2Y-A9H4	NO	11	0	7	68	MX
TCGA-2Y-A9H5-01	3	0.898136472226	14.2853266037	0.0292829844853289	0	0.0259495461860953	0.089127123998112	0	0.264837836128424	0	0.0621916178642526	0.067763721406494	0	0	0.0473176866967911	0.00763674246245874	0.0666713730881338	0.0910978526072796	0.118644509007972	0.0829500517831663	0	0.0465289542854914	0	0	0	0.667	-0.00516924977409815	1.09191498566737	18.23	1	8.48	1	18.23	1	8.48	1	None	TCGA-2Y-A9H5-01A-11D-A382-10	69	1.38	0.139879086401236	lihc_tcga	TCGA-2Y-A9H5	NO	11700	0	7	59	MX
TCGA-2Y-A9H6-01	3	0.527684159617	7.02225621211	0.0364094957761749	0	0	0.0638452073806621	0	0.371148237243398	0	0	0.0813127995054486	0	0.0104048723679652	0.0291303445393992	0.0303251248112536	0.0412865131314929	0.0281314072298745	0.151848615571647	0.121963448650849	0	0.0341939337918346	0	0	0	0.493	0.0105828820886782	1.08761062946139	11.73	0	11.73	0	11.73	0	11.73	0	Macro	TCGA-2Y-A9H6-01A-11D-A38X-10	52	1.04	0.0170333392987804	lihc_tcga	TCGA-2Y-A9H6	NO	114	0	7	68	MX
TCGA-2Y-A9H7-01	1	0.581287365917	4.8576043254	0.0164257444851352	0.00182667765562419	0	0.0129738830437051	0	0.47319639016277	0	0	0.0374911048069431	0	0	0.0214282714875237	0.0526776588477005	0.00647779951045456	0.0615217911312429	0.163330602161372	0.0369077828140617	0	0.108818201428226	0	0	0.00692409246524126	0.751	-0.0127970116854255	1.09795510546262	38.37	0	36.7	1	38.37	0	36.7	1	None	TCGA-2Y-A9H7-01A-11D-A38X-10	70	1.4	0.146128035678238	lihc_tcga	TCGA-2Y-A9H7	NO	6	0	7	81	MX
TCGA-2Y-A9H8-01	2	1.56733546006	13.9422283787	0.00853770173104572	0	0.0376093267364113	0.26713731554828	0	0.00166033033983583	0	0.0846644463810943	0.128346316801974	0	0	0.0717087495527061	0.0206720934678206	0.131401219528718	0.0644844128386014	0.146781297052856	0.017904002899545	0	0.0190927871211104	0	0	0	0.225	0.0538977692386615	1.07967417826213	20.8	1	13.07	1	20.8	1	13.07	1	NA	TCGA-2Y-A9H8-01A-11D-A38X-10	62	1.24	0.0934216851622351	lihc_tcga	TCGA-2Y-A9H8	NO	234000	0	7	85	MX
TCGA-2Y-A9H9-01	1	0.376237958667	8.62295089573	0.0481595098976178	0	0.0231257232318022	0.0581453560690976	0	0.183202524351286	0	2.20427139151396e-05	0.0474359915733082	0.036478356491285	0	0.0974603400249844	0.0222432117257457	0.0255438860324454	0.121629130489193	0.231338905316969	0.0224362439627545	0	0.0818920805491959	0	0	0.000886697570400325	0.622	-0.00111413291475751	1.09642322585348	22.9	0	23.03	1	22.9	0	23.03	1	NA	TCGA-2Y-A9H9-01A-21D-A38X-10	114	2.28	0.357934847000454	lihc_tcga	TCGA-2Y-A9H9	NO	12	0	7	70	MX
TCGA-2Y-A9HA-01	3	1.06339445273	27.52024073	0.0261807373677895	0	0	0	0	0.198219919035159	0	0	0.00610890823058721	0.0175286136778171	0	0.0447959587818615	0.0403609280872842	0.278990351535598	0.0390567611038336	0.177643570213807	0	0	0.171114251966263	0	0	0	0.095	0.101277665151503	1.06145796404082	1.18	1	NA	NA	1.18	1	NA	NA	NA	TCGA-2Y-A9HA-01A-11D-A38X-10	126	2.52	0.401400540781544	lihc_tcga	TCGA-2Y-A9HA	YES	114	0	7	70	MX
TCGA-2Y-A9HB-01	1	0.270847973998	5.26564006982	0.0340186780751622	0	0.00852606841734383	0.31351242995626	0	0.0440731443601507	0.0124473943354263	0.0103713794094929	0.0719088410553037	0.072639007104384	0	0.00551139421049416	0	0.0394725463941868	0.147600981324212	0.197603197974424	0.0111491130030277	0	0.0311658243801319	0	0	0	0.29	0.0376688318451788	1.10235502818285	8.54	0	8.54	0	8.54	0	8.54	0	None	TCGA-2Y-A9HB-01A-11D-A38X-10	63	1.26	0.100370545117563	lihc_tcga	TCGA-2Y-A9HB	NO	21	0	7	66	MX
TCGA-3K-AAZ8-01	3	0.774732636004	6.91697363015	0.0508515335982683	0	0.00210434012595129	0.121856193245097	0	0.345184965541013	0	0.0393160428650209	0.0695685416323362	0.0337632506406019	0	0.0756322910460299	0.000943892101246484	0.0367367507341307	0.0545020265507326	0.128676865268562	0	0.00492111269121214	0.0359421939597974	0	0	0	0.528	0.00719384907604096	1.11578564045884	13.01	0	9.99	1	13.01	0	9.99	1	NA	TCGA-3K-AAZ8-01A-12D-A38X-10	123	2.46	0.390935107103379	lihc_tcga	TCGA-3K-AAZ8	NO	NA	NA	NA	65	MX
TCGA-4R-AA8I-01	3	1.20280689709	25.735415981	0.0668530531781385	0	0.00525639280431328	0.000936151345879316	0	0.11091590902495	0	0.038559918953907	0.0924704531737487	0.0389726297991164	0	0.0683301147230435	0	0.181585464498014	0.119680697804018	0.205058291781481	0	0.025970371849524	0.045410551063867	0	0	0	0.227	0.052731868933944	1.07989678899557	8.61	1	8.11	1	8.61	1	8.11	1	Micro	TCGA-4R-AA8I-01A-11D-A382-10	987	19.74	1.29534714833362	lihc_tcga	TCGA-4R-AA8I	NO	5	0	9	66	MX
TCGA-5C-A9VG-01	3	0.986724944066	6.43509220801	0.0705828135195513	0	0.00204377689124743	0.0336603362045892	0	0.24599557305564	0	0	0	0.00161784880208353	0	0.0467108232854442	0	0.123620020801156	0.0481554673890237	0.286260088456766	0.000416315242649322	0	0.140936936351849	0	0	0	0.639	-0.00256604512197983	1.08988787278469	10.78	0	10.78	0	10.78	0	10.78	0	Micro	TCGA-5C-A9VG-01A-11D-A36X-10	121	2.42	0.383815365980431	lihc_tcga	TCGA-5C-A9VG	NO	NA	NA	NA	58	M0
TCGA-5C-A9VH-01	3	0.601266038706	8.84252381647	0.0613599398951689	0	0.00132893137121931	0.0569395443718954	0	0.363237945128808	0	0	0.0601880880802771	0	0	0.0841622287930162	0.00578496985460939	0.0772203740241245	0.124706399939701	0.0760183958656279	0.0125805384582284	0	0.076472644217324	0	0	0	0.79	-0.0158963729107972	1.11565749700338	10.58	0	10.58	0	10.58	0	10.58	0	None	TCGA-5C-A9VH-01A-11D-A36X-10	91	1.82	0.260071387985075	lihc_tcga	TCGA-5C-A9VH	NO	NA	NA	NA	70	M0
TCGA-5C-AAPD-01	2	0.760945744856	8.81573725064	0.0174602731076638	0	0.0222947029601042	0.163800534929324	0	0	0	0.0396806308534212	0.0663355705006984	0	0	0.0449075136736993	0	0.198130527490997	0.198632787829039	0.150131715415726	0.0286540920466385	0	0.0679923383535388	0	0	0.00197931283915034	0	0.441873408313928	0.899275358974359	0.66	0	0.66	0	0.66	0	0.66	0	None	TCGA-5C-AAPD-01A-21D-A38X-10	66	1.32	0.12057393120585	lihc_tcga	TCGA-5C-AAPD	NO	NA	NA	NA	61	M0
TCGA-5R-AA1C-01	1	1.0708153692	3.99915771183	0.0795383773502269	0	0.00153946995548167	0.206957543755353	0	0.0102515008451254	0	0.0222994176855952	0	0.0225598987350782	0	0.0398438595712586	0.016921194760501	0	0.125523940248502	0.358207563983223	0	0	0.116357233109655	0	0	0	0.467	0.0133305320408601	1.09438138715133	17.08	0	17.08	0	17.08	0	17.08	0	Micro	TCGA-5R-AA1C-01A-11D-A40R-10	81	1.62	0.209515014542631	lihc_tcga	TCGA-5R-AA1C	NO	2	0	15	57	M0
TCGA-5R-AA1D-01	1	0.644410546315	2.49892901484	0.0310524891861534	0	0.0211233012414922	0.0228863871707636	0	0.361467945909179	0	0	0.0367442496803577	0.0309831023475645	0	0.0253574947064685	0.0113031233596555	0.0166543493808103	0.0628129845561492	0.220937968887592	0.0274178717982763	0	0.131258731775538	0	0	0	0.209	0.0571266755246919	1.06198283767788	14.75	0	14.75	0	14.75	0	14.75	0	Micro	TCGA-5R-AA1D-01A-11D-A382-10	15	0.3	-0.522878745280338	lihc_tcga	TCGA-5R-AA1D	NO	5	0	15	17	M0
TCGA-5R-AAAM-01	1	0.550745663953	5.84910993138	0.0239860457320069	0	0.00587262974179916	0.0810867796157879	0	0.238426843519222	0	0	0	0.0319737021676063	0	0.0513772734950817	0.0413847816686452	0.0476728608096415	0.0911396411927899	0.352472960978405	0.0195372764841704	0	0.0150692045948449	0	0	0	0.201	0.0583683952540222	1.0774990765904	1.51	1	NA	NA	1.51	1	NA	NA	Micro	TCGA-5R-AAAM-01A-12D-A40R-10	74	1.48	0.170261715394957	lihc_tcga	TCGA-5R-AAAM	NO	32	0	15	65	M0
TCGA-BC-4073-01	3	1.0005464088	26.9063639978	0.0170632233681171	0	0.0111081281219845	0.0649289825020713	0	0.0920112424717953	0.072784736379473	0.0228536088221742	0.0426438696541015	0.0317552007572225	0	0.0195329884977921	0	0.288395784021033	0.0614123985440613	0.144367937876402	0.026718393351498	0	0.0283411668474867	0	0	0.0760823387847877	0.014	0.226655307718108	1.00478738068672	27.89	0	27.89	0	27.89	0	27.89	0	Macro	TCGA-BC-4073-01B-02D-A12Z-10	106	2.12	0.326335860928751	lihc_tcga	TCGA-BC-4073	NA	NA	NA	NA	73	MX
TCGA-BC-A10Q-01	3	1.61186084534	24.6218866869	0.0327158234913244	0	0.00739790014275078	0.104834354725551	0	0.137425956823562	0	0.00185103604340969	0.0532059037382821	0	0	0.0867472331001506	0.118965557366527	0.0839079975009895	0.0434708913971478	0.27190461246105	0.025381053653487	0	0.0288771810513278	0	0.00173460068907575	0.00157989781536489	0.593	0.000880149397446334	1.09199182662205	37.29	1	11.17	1	37.29	1	11.17	1	None	TCGA-BC-A10Q-01A-11D-A12Z-10	27	0.54	-0.267606240177031	lihc_tcga	TCGA-BC-A10Q	NA	NA	NA	NA	72	MX
TCGA-BC-A10R-01	1	0.467214285322	9.10327965339	0.000724783794078452	0	0	0	0	0.210576330715161	0	0	0.0663602849335939	0	0.0201567235117726	0.019566799468852	0.104340009542441	0.018594349827661	0.102507674754853	0.240402420429271	0.0405006948161448	0	0.173116075093817	0	0	0.00315385311235396	0.838	-0.0206404284457851	1.0923167904954	10.12	1	6.54	1	10.12	1	6.54	1	Micro	TCGA-BC-A10R-01A-11D-A12Z-10	104	2.08	0.318063334962762	lihc_tcga	TCGA-BC-A10R	NA	27	NA	NA	66	MX
TCGA-BC-A10T-01	1	0.787365787865	11.3721917422	0.0482381776299282	0	0.00198503608539035	0.123951986820064	0	0.245072183504842	0	0	0.00370160984572278	0.0160366405404644	0	0.0897401433186411	0.0137597300707416	0.038171670254039	0.0755377995609544	0.155301202911396	0.0880928988644588	0	0.100410920593358	0	0	0	0.696	-0.00788010761189055	1.09480557812436	27.5	1	19.65	1	27.5	1	19.65	1	None	TCGA-BC-A10T-01A-11D-A12Z-10	65	1.3	0.113943352306837	lihc_tcga	TCGA-BC-A10T	NA	NA	NA	NA	76	MX
TCGA-BC-A10U-01	3	1.35205647384	37.9844333256	0.0562910166663891	0	0.00483705184777001	0.11471216916305	0	0.148502630276148	0.00342678900628054	0.018188693508804	0.0454393527692357	0.0634934480201332	0	0	0.0153217177767713	0.154153693827863	0.0167779340991845	0.244665789729712	0.00487507007200663	0	0.109314643236652	0	0	0	0.176	0.0662958038535962	1.06213403233569	27.5	1	19.25	1	27.5	1	19.25	1	NA	TCGA-BC-A10U-01A-11D-A12Z-10	120	2.4	0.380211241711606	lihc_tcga	TCGA-BC-A10U	NA	38	NA	NA	69	MX
TCGA-BC-A10W-01	3	1.10137956792	16.7491986022	0.0268174225535873	0	0.00316517105560167	0.0414126053708019	0	0.0860730337411908	0	0.0332807590852219	0.061582080874922	0	0	0.0291992683560529	0.0288141194610199	0.130786433784495	0.114739936113355	0.251950324887809	0.152053983151043	0	0.0401248615649002	0	0	0	0.416	0.0183482718665306	1.09189800679884	2.99	1	NA	NA	2.99	1	NA	NA	NA	TCGA-BC-A10W-01A-11D-A12Z-10	91	1.82	0.260071387985075	lihc_tcga	TCGA-BC-A10W	NA	79	NA	NA	50	MX
TCGA-BC-A10X-01	1	0.476739410454	9.42867192635	0.0826491815346752	0	0.010319502525214	0.0751568541689313	0	0.182540560217369	0	0	0.0145096691042035	0.0340989259609672	0	0.0175639326750237	0.0956797345238215	0.0410911443533546	0.0695694830982839	0.351661138680808	0	0	0.025159873157348	0	0	0	0.364	0.0263969121264877	1.08090222105556	25.3	1	NA	NA	25.3	1	NA	NA	Micro	TCGA-BC-A10X-01A-11D-A12Z-10	3	0.06	-1.22184874961636	lihc_tcga	TCGA-BC-A10X	NA	264	NA	NA	52	MX
TCGA-BC-A10Y-01	3	0.676113069613	23.2693688682	0.027762522359323	0	0.0127858397434307	0.14333363505108	0	0.193786561025029	0	0.0158337477576408	0.0849046362449452	0	0	0.0452535746801597	0.0168314327110971	0.0631766197219347	0.146114484697065	0.182292816580339	0.0165940392926012	0	0.0513300901353545	0	0	0	0.26	0.0448478872737334	1.08387930130787	23.36	1	13.14	1	23.36	1	13.14	1	Micro	TCGA-BC-A10Y-01A-11D-A12Z-10	59	1.18	0.0718820073061254	lihc_tcga	TCGA-BC-A10Y	NA	10575	0	10	76	MX
TCGA-BC-A10Z-01	2	1.30736135426	13.4872026499	0.23365612827894	0	0.0139249099763734	0.00511817319310417	0	0	0	0.0611388222205632	0.0643071271897843	0.0257235562949007	0	0.0588731447491796	0	0.0925508366200671	0	0.22184465819206	0	0.154709860324354	0.053755481653996	0	0	0.0143973013066771	0.758	-0.0132361501606718	1.09036401947245	1.12	1	NA	NA	1.12	1	NA	NA	None	TCGA-BC-A10Z-01A-11D-A12Z-10	153	3.06	0.48572142648158	lihc_tcga	TCGA-BC-A10Z	NA	779	0	10	62	MX
TCGA-BC-A216-01	2	0.833223413093	61.8506492954	0.0102924954635735	0	0.012370605970493	0.504269603438493	0	0	0.0949014270728457	0.0307349165348701	0.0156873700542766	0	0	0.110236296841285	0.0143430322654795	0.0315361542705759	0.0454734063298615	0.026740452251097	0.00887129222904614	0	0.0890053624260806	0	0	0.00553758485202204	0.42	0.0181600967433995	1.14718874433328	44.38	0	44.38	0	44.38	0	44.38	0	None	TCGA-BC-A216-01A-11D-A152-10	53	1.06	0.0253058652647703	lihc_tcga	TCGA-BC-A216	NA	831	0	8	62	M0
TCGA-BC-A217-01	3	1.91691718725	5.95535293258	0	0	0.0147649162088941	0.0959582746004288	0	0.25888078081436	0	0.0079383380011813	0.0699635151617761	0.0540087943584136	0	0.0102829014442609	0	0.153822953581065	0.108907137745759	0.192170109007878	0.00370058892591335	0	0.02960169015007	0	0	0	0.15	0.0744289259896716	1.07293476572625	45.89	1	NA	NA	45.89	1	NA	NA	Micro	TCGA-BC-A217-01A-11D-A152-10	90	1.8	0.255272505103306	lihc_tcga	TCGA-BC-A217	NA	28	0	10	75	M0
TCGA-BC-A3KF-01	3	0.854184311811	13.8026852565	0.0484496102646891	0	0.0204019137379603	0.0661018853008164	0	0.226268486412737	0	0.00617227882772075	0.0557864852543428	0.0175430525104049	0	0.0676285841746164	0.000493418396964908	0.0462431602051626	0.0802748329098168	0.189600088832169	0.0686036228081907	0	0.104004448602549	0	0	0.00242813176185913	0.633	-0.00222137492924805	1.08334138370711	0.26	0	0.26	0	0.26	0	0.26	0	None	TCGA-BC-A3KF-01A-11D-A20W-10	77	1.54	0.187520720836463	lihc_tcga	TCGA-BC-A3KF	NA	NA	NA	NA	66	M0
TCGA-BC-A5W4-01	3	0.126533439116	2.91698429892	0	0	0.0682880473885724	0.019426539675926	0	0.217028730533061	0	0.0159333971390272	0.002453393796216	0	0	0.101266634406155	0.0463479160984801	0.0502612974499389	0.0934438194011946	0.225322998206984	0.0768749113403811	0.0293602621278236	0.0539920524362411	0	0	0	0.524	0.00748277776832174	1.08275508221471	17.97	1	12.61	1	17.97	1	12.61	1	Micro	TCGA-BC-A5W4-01A-11D-A28X-10	56	1.12	0.0492180226701817	lihc_tcga	TCGA-BC-A5W4	NO	NA	NA	NA	69	M0
TCGA-BC-A69H-01	3	1.42435325456	6.55801826367	0	0.000213910594684401	0.00199776624474819	0.0749517428765753	0	0.147394517582973	0	0.0168870141571066	0.0763721020671907	0	0	0.0105884427318662	0	0.456384004022582	0.045176183765342	0.161955218107469	0.00627598656035868	0	0.00180311128910448	0	0	0	0.03	0.180092006865248	1.06287731802216	14.59	0	14.59	0	14.59	0	14.59	0	Micro	TCGA-BC-A69H-01A-11D-A30V-10	65	1.3	0.113943352306837	lihc_tcga	TCGA-BC-A69H	NO	103900	0	NA	64	M0
TCGA-BC-A8YO-01	3	0.851210734082	34.8018058684	0.00875323071559814	0	0	0.244932610139067	0	0.114882514518148	0.0125049638472451	0.0619723178393375	0.00937557003422929	0	0	0.121055641945209	0.0128122011103552	0.082448714040954	0.137741078398728	0.0472731778618367	0.0657917255848217	0	0.0796457407138643	0	0	0.00081051325060717	0.015	0.22529444091451	1.0151749397723	18.46	0	7.23	1	18.46	0	7.23	1	Macro	TCGA-BC-A8YO-01A-11D-A36X-10	59	1.18	0.0718820073061254	lihc_tcga	TCGA-BC-A8YO	NO	NA	NA	NA	66	M0
TCGA-BD-A2L6-01	3	0.447524349749	7.24437068108	0.0524361215362605	0	0.0015095094808486	0.117463285354726	0	0.309253005034165	0	0	0.0616117774453244	0	0.0244903524067666	0.0280009273647379	0.0155673791887847	0.0224191979173286	0.142564457023639	0.132446645960925	0.0267529530293598	0	0.0654843882571349	0	0	0	0.748	-0.0122440635215985	1.11168833842076	44.78	0	13.63	1	44.78	0	13.63	1	Micro	TCGA-BD-A2L6-01A-11D-A20W-10	67	1.34	0.127104798364808	lihc_tcga	TCGA-BD-A2L6	NA	53	0	20	69	MX
TCGA-BD-A3EP-01	3	0.775574679487	10.509869786	0.0925847715191115	0.0764779532586778	0	0.0896163371940445	0	0.230266656137373	0	0.0256119559056574	0.0946477376115336	0	0	0.0282216603407302	7.70289665389915e-05	0.0868777459054662	0.0555276737592279	0.100299009231932	0.0950531046711203	0	0.0158451205464158	0	0	0.00889324495217078	0.085	0.110861886773211	1.04143104436767	13.44	0	13.44	0	13.44	0	13.44	0	None	TCGA-BD-A3EP-01A-11D-A22F-10	96	1.92	0.28330122870355	lihc_tcga	TCGA-BD-A3EP	NA	17	0	20	75	M0
TCGA-BD-A3ER-01	3	0.320532880503	8.88134846012	0.0120392639796552	0	0	0.0300109072793963	0	0.191412873949039	0	0	0.105837602601575	0	0	0.0550149515918782	0.0211876598182407	0.245755839694656	0.113979817787055	0.138973803216641	0.0498841606904268	0	0.0350112589724834	0	0	0.000891860418953488	0.193	0.0604927093484016	1.08100986190265	36.63	0	7.42	1	36.63	0	7.42	1	None	TCGA-BD-A3ER-01A-11D-A20W-10	45	0.9	-0.0457574905606751	lihc_tcga	TCGA-BD-A3ER	NA	5	0	20	62	MX
TCGA-BW-A5NO-01	3	0.725035684388	16.103739661	0.0398882140509189	0	0.0403287284506096	0.0553767149110964	0	0.238335492222528	0	0.0307393244946064	0.046422166828456	0.0628373454600886	0	0.0538498651399746	0	0.154714139114838	0.0564631399132876	0.148814377754204	0	0	0.0674177688815223	0	0	0.00481272277786996	0.223	0.0544919935136866	1.06803426289835	0.66	0	0.66	0	0.66	0	0.66	0	None	TCGA-BW-A5NO-01A-11D-A27I-10	105	2.1	0.322219294733919	lihc_tcga	TCGA-BW-A5NO	NO	NA	NA	NA	50	MX
TCGA-BW-A5NP-01	3	2.25400309584	17.2857863203	0.0656746126767849	0	0.00337328420724767	0.154703176931301	0	0.0965995316625161	0	0	0.0481607393272099	0.0145894881346195	0	0.0709884122950434	0.0425917156883686	0.0824760355936174	0.164911894950759	0.127826971895557	0.0637162905161783	0	0.0643878461207975	0	0	0	0.742	-0.0113379617927407	1.10894805065781	0	0	3.35	1	0	0	3.35	1	Micro	TCGA-BW-A5NP-01A-11D-A27I-10	57	1.14	0.0569048513364726	lihc_tcga	TCGA-BW-A5NP	NO	143684	NA	NA	26	M1
TCGA-BW-A5NQ-01	2	2.56361081552	4.46911617551	0.03690713375113	0	0.00765933384353507	0.333070792458131	0	0	0.0933784000216933	0.0604858554172698	0.0509121828531745	0.0189558967393031	0	0.0309925591137916	0.00244781691049405	0.0669019801217277	0.11672743608744	0.0840815016615397	0.0712153651246116	0	0.0262637458961592	0	0	0	0.018	0.205828014465638	1.01465705695282	0	0	0	0	0	0	0	0	None	TCGA-BW-A5NQ-01A-11D-A27I-10	79	1.58	0.198657086954423	lihc_tcga	TCGA-BW-A5NQ	NA	NA	NA	NA	63	MX
TCGA-CC-5258-01	3	1.44886282787	7.12901721193	0.0636727453642655	0	0.00847192032844737	0.0400050296722904	0	0.134602655692192	0	0.00737024357503288	0.107988933540114	0	0	0.0375501121914633	0.0117823772957237	0.432508281628493	0.0662541261609382	0.0758845777235912	0.00288383110431002	0	0	0.00230477121582955	0	0.00872039450730883	0.031	0.174680862461815	1.05009729045118	4.24	1	NA	NA	4.24	1	NA	NA	None	TCGA-CC-5258-01A-01D-A12Z-10	110	2.2	0.342422680822206	lihc_tcga	TCGA-CC-5258	NA	NA	NA	NA	48	M0
TCGA-CC-5259-01	3	0.24665897479	3.24535192253	0.0272363212859441	0	0.0431627797657383	0.205907036040226	0	0.209434512125697	0	0	0.182680406030212	0	0.00179215102757754	0.0333260887832999	0	0.164741909999903	0.0626740680041162	0.0639834777709655	0	0	0.00419332413869009	0	0	0.000867925027630728	0.431	0.0169650805373689	1.10565791590455	8.21	0	5.91	1	8.21	0	5.91	1	NA	TCGA-CC-5259-01A-31D-A20W-10	130	2.6	0.414973347970818	lihc_tcga	TCGA-CC-5259	NA	NA	NA	NA	60	M0
TCGA-CC-5260-01	3	2.29741437461	19.8341227222	0.0216639440984934	0	0.00235806749535505	0.124781140140381	0	0.161292218827032	0	0	0.0775521486311468	0	0	0.0404738717406993	0.100011160111436	0.101153072925417	0.0683800201591984	0.174436540696424	0.0780990175725396	0	0.049798797601877	0	0	0	0.056	0.138657822167331	1.0287454479925	2.86	1	NA	NA	2.86	1	NA	NA	None	TCGA-CC-5260-01A-01D-A12Z-10	48	0.96	-0.0177287669604316	lihc_tcga	TCGA-CC-5260	NA	NA	NA	NA	61	M0
TCGA-CC-5262-01	3	0.71916291922	6.47554689868	0.0223775344894415	0	0	0.175793079470171	0	0.0949483978000504	0.00498847324397135	0	0.0398072607216873	0	0	0.039774424374177	0	0.12210149757438	0.105414274284568	0.198500871210535	0.0102454806831385	0	0.0993327059966146	0	0	0.0867160001512654	0.081	0.11239914474688	1.04891169252134	3.38	1	NA	NA	3.38	1	NA	NA	NA	TCGA-CC-5262-01A-01D-A12Z-10	120	2.4	0.380211241711606	lihc_tcga	TCGA-CC-5262	NA	NA	NA	NA	67	M0
TCGA-CC-5263-01	3	1.61314227646	69.4124188	0.0276660942732508	0	0	0.0422023967879577	0	0.0602994365115631	0	0.0472375703882206	0.0237004421190864	0	0	0.02859110853479	0.0082980932412512	0.123654631492557	0.0649752058884803	0.11561203987332	0.381017131407569	0	0.0466550332051152	0	0	0.0300908162768387	0.471	0.0127055721180693	1.10016720395682	4.24	1	NA	NA	4.24	1	NA	NA	None	TCGA-CC-5263-01A-01D-A12Z-10	92	1.84	0.264817823009536	lihc_tcga	TCGA-CC-5263	NA	NA	NA	NA	35	M0
TCGA-CC-5264-01	3	0.579922394985	16.4500982954	0.00458307100416128	0	0.00990193397431685	0.121776831786473	0	0.256211509489598	0.0409381037185379	0.0105715959130465	0.0536077244759802	0	0	0	0	0.0715552544236016	0.0536923353103327	0.273128093209285	0.011397523320358	0	0.0887033948985267	0	0	0.00393262847578292	0.451	0.0147432857098399	1.08243832067288	3.35	1	NA	NA	3.35	1	NA	NA	None	TCGA-CC-5264-01A-01D-A12Z-10	94	1.88	0.27415784926368	lihc_tcga	TCGA-CC-5264	NA	NA	NA	NA	71	M0
TCGA-CC-A123-01	3	1.25523289849	2.80712437217	0.00236569671699789	0.00439980853912424	0	0.0562796214576857	0	0.281557339316653	0	0.00659448389126446	0.0851905890424197	0	0	0.0576171205105327	0.0399894243496343	0.126825803845152	0.0226985651061689	0.264229928989529	0.0313890465842516	0	0.0202744763742279	0	0	0.000588095276359489	0.285	0.0385682858517894	1.08300441469984	7.19	0	4.76	1	7.19	0	4.76	1	None	TCGA-CC-A123-01A-11D-A12Z-10	71	1.42	0.152288344383056	lihc_tcga	TCGA-CC-A123	NA	NA	NA	NA	24	M0
TCGA-CC-A1HT-01	3	2.11642413285	10.880987809	0.0164953693744738	0	0	0	0	0.142498039185528	0.119061580964382	0.048556384306556	0	0.016270996127801	0	0.0810619912883105	0.000570105883540755	0.155778591806629	0.116547223941075	0.239567931219505	0.0312306174784285	0	0.0246728372470346	0	0.00768833117673677	0	0.00900000000000001	0.249570293838998	0.991604934387685	3.32	1	NA	NA	3.32	1	NA	NA	NA	TCGA-CC-A1HT-01A-11D-A12Z-10	77	1.54	0.187520720836463	lihc_tcga	TCGA-CC-A1HT	NA	NA	NA	NA	50	M0
TCGA-CC-A3M9-01	2	1.39183515414	3.11673819884	0	0	0.00101788605379772	0.391369481868956	0	0	0.0463507900742663	0.0219452587406621	0.0454893052640402	0.115246865873865	0	0.0185020729595248	0.0285847965587825	0.0126526871674898	0.0952047894290294	0.204044601414218	0.0182355785005231	0	0.00135588609484515	0	0	0	0	0.506445311659002	0.862046864933676	9.86	1	7.19	1	9.86	1	7.19	1	NA	TCGA-CC-A3M9-01A-11D-A20W-10	117	2.34	0.369215857410143	lihc_tcga	TCGA-CC-A3M9	NA	NA	NA	NA	45	M0
TCGA-CC-A3MA-01	3	1.72192594084	28.0985492127	0	0.00106184975472784	0	0.0321824263959113	0	0.0909030033131762	0	0.00800682539806889	0.0579001009548482	0	0	0.0468255311303426	0	0.521951110190343	0.0838262083201204	0.136394039993892	0.0060403423355251	0	0.00936628227630352	0	0.00554227993674041	0	0	0.703746019449912	0.713551606057825	9.95	1	8.57	1	9.95	1	8.57	1	NA	TCGA-CC-A3MA-01A-11D-A20W-10	39	0.78	-0.10790539730952	lihc_tcga	TCGA-CC-A3MA	NA	NA	NA	NA	61	M0
TCGA-CC-A3MB-01	3	1.46565165581	17.8848361921	0.0553195733912526	0	0	0	0	0.240151031986975	0	0.0100837260509796	0.0252358229191126	0.0307627828869114	0	0.083971099971293	0	0.127516471028164	0.0906781995084136	0.204594191508899	0.0396662150079915	0	0.0819406187805186	0	0	0.0100802669594885	0.715	-0.00921070965379757	1.09518916919657	10.35	1	8.54	1	10.35	1	8.54	1	NA	TCGA-CC-A3MB-01A-11D-A20W-10	66	1.32	0.12057393120585	lihc_tcga	TCGA-CC-A3MB	NA	NA	NA	NA	36	M0
TCGA-CC-A3MC-01	3	0.821601140947	7.5324086637	0.077649997980829	0	0	0.0136282295861747	0	0.197086847844312	0	0.00198688889419496	0.0408453594930659	0.00107616453284599	0	0.0793731547073022	0	0.247254208775421	0.0865135025306056	0.163443399308943	0.0252984529977408	0	0.0596088039273312	0	0	0.00623498942123321	0.141	0.0788282726500535	1.06836728485138	11.93	0	9.76	1	11.93	0	9.76	1	NA	TCGA-CC-A3MC-01A-11D-A22F-10	91	1.82	0.260071387985075	lihc_tcga	TCGA-CC-A3MC	NA	NA	NA	NA	54	M0
TCGA-CC-A5UC-01	3	1.33413572971	5.13413321373	0.0554193779723185	0	0.0257539801785965	0.0530103477792745	0	0.095285529183525	0.0189154347304548	0.00862850994596224	0.0259539978081951	0.018368863071752	0	0.0393657640073609	0	0.333372146973167	0.0886218734455502	0.137178720589743	0.0473450901156271	0	0.0527803641984724	0	0	0	0.112	0.0919288373189986	1.07265750426455	11.4	1	10.25	1	11.4	1	10.25	1	NA	TCGA-CC-A5UC-01A-11D-A28X-10	50	1	0	lihc_tcga	TCGA-CC-A5UC	NA	NA	NA	NA	63	M0
TCGA-CC-A5UD-01	3	0.944799648281	7.57564021611	0.0088862682841105	0	0	0.20379045356761	0	0.0777733926457059	0	0.0139232592829112	0.0735794267323655	0	0	0.144524249409481	0.0816790503756983	0.0390828230208256	0.0997210084163699	0.182275273237284	0.00110210173104369	0.0238411089164615	0.0472287748459991	0	0.00259280953413334	0	0.493	0.0106344407284014	1.11071300827884	9.99	1	5.98	1	9.99	1	5.98	1	NA	TCGA-CC-A5UD-01A-11D-A28X-10	160	3.2	0.505149978319906	lihc_tcga	TCGA-CC-A5UD	NA	NA	NA	NA	45	M0
TCGA-CC-A5UE-01	3	0.947815394456	8.16460640124	0	0	0	0.102419641650122	0	0.252105374028094	0	0	0.0823017247753679	0	0	0.02990016586024	0.00598207301498516	0.27347501077833	0.0394750659995014	0.157777584935589	0.0272563957359896	0	0.0219574851093457	0	0	0.00734947811243432	0.395	0.0211527163402232	1.10365674010171	8.94	1	5.75	1	8.94	1	5.75	1	NA	TCGA-CC-A5UE-01A-11D-A28X-10	116	2.32	0.3654879848909	lihc_tcga	TCGA-CC-A5UE	NA	NA	NA	NA	48	M0
TCGA-CC-A7IE-01	2	1.32725984536	16.3302501939	0.0500313931697785	0	0	0.182507377053612	0	0	0.0763642334916951	0.112441360792586	0.120597961946725	0.0190920603097143	0	0.0134286457038336	0.00665983726594086	0.254505132275071	0.0521899961765662	0.069677855997579	0.0425041458168983	0	0	0	0	0	0.192	0.0614601134871282	1.07432840598893	7.13	1	5.55	1	7.13	1	5.55	1	NA	TCGA-CC-A7IE-01A-21D-A382-10	150	3	0.477121254719662	lihc_tcga	TCGA-CC-A7IE	NA	NA	NA	NA	57	M0
TCGA-CC-A7IF-01	3	0.719123084619	9.00915091815	0.0208659106279997	0	0	0.0279235568132418	0	0.239267291033404	0	0	0.100005455203858	0	0	0.0716968130462103	0.0253171839147992	0.0889819176916181	0.0865430319412885	0.130784020697456	0.0170081546283698	0	0.191606664401754	0	0	0	0.508	0.0086108580948305	1.08497645919132	21.32	1	8.34	1	21.32	1	8.34	1	NA	TCGA-CC-A7IF-01A-11D-A33K-10	108	2.16	0.334453751150931	lihc_tcga	TCGA-CC-A7IF	NA	NA	NA	NA	59	M0
TCGA-CC-A7IG-01	3	1.56912338327	14.1106877244	0	0.00274297420471085	0.0225351328324036	0.0166021973266396	0	0.152288987093704	0	0	0.045349982621362	0	0	0.0539594342933422	0.0195399735561655	0.290050625434721	0.056569548070959	0.289580552179464	0.0256096779505818	0	0.025170914435946	0	0	0	0.076	0.115620229149518	1.07086590547286	9.82	1	6.41	1	9.82	1	6.41	1	NA	TCGA-CC-A7IG-01A-11D-A33K-10	128	2.56	0.40823996531185	lihc_tcga	TCGA-CC-A7IG	NA	NA	NA	NA	47	M0
TCGA-CC-A7IH-01	3	0.701794344179	13.5708354234	0.0155066105689391	0	0.0225145832384837	0.0180057510795658	0	0.295142804033155	0	0.0361856559782337	0.000885009299812108	0	0	0.0740484962959245	0.0262523441998919	0.022638114546753	0.012145094203488	0.171870526636943	0	0.00169882856044828	0.303106181358361	0	0	0	0.818	-0.0185435183836055	1.10650639781163	11.99	0	11.99	0	11.99	0	11.99	0	NA	TCGA-CC-A7IH-01A-11D-A33K-10	596	11.92	1.07627625540422	lihc_tcga	TCGA-CC-A7IH	NA	NA	NA	NA	58	M0
TCGA-CC-A7II-01	3	2.49592179613	6.27236090051	0.127226248432901	0	0.00407643600652131	0.0683467799016488	0	0.0412783732720433	0	0.0162113917567216	0.0159090511426221	0	0	0.062010695563246	0	0.293324006398548	0.0276934156507423	0.188644789534901	0	0	0.0375296576275612	0	0.117749154712543	0	0.075	0.116094421262835	1.05780980116648	13.11	0	9.13	1	13.11	0	9.13	1	NA	TCGA-CC-A7II-01A-11D-A33K-10	144	2.88	0.459392487759231	lihc_tcga	TCGA-CC-A7II	NA	NA	NA	NA	54	M0
TCGA-CC-A7IJ-01	2	2.16302762178	5.52102193762	0	0	0.000453251675986594	0.334652017271731	0	0	0.0324870770509596	0.0453409886264904	0.0162989436110926	0.0802250395014261	0	0	0.0242257081151393	0	0.102142020999239	0.359840236485336	0.00124935523684119	0	0	0.00308536142575776	0	0	0.342	0.0289092502922131	1.10591592841975	12.55	0	12.55	0	12.55	0	12.55	0	NA	TCGA-CC-A7IJ-01A-11D-A33Q-10	138	2.76	0.440909082065218	lihc_tcga	TCGA-CC-A7IJ	NA	NA	NA	NA	56	M0
TCGA-CC-A7IK-01	3	1.13004163369	8.02645454733	0.0580124636858196	0	0.00117803620308867	0	0	0.163861085147843	0	0	0	0	0	0.176440827849579	0.0805994157557026	0.0286835223733151	0.101426129906447	0.176249923918027	0.00983515875264916	0	0.203713436407529	0	0	0	0.733	-0.0107353617579083	1.11027730641734	8.61	1	4.93	1	8.61	1	4.93	1	NA	TCGA-CC-A7IK-01A-12D-A33Q-10	278	5.56	0.745074791582057	lihc_tcga	TCGA-CC-A7IK	NA	NA	NA	NA	59	M0
TCGA-CC-A7IL-01	3	1.63494548265	6.9318694551	0.0356889541046266	0	0	0.0977559769745156	0	0	0	0.0154933428925993	0	0	0	0.0927036718364831	0.0565147318655914	0.229836013542776	0.125312561649166	0.135563291805402	0.00690571767555782	0	0.195201248910069	0	0.00902448874321295	0	0.089	0.106279041088067	1.06478059725084	9.13	1	5.88	1	9.13	1	5.88	1	NA	TCGA-CC-A7IL-01A-11D-A33Q-10	88	1.76	0.24551266781415	lihc_tcga	TCGA-CC-A7IL	NA	NA	NA	NA	61	M0
TCGA-CC-A8HS-01	3	1.72210327342	14.5876134436	0.0643098404657471	0	0.0151857807888265	0.0669407117667171	0	0.236771181592772	0	0.0185091011302679	0.0963806038609721	0	0.0101267473601972	0.0663394911546939	0.0129676349954446	0.156558784858463	0.064633841952633	0.140749612892281	0.00417481786436118	0	0.0449980055458483	0	0	0.00135384377077573	0.692	-0.00766954295039764	1.09562872141227	9.86	1	6.6	1	9.86	1	6.6	1	NA	TCGA-CC-A8HS-01A-11D-A35Z-10	49	0.98	-0.00877392430750515	lihc_tcga	TCGA-CC-A8HS	NA	NA	NA	NA	18	M0
TCGA-CC-A8HT-01	3	1.41395285952	26.6180688314	0	0.0556753520530621	0	0	0	0.148799526037085	0	0	0.0181231934643818	0.0451285069061996	0	0.0706042483458075	0.00322821846233651	0.221946932891006	0.101277822444778	0.117621426813701	0.0454603761484473	0	0.149378771618825	0	0	0.0227556248143706	0.097	0.0998681782826383	1.05514888500796	4.6	1	2.73	1	4.6	1	2.73	1	NA	TCGA-CC-A8HT-01A-11D-A35Z-10	181	3.62	0.558708570533166	lihc_tcga	TCGA-CC-A8HT	NA	NA	NA	NA	74	M0
TCGA-CC-A8HU-01	3	1.17184103424	21.8248300346	0.0105494452446423	0	0.00370074854222006	0.0962375850351297	0	0.0705099761455331	0	0	0.127542156296583	0	0.0850066347524833	0	0.0946599623630237	0.102243574539189	0.0525794691278166	0.249012055295512	0.0329613518230065	0	0.0743008685429786	0	0	0.0006961722918827	0.445	0.0156807135656227	1.07861574086696	11.3	1	9.89	1	11.3	1	9.89	1	NA	TCGA-CC-A8HU-01A-11D-A35Z-10	78	1.56	0.193124598354462	lihc_tcga	TCGA-CC-A8HU	NA	NA	NA	NA	39	M0
TCGA-CC-A8HV-01	3	2.05868823355	12.9347569244	0.0803588899864985	0	0.0380827937998848	0.0830947073576686	0	0.257869883161231	0	0.0300652864479667	0.0808962152607289	0	0	0.0765535107631081	0.00136459210460198	0.107020863909854	0.0462304754227879	0.0953883739441914	0.0503021616248837	0	0.0527722462165954	0	0	0	0.457	0.0140131926202557	1.08277440834447	9.17	1	7.92	1	9.17	1	7.92	1	NA	TCGA-CC-A8HV-01A-11D-A35Z-10	124	2.48	0.394451680826216	lihc_tcga	TCGA-CC-A8HV	NA	NA	NA	NA	51	M0
TCGA-CC-A9FS-01	1	0.481365996506	10.5461715007	0.0112185899330779	0	0	0.108214252424179	0	0.186029708571661	0	0.0568739106099469	0.0614799574578238	0.00677002210734349	0	0.0699112384217974	0.0204659648257401	0	0.0889771719329994	0.236465951678261	0.1136252470837	0	0.0399679849534703	0	0	0	0.711	-0.00854270204596347	1.09596252057654	6.93	0	3.58	1	6.93	0	3.58	1	NA	TCGA-CC-A9FS-01A-11D-A36X-10	96	1.92	0.28330122870355	lihc_tcga	TCGA-CC-A9FS	NA	NA	NA	NA	55	M0
TCGA-CC-A9FU-01	3	1.95609709459	15.1340839743	0.031175816181099	0	0.0117296735181862	0.15711946515919	0	0.137157152589703	0	0.0750638692667718	0.106857384630547	0	0.00332350531943126	0.0428281464706695	0.00227910467991177	0.153113214157718	0.0945217520040737	0.0678234878514544	0.0670661708505892	0	0.0499412573206552	0	0	0	0.714	-0.00895762115871117	1.09887985539076	0	0	0	0	0	0	0	0	NA	TCGA-CC-A9FU-01A-11D-A36X-10	44	0.88	-0.0555173278498314	lihc_tcga	TCGA-CC-A9FU	NA	NA	NA	NA	52	M0
TCGA-CC-A9FV-01	1	1.04909397289	1.39144307713	0.0118549917841218	0	0	0.096121473617812	0	0.211459838654368	0	0.00333151196205553	0.0308342890016749	0.0445977246704228	0	0.0477782061877354	0.0319377202599306	0	0.00959871560884109	0.433361729082055	0	0	0.0771775157461671	0.00194628342481619	0	0	0.001	0.336676490048251	0.949476607039156	0	0	0	0	0	0	0	0	NA	TCGA-CC-A9FV-01A-11D-A36X-10	17	0.34	-0.468521082957745	lihc_tcga	TCGA-CC-A9FV	NA	NA	NA	NA	57	M0
TCGA-CC-A9FW-01	3	1.04960626375	15.5226112116	0.0423787665146972	0	0.00981804237325395	0.143320406513533	0	0.118485611313537	0	0.0344538704970543	0.073870950751707	0	0	0.0313359660321349	0.0163029401728642	0.284165563509187	0.0788488665993557	0.0638029291055585	0.0146844617569299	0	0.0885316248601878	0	0	0	0.297	0.036724047798992	1.08425261320829	8.15	0	5.03	1	8.15	0	5.03	1	NA	TCGA-CC-A9FW-01A-11D-A36X-10	131	2.62	0.418301291319745	lihc_tcga	TCGA-CC-A9FW	NA	NA	NA	NA	68	M0
TCGA-DD-A113-01	3	0.498400942368	14.3708491205	0	0.00302309666607374	0	0.0902636045602399	0	0.10067587967889	0	0.0382601055021893	0.116893176882918	0	0	0.108089157699289	0.000311188386107681	0.207871717008091	0.0621690408266169	0.143489525871389	0.0305419770646442	0	0.098411529853551	0	0	0	0.664	-0.00458403359843015	1.10284482596909	79.66	0	55.06	1	79.66	0	55.06	1	Micro	TCGA-DD-A113-01A-11D-A12Z-10	138	2.76	0.440909082065218	lihc_tcga	TCGA-DD-A113	NA	133	0	6	55	M0
TCGA-DD-A114-01	3	1.12334936806	10.8788128653	0.0686665828002193	0	0.00473976969870826	0.0525532116344905	0	0.172006594846728	0.0137521270729104	0.00330031235301584	0.0525112121392139	0.00206994121347671	0	0.0409824673286304	0.0252197282869724	0.235575204708165	0.151587303965983	0.0743000103397359	0.0311038679064231	0	0.071631665705327	0	0	0	0.001	0.386981427352915	0.924936306253594	37.75	1	NA	NA	37.75	1	NA	NA	Micro	TCGA-DD-A114-01A-11D-A12Z-10	95	1.9	0.278753600952829	lihc_tcga	TCGA-DD-A114	NA	21	0	6	42	M0
TCGA-DD-A115-01	3	0.474262824275	5.8141434764	0.0340838394627418	0	0	0.0857333318960756	0	0.154644287274203	0	0.0176964275481986	0.104977064044129	0.0340007785748878	0	0.0796897137259817	0	0.113187859193332	0.117745665236737	0.1400545042099	0.0362683955074105	0	0.0819181333264038	0	0	0	0.262	0.0445946486867514	1.07975894060996	83.51	1	15.41	1	83.51	1	15.41	1	None	TCGA-DD-A115-01A-11D-A12Z-10	73	1.46	0.164352855784437	lihc_tcga	TCGA-DD-A115	NA	10	0	6	53	M0
TCGA-DD-A116-01	2	0.315718402865	4.57960624457	0.0163425852554023	0	0.00486377669701292	0.062867150158402	0.0148658570634264	0	0.00108530786356655	0	0.107993638699505	0.0210011761508706	0	0.0800708182923865	0.00668848586013891	0.171218272877361	0.0748521227194151	0.289073243484058	0.0129977112398331	0	0.136079853638622	0	0	0	0.132	0.0826318522838907	1.0669195447436	53.29	1	27.2	1	53.29	1	27.2	1	NA	TCGA-DD-A116-01A-11D-A12Z-10	89	1.78	0.250420002308894	lihc_tcga	TCGA-DD-A116	NA	24	0	6	68	M0
TCGA-DD-A118-01	3	1.0091325765	9.84596534859	0.0190417394127174	0	0	0	0	0.220857295801662	0	0	0.0269727088209352	0	0.0146119559690393	0.0257533705639529	0.0609173699370772	0.0993852549086103	0.072387856994604	0.374973169850153	0.0202624921850396	0	0.0648367855562094	0	0	0	0.504	0.00941302508538264	1.09581575131722	112.91	0	21.62	1	112.91	0	21.62	1	None	TCGA-DD-A118-01A-11D-A12Z-10	109	2.18	0.338456493604605	lihc_tcga	TCGA-DD-A118	NA	85150	0	6	77	M0
TCGA-DD-A119-01	3	0.742041183405	3.96084500723	0.0406538534219178	0	0.00818860260707868	0.0679356754307412	0	0.256235615638592	0	0	0.0167123974213866	0	0	0.0596749496526794	0	0.253800815549935	0.0403134064148213	0.173715733257159	0.0483473547338476	0	0.034421595871841	0	0	0	0.086	0.109445805258661	1.05730155158102	7.33	1	NA	NA	7.33	1	NA	NA	Micro	TCGA-DD-A119-01A-11D-A12Z-10	53	1.06	0.0253058652647703	lihc_tcga	TCGA-DD-A119	NA	1836	0	6	40	M1
TCGA-DD-A11A-01	3	0.908185829905	15.5536460334	0.0619377342499398	0	0.00418553599014191	0	0	0.119685796825927	0	0.0253507215520978	0.126725843573258	0	0.0663674557745099	0.0170827867095607	0.126978420691116	0.223861251155278	0.0221608003460536	0.178543055393455	0	0	0	0.00736419580463084	0	0.0197564019340309	0.198	0.0589507976886348	1.07248182770739	2.6	0	2.6	0	2.6	0	2.6	0	None	TCGA-DD-A11A-01A-11D-A12Z-10	109	2.18	0.338456493604605	lihc_tcga	TCGA-DD-A11A	NA	223	0	6	67	M0
TCGA-DD-A11B-01	3	0.488944566033	5.81480874165	0.0458578004446855	0	0.00318235893497447	0.0608855381879693	0	0.301665995494115	0	0	0.0349152988279919	0	0	0.0662249223267174	0.0358699217669063	0.0506903335248533	0.0648772282316322	0.207959853638786	0	0	0.127870748621369	0	0	0	0.839	-0.0206924913188506	1.0949724613254	0.46	1	NA	NA	0.46	1	NA	NA	None	TCGA-DD-A11B-01A-11D-A12Z-10	39	0.78	-0.10790539730952	lihc_tcga	TCGA-DD-A11B	NA	15	0	6	73	M0
TCGA-DD-A11C-01	1	0.907292269895	6.82254208327	0.00024646201411504	0.00603056796579159	0	0.0236884085251375	0	0.346791860224964	0	0	0	0.0553146032192499	0	0.0496752254420489	0.0380584360286683	0	0.0620317510960308	0.325859978240986	0.00514915108081789	0.00540466796206969	0.0817488882001202	0	0	0	0.605	0.000178206214777055	1.09555384521565	21.75	0	21.75	0	21.75	0	21.75	0	None	TCGA-DD-A11C-01A-11D-A12Z-10	78	1.56	0.193124598354462	lihc_tcga	TCGA-DD-A11C	NA	11	0	6	69	M0
TCGA-DD-A11D-01	3	0.358572622313	9.18908855803	0.11008899099201	0	0	0.0133759426271985	0	0.390899469313832	0	0	0.0326410240583185	0	0.0767756713105064	0.0141958149746554	0.0587281205932303	0.0941940221992152	0.0848261316141638	0.120969966961706	0	0	0.000871204339013584	0.000510603239240177	0	0.00192303777690971	0.73	-0.010482580139981	1.10189961036279	51.25	1	16.36	1	51.25	1	16.36	1	None	TCGA-DD-A11D-01A-11D-A12Z-10	107	2.14	0.330413773349191	lihc_tcga	TCGA-DD-A11D	NA	8	0	6	57	M0
TCGA-DD-A1EA-01	1	0.69833826381	10.8864799581	0.0893161250619542	0	0.0126663073851138	0.00846899793469614	0	0.161354780254389	0	0	0.00116768984201889	0.0834615726349922	0	0.0670924111048361	0	0.083089714807446	0.170418624921448	0.180932285257129	0.0180717652076294	0	0.122977319448397	0	0	0.000982406139950486	0.11	0.0926393610795745	1.06497590315184	79.34	0	24.77	1	79.34	0	24.77	1	Micro	TCGA-DD-A1EA-01A-11D-A12Z-10	65	1.3	0.113943352306837	lihc_tcga	TCGA-DD-A1EA	NA	3	0	6	68	M0
TCGA-DD-A1EB-01	1	0.358375363091	7.7255972127	0.00972898860378229	0	0	0.00199842758532756	0	0.163117535566959	0	0	0.00655755728156051	0.0592647359371412	0	0.113712072128405	0.0462562925301517	0.081497475237929	0.170057738022775	0.118242693894849	0.0160464413081456	0	0.213520041902974	0	0	0	0.322	0.0321435330068484	1.10312572460882	66.26	0	23.95	1	66.26	0	23.95	1	None	TCGA-DD-A1EB-01A-11D-A12Z-10	124	2.48	0.394451680826216	lihc_tcga	TCGA-DD-A1EB	NA	7	0	6	72	M0
TCGA-DD-A1EC-01	2	1.4483602468	7.60130142434	0.02091772319071	0	0.0125698696122312	0.228827573213864	0	0	0.0459666569031389	0.0570302097069544	0.0959445214495523	0.0811147767772176	0.0366758761119608	0.0426374627301134	0	0.169676662746623	0.0856226761836882	0.0876230572991027	0.00455545798237203	0	0.0308374760924715	0	0	0	0.003	0.329832994043112	0.957109378426064	19.78	0	9.82	1	19.78	0	9.82	1	None	TCGA-DD-A1EC-01A-21D-A12Z-10	23	0.46	-0.337242168318426	lihc_tcga	TCGA-DD-A1EC	NA	2	0	6	20	M0
TCGA-DD-A1ED-01	1	0.35731141129	4.86785585381	0.0381481951259773	0	0.0031676377144412	0.115070110851405	0	0.239273284057926	0	0.00214538797287924	0.0173232851758262	0.00655351287526161	0	0.0721765153952652	0.0536056703164282	0.0395364266326242	0.0556125637208401	0.185249623507068	0.0139969650148058	0	0.113478019938818	0.0387761469447709	0	0.00588665475566328	0.251	0.0469756185563211	1.07065680206132	75.59	0	75.59	0	75.59	0	75.59	0	None	TCGA-DD-A1ED-01A-11D-A152-10	20	0.4	-0.397940008672038	lihc_tcga	TCGA-DD-A1ED	NA	3	0	6	68	M0
TCGA-DD-A1EE-01	3	1.20653523613	11.630100367	0.00672411376240764	0	0.00503573996916656	0	0.0642200927638029	0.128310895431526	0	0.0101946233666324	0.0525247059797724	0	0.0436294193970421	0.0455206809324762	0.0730404790346774	0.116288152827088	0.0418177402400752	0.268841832693693	0.0014562467970944	0	0.102465742341689	0	0.0267545426053144	0.0131749918575424	0.314	0.0338874306466381	1.07278367599675	11.47	1	1.45	1	11.47	1	1.45	1	None	TCGA-DD-A1EE-01A-11D-A12Z-10	529	10.58	1.02448566769917	lihc_tcga	TCGA-DD-A1EE	NA	3	0	6	73	M0
TCGA-DD-A1EF-01	3	1.84559047417	12.6528357834	0.095643997217449	0	0.00967955954536271	0.110264533972182	0	0.137401222771006	0	0.00808195329267547	0.132602617881831	0	0	0.0313476443294718	0	0.184938212137837	0.0552406456671402	0.100571832498766	0.0952192899853247	0	0.0390084907009532	0	0	0	0.288	0.0382948522632526	1.07106448847747	12.94	1	NA	NA	12.94	1	NA	NA	None	TCGA-DD-A1EF-01A-11D-A12Z-10	91	1.82	0.260071387985075	lihc_tcga	TCGA-DD-A1EF	NA	16211	0	6	57	M0
TCGA-DD-A1EH-01	3	3.53606997325	14.0268130391	0.0397977466003015	0	0.00503351799695747	0.0906713401154176	0	0.251002493850715	0	0.00760422200999191	0.022864948996234	0	0	0.0728948972498007	0.0152930995794552	0.13170401634814	0.10754878617855	0.167502006927096	0.0131935247946357	0	0.0740297608582483	0	0	0.000859638494457367	0.251	0.0469434927606288	1.07712586032351	49.11	0	3.94	1	49.11	0	3.94	1	Macro	TCGA-DD-A1EH-01A-11D-A12Z-10	28	0.56	-0.2518119729938	lihc_tcga	TCGA-DD-A1EH	NA	94340	0	6	23	M0
TCGA-DD-A1EI-01	3	0.890219230829	6.80768072189	0.0289238541355561	0	0	0.0478912384646593	0	0.284153666033061	0	0	0.0679544178820687	0	0	0.0732646133710066	0.0239073444948324	0.113451139590939	0.0563506982836582	0.194391521817924	0.0226579020444164	0	0.0804950494900517	0	0	0.00655855439182723	0.548	0.00479559724356934	1.08783950167583	6.01	0	6.01	0	6.01	0	6.01	0	None	TCGA-DD-A1EI-01A-11D-A12Z-10	49	0.98	-0.00877392430750515	lihc_tcga	TCGA-DD-A1EI	NA	24	0	6	46	M0
TCGA-DD-A1EJ-01	3	0.913725427979	17.8409190818	0	0.00179432687243674	0.00990169893341877	0.0705563837821096	0	0.125557656422477	0	0	0.0539603805397421	0	0	0.0939200915211832	0.03931917880657	0.13891241665683	0.117912072907348	0.252656048290442	0.0212271931440078	0	0.0639681228566403	0	0	0.0103144292667937	0.494	0.0102478521750814	1.09974243694097	33.02	1	8.64	1	33.02	1	8.64	1	None	TCGA-DD-A1EJ-01A-11D-A152-10	54	1.08	0.0334237554869497	lihc_tcga	TCGA-DD-A1EJ	NA	18840	0	6	71	M0
TCGA-DD-A1EK-01	1	0.288645657297	12.3308066559	0	0.00206613329216597	0	0	0	0.230821291885147	0	0	0.0464789974305045	0.0244836036964061	0	0.0217101993866167	0.00662935964642321	0.172068131973263	0.0308363132950613	0.333014436492733	0	0	0.10304979510776	0	0	0.0288417377939188	0.093	0.103928610438358	1.05811881344444	18.33	1	5.49	1	18.33	1	5.49	1	None	TCGA-DD-A1EK-01A-11D-A20W-10	50	1	0	lihc_tcga	TCGA-DD-A1EK	YES	19	0	6	64	M1
TCGA-DD-A1EL-01	3	0.988066412598	5.72555027887	0.00439221913865421	0	0.00646669417677364	0	0	0.0736585911461192	0.00627752414559325	0.0145239216878895	0.0518061792040813	0.000947324274826623	0.0652976432376747	0	0.00821235977403676	0.344508629930478	0.0295574674626551	0.271760378540854	0.0704201555620518	0	0.0512671018330808	0	0.000903809885231878	0	0.028	0.182606237898319	1.046934194787	13.63	1	NA	NA	13.63	1	NA	NA	None	TCGA-DD-A1EL-01A-11D-A152-10	77	1.54	0.187520720836463	lihc_tcga	TCGA-DD-A1EL	NA	5	0	6	23	M0
TCGA-DD-A39V-01	2	0.387875607411	1.84285364313	0.000525594005649368	0	0.00390605217364066	0.353675921994676	0	0	0.0105224081606383	0.0278112028314981	0.148266794366602	0	0	0.0667135915428512	0.0666922921652021	0.0236838296564765	0.0811052022937166	0.148980514656111	0.0295554973260437	0	0.0385610988268945	0	0	0	0.141	0.0789882144198965	1.07754302557092	21.12	1	14.95	1	21.12	1	14.95	1	None	TCGA-DD-A39V-01A-11D-A20W-10	63	1.26	0.100370545117563	lihc_tcga	TCGA-DD-A39V	NA	NA	NA	NA	77	M0
TCGA-DD-A39W-01	3	0.525615564554	5.93652550754	0.0380751198642166	0	0.0132923125310893	0.10523724434936	0	0.124583324638787	0	0	0.0500834952489902	0	0.0474260375524598	0.0387973144319701	0.0572445619056871	0.0720716811747319	0.161859337175931	0.180492094395838	0.0172987812999126	0	0.0867919211957704	0	0	0.0067467742352573	0.26	0.0448133143422815	1.08059344952389	27.17	1	NA	NA	27.17	1	NA	NA	None	TCGA-DD-A39W-01A-11D-A20W-10	33	0.66	-0.180456064458131	lihc_tcga	TCGA-DD-A39W	NA	NA	NA	NA	29	M0
TCGA-DD-A39X-01	1	0.772102840034	5.23057720089	0.0293737728891676	0	0	0.103068721800232	0	0.223521488432507	0	0	0.000367911013700878	0.00456343142207914	0	0.0386624315914016	0	0.177842031800817	0.044416621056848	0.278026185091998	0.0501686457698035	0	0.0499887591314456	0	0	0	0.332	0.0303106464034728	1.08854095641689	55.65	1	33.9	1	55.65	1	33.9	1	None	TCGA-DD-A39X-01A-11D-A20W-10	60	1.2	0.0791812460476248	lihc_tcga	TCGA-DD-A39X	NA	10	0	6	78	M0
TCGA-DD-A39Z-01	1	0.923447012675	4.24151568286	0.0395160342825087	0	0	0.262770200435431	0	0.273329817382433	0	0	0.0426920474234286	0	0	0.0799206066816486	0.0188029583077361	0.0109300895996764	0.0721292433196881	0.121660952567541	0.0171560950840111	0	0.0610919549158981	0	0	0	0.837	-0.0201685112049517	1.13205967064747	19.74	1	NA	NA	19.74	1	NA	NA	None	TCGA-DD-A39Z-01A-11D-A20W-10	65	1.3	0.113943352306837	lihc_tcga	TCGA-DD-A39Z	NA	NA	NA	NA	43	M0
TCGA-DD-A3A2-01	1	0.24053804863	6.07463011086	0.0372221237535092	0	0	0.0595212516174078	0	0.128996561291687	0	0.0243809108479016	0.0590425331367952	0.0168911426701394	0.048594511606401	0.0576252852497976	0	0.0419033364534556	0.0684279845742314	0.410414918153796	0.00178566802234651	0	0.045193772622532	0	0	0	0.473	0.012458635102567	1.09704717894732	70.01	1	NA	NA	70.01	1	NA	NA	None	TCGA-DD-A3A2-01A-11D-A20W-10	67	1.34	0.127104798364808	lihc_tcga	TCGA-DD-A3A2	NA	NA	NA	NA	76	M0
TCGA-DD-A3A3-01	1	0.469127444265	2.28104028161	0.0684341433255483	0	0.00226566143160541	0.0524968902463824	0	0.278473269856107	0	0	0.0123850468901554	0.0162798165333186	0.0173704614128492	0.0165186385151446	0.00589359717965536	0.132699523256802	0.0722789697273565	0.219312543024617	0.0546564956246454	0	0.0469005125345805	0	0	0.0040344304412318	0.133	0.0824298622998697	1.0557346665889	17.58	1	NA	NA	17.58	1	NA	NA	Macro	TCGA-DD-A3A3-01A-11D-A22F-10	47	0.94	-0.0268721464003014	lihc_tcga	TCGA-DD-A3A3	NA	6	0	6	45	M0
TCGA-DD-A3A4-01	3	0.219224299015	3.27088282723	0.206194711277576	0	0.00617601550709648	0	0	0.101134381102737	0	0	0	0	0.0972710194835519	0.0346895155753601	0.0430520480269619	0.000763883745227302	0.0604795457929896	0.306972086535116	0	0	0.130258327944386	0	0	0.0130084650089982	0.741	-0.0112156451794133	1.08930728280443	20.11	1	2.86	1	20.11	1	2.86	1	None	TCGA-DD-A3A4-01A-11D-A22F-10	31	0.62	-0.207608310501746	lihc_tcga	TCGA-DD-A3A4	NA	NA	NA	NA	37	M0
TCGA-DD-A3A5-01	3	0.381802292185	14.9633801556	0	0	0	0.37065513434521	0	0.100297615170226	0	0.00397930546371369	0.0563326403965249	0	0	0.104246917401404	0.00415306197017588	0.072924796985262	0.0442062116883406	0.19230257139593	0	0	0.042852059361489	0	0	0.00804968582172446	0.565	0.00309514143167859	1.12874837275705	102.66	1	2.76	1	102.66	1	2.76	1	None	TCGA-DD-A3A5-01A-11D-A22F-10	55	1.1	0.0413926851582251	lihc_tcga	TCGA-DD-A3A5	NA	55	0	6	66	M0
TCGA-DD-A3A6-01	3	0.939506669959	3.46543815116	0.00216327439856911	0	0.0143892552091346	0.180270377357441	0	0.281628196015149	0	0.00511951825660531	0.0886200499902667	0	0	0.154134138424853	0.0266831996296822	0.0310457212694657	0.0127792736136556	0.11175052923235	0.00833103873937031	0	0.0830854278634567	0	0	0	0.02	0.195998599863504	1.03561408783928	107.03	1	NA	NA	107.03	1	NA	NA	Micro	TCGA-DD-A3A6-01A-11D-A22F-10	21	0.42	-0.3767507096021	lihc_tcga	TCGA-DD-A3A6	NA	NA	NA	NA	72	M0
TCGA-DD-A3A7-01	3	0.609557252932	2.74954001726	0.0261973395852924	0	0	0.132429916977434	0	0.264933839147183	0	0	0.0826843314758508	0	0.0109277882394011	0.0802538121055337	0.0140164104035867	0.146905107775689	0.0685193374036882	0.111652524518288	0	0	0.0614795923680531	0	0	0	0.381	0.022935938838404	1.09581357645254	13.76	1	4.73	1	13.76	1	4.73	1	Micro	TCGA-DD-A3A7-01A-11D-A22F-10	104	2.08	0.318063334962762	lihc_tcga	TCGA-DD-A3A7	NO	120	0	6	67	M0
TCGA-DD-A3A8-01	3	0.258682744852	5.27294079433	0.0188319448834095	0	0	0.0602237569604436	0	0.116161789684677	0	0	0	0	0.00303609415018598	0.0712612634795247	0.059722509889346	0.164456794602185	0.186637795623649	0	0.0126500166424729	0	0.307018034084107	0	0	0	0.187	0.0629856852412957	1.09990273915999	0.36	1	NA	NA	0.36	1	NA	NA	None	TCGA-DD-A3A8-01A-11D-A22F-10	103	2.06	0.313867220369153	lihc_tcga	TCGA-DD-A3A8	NA	4	0	6	75	M0
TCGA-DD-A3A9-01	1	0.856963083754	4.42606212252	0.0325041665041177	0	0	0.136625038468471	0	0.24790463818211	0	0.026088469410702	0.0695977521738839	0.0468484413550499	0	0.0746048770759574	0.00167166066425858	0.0566815392608953	0.0695923483620909	0.1406064062221	0.03805875277923	0	0.0509159033313825	0	0	0.00830000620975135	0.336	0.0298121724151076	1.09247574232356	30.58	1	9.49	1	30.58	1	9.49	1	None	TCGA-DD-A3A9-01A-11D-A25V-10	314	6.28	0.797959643737196	lihc_tcga	TCGA-DD-A3A9	NA	19930	0	6	64	M1
TCGA-DD-A4NA-01	3	1.91383308876	26.7236332035	0.0431440714661301	0	0.0092787497006582	0.0176707171109527	0	0.178764290655271	0	0.0114506168422149	0.090244108392462	0	0.0105446252068882	0.073540439179404	0.00530352221504993	0.201136912622805	0.0717924601762476	0.233803854951843	0.00122941359433368	0	0.0268862821516844	0	0	0.0252099357340557	0.079	0.113147759032994	1.05266859769231	33.11	0	33.11	0	33.11	0	33.11	0	NA	TCGA-DD-A4NA-01A-11D-A25V-10	31	0.62	-0.207608310501746	lihc_tcga	TCGA-DD-A4NA	NA	3	0	6	67	M0
TCGA-DD-A4NB-01	3	0.949932151425	5.4082277489	0.0298076323053247	0	0.00688050623120024	0.166433646962094	0	0.384719158850356	0	0	0	0	0	0.0806375552770558	0.00234719063056013	0.0484095630372964	0.0662093414563244	0.172500252671473	0.038848401970765	0	0	0.00320675060755052	0	0	0.329	0.0307138319182828	1.10502404285023	32.49	0	29.96	1	32.49	0	29.96	1	None	TCGA-DD-A4NB-01A-12D-A25V-10	25	0.5	-0.301029995663981	lihc_tcga	TCGA-DD-A4NB	NO	3	0	6	25	M0
TCGA-DD-A4ND-01	3	0.884854659542	9.087767581	0.0392905572035838	0	0.0125919388801547	0.181685317431161	0	0.198491678051668	0.00200381969024258	0.00338740605834078	0.0290997776113151	0.0268309250334588	0	0.0217409902605705	0.0162483596847114	0.0661374650025217	0.133885510311194	0.172531203838402	0.0632617064145432	0	0.032813344528133	0	0	0	0.217	0.0555588324578685	1.07703133665741	90.21	0	0.66	1	90.21	0	0.66	1	None	TCGA-DD-A4ND-01A-11D-A25V-10	46	0.92	-0.0362121726544447	lihc_tcga	TCGA-DD-A4ND	NO	NA	NA	NA	56	M0
TCGA-DD-A4NE-01	3	1.0605203051	17.3987138186	0.139533012036001	0	0.00215584255147914	0	0	0.177308027639374	0	0.00587671652580511	0	0	0	0.0324489564537125	0.0846540121129574	0.000858252108011298	0.0823542256665354	0.3287789639276	0	0	0.146031990978525	0	0	0	0.976	-0.0458492950691275	1.10204262937357	21.68	1	6.24	1	21.68	1	6.24	1	None	TCGA-DD-A4NE-01A-11D-A27I-10	46	0.92	-0.0362121726544447	lihc_tcga	TCGA-DD-A4NE	NO	28	0	6	75	M0
TCGA-DD-A4NF-01	3	0.280784032889	6.5864918294	0.0851526969400325	0	0.0186282701061018	0.0472162430211597	0.118255545132201	0	0	0.0101639938410546	0	0	0	0.119997849774186	0.0954189001796997	0	0.00143830608010174	0.293045758041413	0.00826509941099796	0	0.20151240846449	0	0.000904929008562688	0	0.849	-0.0217647024825063	1.09727369528975	30.95	0	21.55	1	30.95	0	21.55	1	None	TCGA-DD-A4NF-01A-11D-A27I-10	98	1.96	0.292256071356476	lihc_tcga	TCGA-DD-A4NF	NO	6	0	6	72	M0
TCGA-DD-A4NG-01	3	1.21283280245	14.8685749893	0.0233978016404209	0	0	0.0669333887614651	0	0.283454216786175	0	0	0.0770998314696996	0	0	0.114353665905222	0.00500891897093352	0.177825263382827	0.0844992175916657	0.0925226789672341	0.0127773770180877	0	0.0525849089388286	0	0	0.0095427305674412	0.17	0.0693671037672947	1.07811794861883	26.35	1	14.13	1	26.35	1	14.13	1	Micro	TCGA-DD-A4NG-01A-11D-A27I-10	63	1.26	0.100370545117563	lihc_tcga	TCGA-DD-A4NG	NO	3	0	6	77	M0
TCGA-DD-A4NH-01	3	1.54466585299	33.4407801402	0.00478017879434284	0	0.0012538546491811	0.0261769182601624	0	0.140512196939676	0	0.00829434924288911	0.0615990484965755	0	0	0.0360832886552455	0	0.296426698051804	0.0263319437961288	0	0.110468466511374	0	0.0336665075894345	0	0	0.254406549013187	0.0610000000000001	0.132249244315739	1.07896348617783	30.12	0	5.29	1	30.12	0	5.29	1	Macro	TCGA-DD-A4NH-01A-11D-A27I-10	47	0.94	-0.0268721464003014	lihc_tcga	TCGA-DD-A4NH	NO	92889	0	6	65	M0
TCGA-DD-A4NI-01	1	0.3203505527	5.46004400544	0.0335896129233153	0	0	0.0344719751163907	0	0.343788992158305	0	0	0.0160046334483087	0.0212577149766141	0	0.050970322373329	0.0329166836142857	0.0297605765974727	0.17894360392559	0.117415633751396	0.0112932183973767	0	0.124817012119417	0	0.00477002059819889	0	0.195	0.0596033984933858	1.08452375520073	26.81	0	26.81	0	26.81	0	26.81	0	None	TCGA-DD-A4NI-01A-11D-A27I-10	132	2.64	0.421603926869831	lihc_tcga	TCGA-DD-A4NI	NO	6	0	6	67	M0
TCGA-DD-A4NJ-01	3	1.16868984337	10.5018492161	0.0691677212208019	0	0.0110498645860301	0.0273787669764435	0	0.230277069777184	0.00977063684019378	0	0.0162400133918437	0	0	0.00923543157809298	0.00821537066018744	0.0820256233427953	0.106561425908601	0.192176383500557	0.181941670250705	0	0.0544539778637046	0	0	0.00150604410285972	0.103	0.0956864206590279	1.04727320196475	30.49	0	18.17	1	30.49	0	18.17	1	None	TCGA-DD-A4NJ-01A-11D-A27I-10	71	1.42	0.152288344383056	lihc_tcga	TCGA-DD-A4NJ	NO	5	0	6	54	M0
TCGA-DD-A4NK-01	3	0.423303744987	10.0615832752	0.0668203453632444	0	0	0.0613063541625071	0	0.113523477436877	0	0.0158598498645207	0	0	0.102239169648104	0.0164919547938185	0	0.0422517649312829	0.0883578487103691	0.401140817093578	0.0136561778283619	0	0.078352240167336	0	0	0	0.777	-0.0147381004101829	1.10482136737874	39.75	1	2.92	1	39.75	1	2.92	1	None	TCGA-DD-A4NK-01A-11D-A28X-10	65	1.3	0.113943352306837	lihc_tcga	TCGA-DD-A4NK	YES	3	0	6	80	M0
TCGA-DD-A4NL-01	3	0.338755709359	8.20019966332	0.0351133253188747	0	0	0.0675986254892642	0	0.313301229331499	0	0	0	0	0	0.0335249157764192	0	0.0818119281125397	0.0355141242953556	0.37243938683949	0	0	0.0606964648365579	0	0	0	0.562	0.00360399920741894	1.09816241517398	56.21	0	56.21	0	56.21	0	56.21	0	None	TCGA-DD-A4NL-01A-11D-A28X-10	23	0.46	-0.337242168318426	lihc_tcga	TCGA-DD-A4NL	NO	2	0	6	46	M0
TCGA-DD-A4NN-01	3	1.68917818825	10.925759337	0.00895582930392695	0	0	0	0	0.156234741500823	0	0	0.0393874235505187	0	0.135730307834164	0	0.028096414421396	0.18107557319818	0.034024784800531	0.275151664885919	0.0436946596641939	0	0.0882994306358021	0	0.00934917020454508	0	0.356	0.0273797808542394	1.0868902351478	29.53	1	5.45	1	29.53	1	5.45	1	None	TCGA-DD-A4NN-01A-11D-A28X-10	45	0.9	-0.0457574905606751	lihc_tcga	TCGA-DD-A4NN	NO	4223	0	6	56	M0
TCGA-DD-A4NO-01	1	0.746917266159	9.27470579457	0.0271005514843567	0	0	0.0628333719052304	0	0.287046256920363	0	0	0.0382140014388391	0	0.0124222481645946	0.0445560225585551	0.0189048624127189	0.024540462628894	0.120965280229338	0.228158744135676	0.0579106809784742	0	0.0773475171429595	0	0	0	0.691	-0.00755804142796841	1.09592244454044	73.75	0	73.62	1	73.75	0	73.62	1	None	TCGA-DD-A4NO-01A-11D-A28X-10	46	0.92	-0.0362121726544447	lihc_tcga	TCGA-DD-A4NO	NO	3	0	6	65	M0
TCGA-DD-A4NP-01	1	0.185163388077	4.14021777453	0.07210982228777	0	0.00828306439673071	0.0679284967424713	0	0.102082363352721	0	0	0	0	0.0225901670330924	0.0595701039447809	0.0237532763106899	0	0.0202778816238498	0.297433320948132	0	0	0.324117638649843	0	0	0.00185386470991875	0.662	-0.00418620006188733	1.1041144671084	108.67	0	90.08	1	108.67	0	90.08	1	None	TCGA-DD-A4NP-01A-11D-A28X-10	20	0.4	-0.397940008672038	lihc_tcga	TCGA-DD-A4NP	NO	2	0	6	32	M0
TCGA-DD-A4NQ-01	3	0.783525936588	26.8170776141	0	0.00168044764788077	0.00289761426500531	0.0284902615130124	0	0.175194835183384	0	0	0.0803083089058857	0	0	0.0585044816723684	0.0236921943233384	0.265275978751813	0.0805391335105711	0.189691122677521	0	0	0.0395954364724471	0	0	0.054130185076773	0.263	0.0440735432926585	1.0928441320263	12.25	1	4.14	1	12.25	1	4.14	1	Macro	TCGA-DD-A4NQ-01A-21D-A28X-10	77	1.54	0.187520720836463	lihc_tcga	TCGA-DD-A4NQ	NO	141	0	6	60	M0
TCGA-DD-A4NR-01	3	0.963639148198	9.87983448028	0.0311531903147191	0	0.00656995056651086	0.28200529213866	0	0.099723980844473	0.0414170528368965	0.0457920434167443	0.0708429077706374	0	0.00751678264060839	0.0180798738200631	0.00303298432810775	0.115701661113725	0.0666136036987045	0.201356630256606	0.00775253450298511	0	0	0	0	0.00244151175055872	0.00900000000000001	0.249978596556097	0.992464468104677	0.3	1	NA	NA	0.3	1	NA	NA	None	TCGA-DD-A4NR-01A-11D-A30V-10	44	0.88	-0.0555173278498314	lihc_tcga	TCGA-DD-A4NR	NO	40250	0	6	85	M0
TCGA-DD-A4NS-01	1	1.18215439521	13.3644087173	0.0103906909450914	0	0.00428582083295765	0.228591266747462	0	0.188532899409526	0	0	0.0215151474304447	0.0526885053211892	0	0.034129868586019	0.00981239407600482	0.0934306295450314	0.0867137631989309	0.201038910142821	0.0279087671049906	0	0.0404333479321189	0	0	0.000527988727412584	0.141	0.0791271356318052	1.07226316442399	80.68	1	35.84	1	80.68	1	35.84	1	None	TCGA-DD-A4NS-01A-11D-A30V-10	47	0.94	-0.0268721464003014	lihc_tcga	TCGA-DD-A4NS	NO	2	0	6	61	M0
TCGA-DD-A4NV-01	3	0.476672997081	6.95855646836	0.0251852109885913	0	0	0.0956031059268506	0	0.234802471227433	0	0	0.0510865868552139	0	0.0405714594726966	0.0262362020827984	0.0557968959145668	0.096917602105246	0.0825506388843397	0.221268505480458	0.017668783702993	0	0.049227509438364	0	0	0.0030850279204493	0.324	0.0317158875944535	1.07799983954509	78.78	0	78.78	0	78.78	0	78.78	0	None	TCGA-DD-A4NV-01A-11D-A30V-10	120	2.4	0.380211241711606	lihc_tcga	TCGA-DD-A4NV	NO	3	0	6	61	M0
TCGA-DD-A73A-01	1	0.471573858519	6.16538065659	0	0	0	0.179128894923059	0	0.367051634713409	0	0	0.0225781416062566	0.0149867456033091	0	0.057790736415925	0.0166953466011603	0.0534003261516514	0.0548773847219532	0.135134312600701	0.0637702336138679	0	0.0345862430487075	0	0	0	0.467	0.0133035694308031	1.10824940263565	23.92	0	23.92	0	23.92	0	23.92	0	None	TCGA-DD-A73A-01A-12D-A32G-10	90	1.8	0.255272505103306	lihc_tcga	TCGA-DD-A73A	NO	4	0	6	71	M0
TCGA-DD-A73B-01	3	0.339029459834	8.93660035	0	0	0	0.110028847891575	0	0.123323801761155	0	0	0.013232868325675	0	0.0396562620230183	0.129871636220621	0.0615975932818506	0.0316536148501326	0.0665164265176602	0.258673760225371	0	0	0.154752335172871	0	0	0.0106928537300693	0.981	-0.0478806616752667	1.12462417236953	9.3	1	7.88	1	9.3	1	7.88	1	None	TCGA-DD-A73B-01A-12D-A32G-10	67	1.34	0.127104798364808	lihc_tcga	TCGA-DD-A73B	NO	30	0	6	72	M0
TCGA-DD-A73C-01	2	0.504375050343	9.15356691625	0.0016619024830161	0	0	0.263996239975672	0	0	0	0.0343962240536442	0.0296512226776449	0	0.0384870654757585	0.0551183910963868	0.0217823493459724	0.0357709942963288	0.0448594894281075	0.356664669770075	0.00343862552770871	0	0.114172825869685	0	0	0	0.714	-0.00889057460406571	1.10525581843399	23.03	0	18.59	1	23.03	0	18.59	1	None	TCGA-DD-A73C-01A-12D-A33K-10	70	1.4	0.146128035678238	lihc_tcga	TCGA-DD-A73C	NO	3	0	6	65	M0
TCGA-DD-A73D-01	3	1.68343499141	9.3782857094	0.149603151696255	0	0	0.00169040522478557	0	0.124553988652088	0	0	0	0	0.0327791729893247	0.0761266129678369	0.049165324035989	0.0963701676850658	0.130716295744712	0.172606926851722	0.0239546481704501	0	0.137507376201008	0	0	0.00492592978076204	0.455	0.0142927961692106	1.0861582970156	22.77	0	19.45	1	22.77	0	19.45	1	Micro	TCGA-DD-A73D-01A-12D-A32G-10	60	1.2	0.0791812460476248	lihc_tcga	TCGA-DD-A73D	NO	4	0	6	68	MX
TCGA-DD-A73E-01	1	0.98710244485	18.2361527483	0.150473694051223	0	0.00903256531993547	0.0096370989747439	0	0.109890606034762	0	0	0	0.0146304975052133	0	0.103169048512832	0.0120723150090508	0.0350528624522611	0.0455512117969172	0.134303138217583	0	0.0239763198569822	0.352210642268496	0	0	0	0.644	-0.00286761506735401	1.10893322482166	1.45	0	1.45	0	1.45	0	1.45	0	None	TCGA-DD-A73E-01A-12D-A32G-10	101	2.02	0.305351369446624	lihc_tcga	TCGA-DD-A73E	NO	1	0	6	66	M0
TCGA-DD-A73F-01	1	0.405796066663	6.43828855779	0.0124590663995844	0	0	0.273703049264911	0	0.158243561072081	0.0051476361865011	0.0220419485551389	0.062648760935896	0.0425279654904199	0	0.0816858449189344	0	0.0819077147581589	0.0896531041592931	0.116434522995291	0.0115816531509125	0	0.0416071618539002	0	0	0.000358010258977292	0.022	0.188222730368665	1.0359245988188	35.64	0	35.64	0	35.64	0	35.64	0	None	TCGA-DD-A73F-01A-11D-A32G-10	58	1.16	0.0644579892269184	lihc_tcga	TCGA-DD-A73F	NO	283	0	6	77	M0
TCGA-DD-A73G-01	1	0.260409084596	4.11998974033	0.0108604396390572	0	0	0.0708492266161768	0	0.142642143380335	0	0	0.0866836343225099	0.00147905145667419	0	0.0681307964159334	0.0235428216159377	0	0.0432462686100778	0.440391720072975	0.00641258827743678	0	0.105761309592887	0	0	0	0.331	0.0304258412416696	1.08521297609112	114.26	0	114.26	0	114.26	0	114.26	0	None	TCGA-DD-A73G-01A-22D-A32G-10	101	2.02	0.305351369446624	lihc_tcga	TCGA-DD-A73G	NO	2035400	0	6	73	M0
TCGA-DD-AA3A-01	3	3.19481782676	20.343344899	0	0.00386744926610937	0	0.0527314191280201	0	0.0972457265831057	0	0.0162015461496918	0.0246933675612014	0	0	0.125589748269025	0	0.407682487519067	0.0536723096349087	0.0645574219690497	0.105901015431189	0	0.0407102622868692	0	0.00714724620176276	0	0.046	0.162410181230102	1.06017133374323	13.47	1	NA	NA	13.47	1	NA	NA	None	TCGA-DD-AA3A-01A-11D-A36X-10	38	0.76	-0.119186407719209	lihc_tcga	TCGA-DD-AA3A	NO	1	0	8	81	MX
TCGA-DD-AAC8-01	3	1.62038325808	9.33228132542	0.0907910690594864	0	0	0.00694196198414492	0	0.160177159710075	0	0.0031737405478084	0.0552244763583644	0	0	0.091968735133764	0.0368096753113289	0.12793893675048	0.0905697733528884	0.313379250438381	0.00541613893191885	0	0	0	0	0.0176090824213599	0.149	0.0746830952453085	1.0721580758749	0.53	1	NA	NA	0.53	1	NA	NA	Micro	TCGA-DD-AAC8-01A-11D-A40R-10	489	9.78	0.990338854787601	lihc_tcga	TCGA-DD-AAC8	NO	1	0	8	72	M0
TCGA-DD-AAC9-01	3	0.417016594132	2.55109573261	0.0431744438137447	0	0	0.130339512919237	0	0.202022613020981	0	0.012185253206237	0.0888457928068003	0.0108350030982278	0	0.0329091090892753	0.00689248664711448	0.131146290069458	0.0649443230372091	0.219562897453778	0.00922969958187545	0	0.0372857826025832	0	0	0.0106267926534795	0.145	0.0754289701825959	1.06367130909572	11.4	0	11.4	0	11.4	0	11.4	0	None	TCGA-DD-AAC9-01A-11D-A40R-10	74	1.48	0.170261715394957	lihc_tcga	TCGA-DD-AAC9	NO	5	0	8	51	M0
TCGA-DD-AACA-01	1	1.77504873356	10.346478972	0.0505308168113554	0	0.019680257131907	0.0547413979326466	0	0.151836548975641	0.0191720847492886	0	0.00396317406096559	0.0554362230012922	0	0.0445274766392472	0.0132432848938967	0.112066898401819	0.113076535091443	0.125797918353961	0.012170225850887	0	0.223181252606286	0	0	0.000575905499365183	0.328	0.0308025691194512	1.07824516014143	75.59	0	71.06	1	75.59	0	71.06	1	None	TCGA-DD-AACA-01A-11D-A40R-10	97	1.94	0.287801729930226	lihc_tcga	TCGA-DD-AACA	NO	7	0	8	65	M0
TCGA-DD-AACB-01	2	1.1767594409	9.84079642603	0.00213348187954992	0	0.0367380194489637	0.429175896775262	0	0	0.0486717971486011	0.0322964516150329	0.0927242343809954	0.000995355021872115	0	0.0399888354456258	0.0217281439315741	0.0591197732043971	0.0814470172881052	0.117590683334381	0.0183974603786914	0	0.0189928501469478	0	0	0	0.122	0.0881992453791811	1.07856153542377	76.35	0	76.35	0	76.35	0	76.35	0	Micro	TCGA-DD-AACB-01A-11D-A40R-10	83	1.66	0.220108088040055	lihc_tcga	TCGA-DD-AACB	NO	1902	0	8	74	M0
TCGA-DD-AACC-01	2	0.869561579996	3.92517178843	0.0563810919993284	0	0.00218150547769013	0.368647971063381	0	0	0.0286282805074725	0.0336736814773248	0.091717891409975	0.0286233867776473	0	0.0656918225963974	0.0144960510134109	0.0538788192975476	0.0834164354711391	0.116331610585621	0.0527464271606282	0	0.00106934033733026	0	0	0.00251568482510559	0.001	0.349080578098203	0.949613157224396	55.35	1	17.64	1	55.35	1	17.64	1	None	TCGA-DD-AACC-01A-11D-A40R-10	78	1.56	0.193124598354462	lihc_tcga	TCGA-DD-AACC	NO	24	0	8	61	M0
TCGA-DD-AACD-01	1	0.82046290876	3.48943366951	0.00993999826642522	0	0	0.0414956881447243	0	0.286978867551867	0	0	0.0395341773564671	0.0370333116481702	0	0.0534225314747757	0.069382145217611	0.0470322947640186	0.0765574716276524	0.25869461779338	0	0.0454346508847609	0.034494245270148	0	0	0	0.185	0.0641840479636901	1.06860823807395	12.52	1	4.96	1	12.52	1	4.96	1	Micro	TCGA-DD-AACD-01A-11D-A40R-10	77	1.54	0.187520720836463	lihc_tcga	TCGA-DD-AACD	NO	2	0	8	48	M0
TCGA-DD-AACE-01	3	0.848642163494	9.45319219604	0.0759310204421077	0	0.0479505137877847	0.126930141609378	0	0.147027730688121	0.000170277870758887	0.0283520600813985	0.0542925262144157	0.0187786805088348	0	0.0515497631123374	0.021569360450375	0.0626584877630085	0.119238901488609	0.145124235667065	0.0568714412532777	0	0.0390042073164191	0	0	0.00455065174610947	0.337	0.0297364692193755	1.07523213589183	71.75	0	42.02	1	71.75	0	42.02	1	None	TCGA-DD-AACE-01A-11D-A40R-10	66	1.32	0.12057393120585	lihc_tcga	TCGA-DD-AACE	NO	2	0	8	62	M0
TCGA-DD-AACF-01	3	0.54771213999	8.43144724526	0.0142840227568557	0	0	0.129133928245744	0	0.111042717051482	0	0.0450946661966984	0.0212526127003942	0	0.0143976838817841	0.0699257903931776	0.0439656397785164	0.0661953192413258	0.0763345616089944	0.314386078146142	0.016735436465056	0	0.0679816602799426	0	0	0.00926988325388615	0.305	0.0355472574578418	1.07999237922947	11.99	1	3.91	1	11.99	1	3.91	1	None	TCGA-DD-AACF-01A-11D-A40R-10	113	2.26	0.354108439147401	lihc_tcga	TCGA-DD-AACF	NO	16	0	8	68	M0
TCGA-DD-AACG-01	1	0.626163950811	3.41583640686	0.0320203203416909	0	0.00640762837829642	0.0759182164658021	0	0.163455777784748	0	0	0.0672731437679843	0.0398200074381038	0	0.0121133180757101	0	0.229975853314583	0.0220752198753484	0.294017329579966	0.0322871312756962	0	0.0246360537020711	0	0	0	0.076	0.114275665550052	1.05922007143439	15.41	1	4.11	1	15.41	1	4.11	1	Micro	TCGA-DD-AACG-01A-11D-A40R-10	88	1.76	0.24551266781415	lihc_tcga	TCGA-DD-AACG	NO	11718	0	8	52	M0
TCGA-DD-AACH-01	3	0.722641879154	22.2971615174	0.0559255188559333	0	0.00488640475106332	0	0	0.17825781839674	0	0.000627822822969752	0.0911172136720251	0	0	0.110640890112756	0.00417282821235372	0.22509713843902	0.0314692440511117	0.255860699600188	0	0	0.0233382411434681	0	0	0.0186061799423704	0.506	0.00922863071940265	1.10530890035189	6.41	1	2.73	1	6.41	1	2.73	1	Micro	TCGA-DD-AACH-01A-11D-A40R-10	82	1.64	0.214843848047698	lihc_tcga	TCGA-DD-AACH	NO	7	0	8	69	M0
TCGA-DD-AACI-01	2	1.00204429354	3.63910186141	0.00577768902387288	0	0.00510560044241295	0.243625222330469	0	0.0670600914627802	0.0419046236092321	0.0907781616669566	0.0892324191625111	0.0717156650483494	0	0.040068875694122	0	0.0593500357712334	0.0882402757826652	0.160820871786237	0.00799522800892189	0	0.0152412621072969	0	0	0.0130839781029397	0.092	0.104686166235731	1.06686406429525	53.15	0	47.04	1	53.15	0	47.04	1	None	TCGA-DD-AACI-01A-11D-A40R-10	322	6.44	0.808885867359812	lihc_tcga	TCGA-DD-AACI	NO	1	0	8	69	M0
TCGA-DD-AACJ-01	3	1.06214725515	4.49385485716	0.00346168112551273	0	0.0157406460125961	0.0310506666243472	0	0	0	0.0048464035543474	0.0889285706913292	0	0	0.0118935601996103	0.087046980790294	0.198628630207312	0.00141766017908964	0.314666048611884	0.0230361349783403	0	0.176466756191279	0	0.00792485733882373	0.0348914034952339	0.092	0.1054439836725	1.06683220312102	69.05	0	3.29	1	69.05	0	3.29	1	Micro	TCGA-DD-AACJ-01A-11D-A40R-10	84	1.68	0.225309281725863	lihc_tcga	TCGA-DD-AACJ	NO	25	0	8	75	M0
TCGA-DD-AACK-01	3	0.800724751954	8.26813837443	0.0441947971115047	0	0.00976657434083817	0.0626182256053518	0	0.263544852616627	0	0.025277958315483	0.0523875676348856	0	0	0.0665179218234196	0.0030015049353883	0.0635713450379745	0.0839514474546716	0.261791793549407	0.0517919747195067	0	0.0115840368549426	0	0	0	0.695	-0.00783475186137364	1.09842968393126	0.3	0	0.3	0	0.3	0	0.3	0	Micro	TCGA-DD-AACK-01A-11D-A40R-10	119	2.38	0.376576957056512	lihc_tcga	TCGA-DD-AACK	NO	5	0	8	70	M0
TCGA-DD-AACL-01	2	1.47900119141	4.71091850158	0.0258556318484769	0	0.0470577303970101	0.0979151801011422	0	0.00552871902284675	0.0348512491727897	0.0415639670608819	0.0348790928406453	0	0	0.0244026614291448	0.0165774144749082	0.367374396571527	0.0845925056013585	0.153668252487322	0.0221450527464465	0	0.0341075466517011	0	0	0.00948059959379891	0.031	0.174539814538662	1.04058609978805	3.52	1	NA	NA	3.52	1	NA	NA	None	TCGA-DD-AACL-01A-11D-A40R-10	265	5.3	0.724275869600789	lihc_tcga	TCGA-DD-AACL	NO	1368	0	8	66	M0
TCGA-DD-AACN-01	3	1.89233446529	14.5826897012	0.03646980980139	0	0.0168815567470935	0.0445864094705255	0	0.319508441740209	0	0	0.000326358974916637	0	0	0.0424236502616762	0.0286581386511563	0.056091490417272	0.200808163111132	0.10857258759364	0.0585922166148557	0	0.087081176616133	0	0	0	0.316	0.0333595332028573	1.09709407928465	42.77	0	11.73	1	42.77	0	11.73	1	None	TCGA-DD-AACN-01A-11D-A40R-10	42	0.84	-0.0757207139381184	lihc_tcga	TCGA-DD-AACN	YES	699	0	9	32	M0
TCGA-DD-AACO-01	1	0.364859588141	3.23738236291	0.00960805901091931	0	0	0.0556196470999455	0	0.193322468044261	0	0	0.00754650850413505	0.0666805808230806	0	0.0801088081613754	0.00211092298722073	0.050922949222712	0.115747900877428	0.194441443932887	0.0419949449879029	0	0.180208087180827	0	0	0.00168767916730555	0.32	0.0327474025300802	1.08506197925125	61.63	0	15.74	1	61.63	0	15.74	1	None	TCGA-DD-AACO-01A-11D-A40R-10	38	0.76	-0.119186407719209	lihc_tcga	TCGA-DD-AACO	NO	5	0	9	40	M0
TCGA-DD-AACP-01	3	2.40192268714	13.4263606592	0.0783004518448752	0	0.0149324760228887	0.120131706136454	0	0.173669694935403	0	0.0193936423907541	0.110953606581642	0	0	0.0506364025884886	0.00722811548435554	0.205651692833293	0.0816021439407998	0.040325201040629	0.0727816254161358	0	0.0243932407842811	0	0	0	0.405	0.0194880894440477	1.08705635600015	13.63	0	13.63	0	13.63	0	13.63	0	None	TCGA-DD-AACP-01A-11D-A40R-10	156	3.12	0.494154594018443	lihc_tcga	TCGA-DD-AACP	NO	227	0	8	64	M0
TCGA-DD-AACQ-01	3	0.487007892077	12.1435329918	0.0180786258736718	0	0	0.0903889584776401	0	0.111593700054915	0	0	0.00597079854229193	0	0	0.114326099235402	0.0254282736378898	0.0817969475969348	0.202211622863592	0.104623629383685	0.0219038819688633	0	0.19901454692821	0	0.00687607481907477	0.0177868406178286	0.262	0.0445033703212343	1.10573649589945	14.19	1	3.45	1	14.19	1	3.45	1	None	TCGA-DD-AACQ-01A-11D-A40R-10	188	3.76	0.575187844927661	lihc_tcga	TCGA-DD-AACQ	NO	7	0	8	50	M0
TCGA-DD-AACS-01	3	0.854702344125	10.3702641748	0.0379278180602705	0	0	0.0863159193922351	0	0.0973114101988783	0	0.0357947526661599	0.069491721355337	0	0	0.0928610592374923	0.0235850108745544	0.120740321055537	0.110884052740651	0.165339634216164	0.0432296221054198	0	0.0964881810771128	0	0	0.0200304970201874	0.817	-0.0183831746163127	1.09921732626682	59.26	0	59.26	0	59.26	0	59.26	0	None	TCGA-DD-AACS-01A-11D-A40R-10	44	0.88	-0.0555173278498314	lihc_tcga	TCGA-DD-AACS	NO	1	0	8	39	M0
TCGA-DD-AACT-01	3	0.533731244915	8.41780589887	0.0489787907233236	0	0.00331099319132532	0.312435244427582	0	0.0439023490434509	0	0	0.067818920947732	0	0	0.0662867802527124	0.0347365771237269	0.0586854872300711	0.0952560682124569	0.190554297062009	0.0317661892835913	0	0.0409007526222441	0	0	0.00536754987977397	0.273	0.0414621236213536	1.08584483414055	51.31	0	51.31	0	51.31	0	51.31	0	None	TCGA-DD-AACT-01A-11D-A40R-10	172	3.44	0.53655844257153	lihc_tcga	TCGA-DD-AACT	NO	4	0	8	69	M0
TCGA-DD-AACU-01	3	0.922157266521	7.13604041791	0	0.00289388318431239	0.0119602904318473	0.127570748809381	0	0.253891532000906	0	0	0.0571058242976401	0	0	0.0359860189397283	0.0104909748877034	0.0647996411366161	0.147329253541569	0.0995224186348609	0.125895811115331	0	0.0625536030201043	0	0	0	0.291	0.0376348848720557	1.08439685624074	51.48	0	51.48	0	51.48	0	51.48	0	None	TCGA-DD-AACU-01A-11D-A40R-10	102	2.04	0.309630167425899	lihc_tcga	TCGA-DD-AACU	NO	22	0	8	59	M0
TCGA-DD-AACV-01	1	0.514239536449	6.29295804958	0.0265692925253837	0	0.0057618940012228	0.0734716758177747	0	0.172299632210271	0	0.0602393852644443	0.0126149877326828	0.00607584862158338	0	0.0499961683434649	0	0	0.0673342658210061	0.394115042136336	0	0.0311141897474948	0.0309067028174729	0	0.0695009149608627	0	0.949	-0.0375318280407108	1.1089882296226	50.3	0	11.3	1	50.3	0	11.3	1	Micro	TCGA-DD-AACV-01A-11D-A40R-10	87	1.74	0.2405492482826	lihc_tcga	TCGA-DD-AACV	YES	9	0	8	53	M0
TCGA-DD-AACW-01	1	1.05832976439	4.91146159306	0.0414162920142666	0	0.00577378597101914	0.0692048058018634	0	0.302321595516172	0	0.000458258770322247	0.0697785378458328	0.0269847262519888	0	0.0297922525745666	0.011247856698842	0.0105415062350678	0.0395717513013048	0.235368699332073	0.090984242308243	0	0.0665556893784373	0	0	0	0.918	-0.0313528049945299	1.09794926788193	46.78	0	46.78	0	46.78	0	46.78	0	None	TCGA-DD-AACW-01A-11D-A40R-10	44	0.88	-0.0555173278498314	lihc_tcga	TCGA-DD-AACW	NO	1726	0	8	43	M0
TCGA-DD-AACX-01	1	0.842074323172	9.63026906206	0.0406996337564635	0	0	0.00446969907051951	0	0.0842107524107524	0.00455046222580616	0	0.00335220028887237	0.0761839864917277	0	0.0679949282812101	0.0795458017080405	0.110018845795258	0.159567313840675	0.166794771207626	0.037607241190185	0	0.151357347805185	0	0.00207712194280147	0.0115698939848761	0.196	0.0594479152788812	1.07966828063431	5.58	0	1.38	1	5.58	0	1.38	1	None	TCGA-DD-AACX-01A-11D-A40R-10	106	2.12	0.326335860928751	lihc_tcga	TCGA-DD-AACX	NO	3	0	8	66	M0
TCGA-DD-AACY-01	1	0.370223600785	6.92884112684	0.0550609559167804	0	0.0224835747416814	0.151352305929584	0	0.226441152423684	0	0.0149735064402573	0.0261789275791982	0.0850985080408205	0	0.0761642031233899	0	0.0605795870906833	0.0713913791637642	0.178480514794951	0.0317953847552057	0	0	0	0	0	0.783	-0.0153308160638403	1.11813611524505	47.63	0	25.49	1	47.63	0	25.49	1	None	TCGA-DD-AACY-01A-11D-A40R-10	72	1.44	0.15836249209525	lihc_tcga	TCGA-DD-AACY	YES	290	0	8	61	M0
TCGA-DD-AACZ-01	3	1.19796050061	19.9280657068	0.0111565241898484	0.00126507962523707	0.0176411845672122	0.129908688913066	0	0.085908518918001	0.0141039220699043	0.0232992919767628	0.0571097983067652	0.027860250099457	0	0.0295324204833968	0.0288816827807806	0.19808470291745	0.0504053488792772	0.248535345521206	0.0179225656405176	0	0.0583846751111169	0	0	0	0.015	0.220533948736838	1.00150272385859	5.62	1	2.89	1	5.62	1	2.89	1	Macro	TCGA-DD-AACZ-01A-11D-A40R-10	151	3.02	0.480006942957151	lihc_tcga	TCGA-DD-AACZ	NO	25	0	8	63	M0
TCGA-DD-AAD0-01	3	0.647412243375	26.2645597225	0.0432896832642236	0	0.0117637541189466	0.0756805565989319	0	0.166593711226338	0.024428950679599	0	0.0812663899189741	0	0	0.0339636283477934	0.0188458740333395	0.181468263461278	0.116828532233321	0.182846127612604	0.0220704032711	0	0.0356846014828535	0	0	0.00526952375069655	0.109	0.0927372539309126	1.05763118758279	4.5	0	1.54	1	4.5	0	1.54	1	None	TCGA-DD-AAD0-01A-11D-A40R-10	98	1.96	0.292256071356476	lihc_tcga	TCGA-DD-AAD0	NO	4	0	8	73	M0
TCGA-DD-AAD1-01	3	0.873363190898	17.823621403	0.0946876213654119	0	0	0.16491425207716	0	0.319138229894841	0	0	0.0552797447817399	0	0	0.0632015449456418	0.00502385461166424	0.0587224164627461	0.0445349431986382	0.0875299589524113	0.0340414517310906	0	0.0673514546857497	0	0	0.00557452729290584	0.209	0.0571386317000252	1.08007109838101	18.53	0	4.17	1	18.53	0	4.17	1	None	TCGA-DD-AAD1-01A-11D-A40R-10	110	2.2	0.342422680822206	lihc_tcga	TCGA-DD-AAD1	NO	451	0	8	51	M0
TCGA-DD-AAD2-01	3	0.645820834713	4.78133525233	0.0222881755907066	0	0.00344745135248764	0.0653132179021758	0	0.184436993230502	0	0	0.0860140498631035	0	0	0.0603754443837195	0	0.269706728957698	0.0767821752580522	0.17249634704024	0.0551233293705055	0	0.00401608705080919	0	0	0	0.094	0.102351340119559	1.06691347398071	21.62	0	21.62	0	21.62	0	21.62	0	Micro	TCGA-DD-AAD2-01A-11D-A40R-10	62	1.24	0.0934216851622351	lihc_tcga	TCGA-DD-AAD2	NO	25	0	8	66	M0
TCGA-DD-AAD3-01	3	1.05578376321	7.02489892873	0.0565509682648465	0	0.015076119852326	0.0305295280735017	0	0.300954770725337	0	0.0103548852369633	0.00735194522506364	0.0155343179597919	0	0.00272108497945693	0.00903627901719288	0.172541679489546	0.224042150551215	0.0294519196633408	0.0221102257377235	0	0.103212887095019	0	0	0.000531238128676028	0.088	0.107181111104388	1.07472371868381	42.54	0	42.54	0	42.54	0	42.54	0	None	TCGA-DD-AAD3-01A-11D-A40R-10	65	1.3	0.113943352306837	lihc_tcga	TCGA-DD-AAD3	NO	NA	NA	NA	43	M0
TCGA-DD-AAD5-01	3	0.986884371061	22.9031645034	0.00415423710297121	0	0.020492033247726	0	0	0.153810729834034	0	0	0.0297808122709771	0	0	0.0543289072185003	0.0441259613169458	0.0125890233350868	0.0218546486507797	0.494419464216566	0	0.00952514719603378	0.143472599064962	0	0.00445702180650895	0.00698941473890873	0.119	0.0897333015073135	1.06562858555644	44.19	0	4.27	1	44.19	0	4.27	1	None	TCGA-DD-AAD5-01A-11D-A40R-10	114	2.28	0.357934847000454	lihc_tcga	TCGA-DD-AAD5	NO	73	0	8	54	M0
TCGA-DD-AAD6-01	1	0.861167736481	11.2003908258	0	0.00188265271924741	0	0	0	0.366377054083665	0	0	0.0878998295213894	0.0359473458935499	0	0.0490001389867843	0.029094247425552	0.151389636221413	0.0380951930197334	0.219404785054612	0.00354541456866818	0	0.0173637025053862	0	0	0	0.501	0.00964798478482567	1.09995051977859	22.08	0	1.64	1	22.08	0	1.64	1	None	TCGA-DD-AAD6-01A-11D-A40R-10	88	1.76	0.24551266781415	lihc_tcga	TCGA-DD-AAD6	NO	NA	NA	NA	66	M0
TCGA-DD-AAD8-01	1	0.861942791877	13.7886382818	0.0127772693524138	0	0	0	0	0.288371526877839	0	0	0.0515725138233783	0.0730524903756321	0	0.0410753391451424	0	0.0360502915905085	0.0621181043715788	0.325251792586571	0	0	0.109730671876936	0	0	0	0.773	-0.0144976674023431	1.09868902251314	40.05	0	40.05	0	40.05	0	40.05	0	None	TCGA-DD-AAD8-01A-11D-A40R-10	102	2.04	0.309630167425899	lihc_tcga	TCGA-DD-AAD8	NO	4	0	8	73	M0
TCGA-DD-AADA-01	1	0.533773983113	9.39234589492	0.0740793784024619	0	0.0027829607946034	0.164057903699664	0	0.326902523189255	0	0.0115099609776401	0.0242528849215835	0.0666921896727747	0	0.0428256736312842	0	0.0371454961086842	0.0896588878108224	0.111309464987826	0.0145628842779159	0	0.0342197915254855	0	0	0	0.562	0.00361512609529956	1.11673644682233	40.51	0	40.51	0	40.51	0	40.51	0	Macro	TCGA-DD-AADA-01A-11D-A40R-10	109	2.18	0.338456493604605	lihc_tcga	TCGA-DD-AADA	NO	8698	0	8	66	M0
TCGA-DD-AADB-01	2	1.98684821384	10.5243981537	0.0377480316016169	0	0	0.268944433449998	0	0	0.0157342216670312	0.0390842569197693	0.149019193216955	0	0	0.0502056402091984	0.00658134051017425	0.21311592540686	0.0695130858450658	0.0894706964585807	0.0353215146454902	0	0.02526166006926	0	0	0	0.12	0.0890834144200965	1.0670799351617	40.8	0	40.8	0	40.8	0	40.8	0	None	TCGA-DD-AADB-01A-11D-A40R-10	109	2.18	0.338456493604605	lihc_tcga	TCGA-DD-AADB	NO	419	0	8	51	M0
TCGA-DD-AADC-01	3	0.808802819792	9.48533085925	0.0435303833221801	0	0.00538079657792298	0.0646499851589468	0	0.102006821893835	0	0.0509882027044074	0.0662175268045343	0.00862226878801695	0	0.0736606808531148	0	0.207790159516388	0.152956140847734	0.118839661423547	0.0946553722763029	0	0.0107019998330691	0	0	0	0.216	0.0557486912712804	1.0872571142728	13.96	1	3.32	1	13.96	1	3.32	1	Macro	TCGA-DD-AADC-01A-11D-A40R-10	75	1.5	0.176091259055681	lihc_tcga	TCGA-DD-AADC	NO	36	0	8	53	M0
TCGA-DD-AADD-01	2	1.01371193795	6.33385984061	0.0486470806496254	0	0.0191869418412924	0.259602125849451	0	0	0.0252123768477176	0.101006251644604	0.0154589115959308	0.0107042769183955	0	0.0315562622822789	0.00463252018779493	0.0829110850028421	0.0955293564095164	0.248261839390067	0.00792392277826968	0	0.0493670486022146	0	0	0	0.487	0.0114824733093279	1.08876930053296	40.44	0	40.44	0	40.44	0	40.44	0	None	TCGA-DD-AADD-01A-11D-A40R-10	81	1.62	0.209515014542631	lihc_tcga	TCGA-DD-AADD	NO	9804	0	8	51	M0
TCGA-DD-AADF-01	2	0.503948226404	8.64810359474	0.0143076220549528	0	0.165516604384483	0.347908485583714	0	0	0.0679936530178757	0.0561339668582528	0.063630908711327	0.0376006658964933	0	0.0351819397098142	0	0.0358290030046584	0.0900321561951989	0.0679065203073345	0	0	0.0179584742758949	0	0	0	0.396	0.0206009436387518	1.10049600141595	3.78	1	NA	NA	3.78	1	NA	NA	None	TCGA-DD-AADF-01A-11D-A40R-10	196	3.92	0.593286067020457	lihc_tcga	TCGA-DD-AADF	NO	725	0	8	64	M0
TCGA-DD-AADG-01	3	0.873272983202	8.94955524909	0.0587762959178618	0	0.0162863947029138	0.278103101741415	0	0.0286428845869399	0	0.0231736482554953	0	0.00173577109584497	0	0.100742067594749	0.0202290383211374	0.10093277464881	0.0748373512116774	0.145946315236233	0	0	0.150594356686922	0	0	0	0.298	0.0366151335901461	1.0843958958991	37.61	0	8.87	1	37.61	0	8.87	1	None	TCGA-DD-AADG-01A-11D-A40R-10	156	3.12	0.494154594018443	lihc_tcga	TCGA-DD-AADG	NO	2256	0	8	70	M0
TCGA-DD-AADI-01	1	0.370055753663	3.82857261563	0.0211208386222851	0	0	0.104920760367418	0	0.279395681867616	0	0.00662498621137182	0.0468882162724303	0.111011343764069	0	0.0754367429694569	3.69944695435023e-05	0.0406994442048261	0.113821624104024	0.0975841247007049	0.0364504225466556	0	0.0636619117811856	0	0	0.00234690811841386	0.0669999999999999	0.122931069728935	1.06350258937635	35.64	0	35.64	0	35.64	0	35.64	0	None	TCGA-DD-AADI-01A-11D-A40R-10	98	1.96	0.292256071356476	lihc_tcga	TCGA-DD-AADI	NO	27	0	8	43	M0
TCGA-DD-AADJ-01	1	0.367034116246	3.49561781549	0.0848662680777054	0	0	0.138834193948648	0	0.246221832600753	0.0154506716086436	0	0.0426862284321795	0	0.0186929381991434	0.0355691476980055	0.0489097310095316	0.0127101643800843	0.0722251277182909	0.129456362183928	0.0914562118955118	0	0.0629211222475752	0	0	0	0.828	-0.0192367323031908	1.09235855587768	35.02	0	35.02	0	35.02	0	35.02	0	None	TCGA-DD-AADJ-01A-11D-A40R-10	56	1.12	0.0492180226701817	lihc_tcga	TCGA-DD-AADJ	NO	708	0	8	70	M0
TCGA-DD-AADK-01	3	0.656617113293	4.59671974266	0.116618896001265	0	0	0.0530114561109413	0	0.246810426788049	0	0	0.0653653996967281	0	0	0.0649659842016823	0.0229878657272185	0.112307708451707	0.105728031130661	0.0777012297657554	0.0257250379295476	0	0.108777964196444	0	0	0	0.114	0.0914274951679259	1.0510619375261	34.46	0	34.46	0	34.46	0	34.46	0	Micro	TCGA-DD-AADK-01A-11D-A40R-10	55	1.1	0.0413926851582251	lihc_tcga	TCGA-DD-AADK	NO	236	0	8	68	M0
TCGA-DD-AADL-01	3	0.988263200849	13.9612308939	0.0712830358474441	0	0.00583033477686298	0.0892104179209743	0	0.187639585278865	0	0	0	0	0.0620586807443679	0.0753066639745792	0.0141073787842736	0.0887957293598649	0.140693580173144	0.165382319913	0.0135673491096623	0	0.0694772586604245	0	0	0.0166476654565371	0.432	0.0168273868749272	1.09721176691253	20.89	0	20.89	0	20.89	0	20.89	0	Micro	TCGA-DD-AADL-01A-11D-A40R-10	111	2.22	0.346352974450639	lihc_tcga	TCGA-DD-AADL	NO	14	0	8	58	M0
TCGA-DD-AADM-01	3	0.577124656589	2.11041367711	0.0111010961639209	0	0.00426432730101435	0.112938898352439	0	0.17736851212978	0	0	0.143270500607925	0	0	0.070258537501556	0.0120614137299016	0.102959027799133	0.0746895093653744	0.207686223092712	0.0167362462833592	0	0.0666657076728841	0	0	0	0.451	0.0147565259461504	1.08885211846872	0.39	1	NA	NA	0.39	1	NA	NA	None	TCGA-DD-AADM-01A-11D-A40R-10	161	3.22	0.507855871695831	lihc_tcga	TCGA-DD-AADM	NO	112	0	8	58	M0
TCGA-DD-AADN-01	2	0.484511604503	2.61268183848	0	0.00101158909431362	0.00752967336192263	0.357024902235504	0	0	0.121102728293083	0.030136764737354	0.110744270508681	0	0.0175405197406939	0.0260708305917922	0.0265176537090213	0.124718820300973	0.0701430760136142	0.0828991275048516	0.00710090118480746	0	0.0174591427233898	0	0	0	0.00900000000000001	0.24785375916863	0.997219057346144	29.5	0	29.5	0	29.5	0	29.5	0	Micro	TCGA-DD-AADN-01A-11D-A40R-10	103	2.06	0.313867220369153	lihc_tcga	TCGA-DD-AADN	NO	151367	0	8	59	MX
TCGA-DD-AADO-01	2	0.961663662327	5.03968717734	0.0115798619265401	0	0.00240498163182794	0.227510055766776	0	0.0178073853461664	0.0177767300436639	0.0777721263660441	0.169156886165686	9.18296388631638e-05	0	0.0389639800690117	0.0211359146527944	0.218068974183983	0.0564533158286999	0.101133411288325	0.0136027659470242	0	0.026541781144594	0	0	0	0.097	0.0997463758133504	1.06138657975216	14.88	0	14.88	0	14.88	0	14.88	0	Micro	TCGA-DD-AADO-01A-11D-A40R-10	190	3.8	0.57978359661681	lihc_tcga	TCGA-DD-AADO	NO	176037	0	8	55	M0
TCGA-DD-AADP-01	3	0.598678444235	6.98635172851	0.0721643666302717	0	0.00280944050096715	0.0582783099829296	0	0.296614002478482	0.00555631605339555	0	0.0644106067410661	0	0	0.0583442586031156	0.0166673006816927	0.065893322477434	0.132046644082699	0.0830009955393665	0.0647247531943751	0	0.0618293085968078	0	0	0.0176603744373976	0.569	0.0026351364931345	1.09412871243996	15.05	0	15.05	0	15.05	0	15.05	0	Micro	TCGA-DD-AADP-01A-11D-A38X-10	88	1.76	0.24551266781415	lihc_tcga	TCGA-DD-AADP	NO	9	0	8	45	M0
TCGA-DD-AADQ-01	3	0.852938153328	11.5481191343	0.0312901108643672	0	0	0.245083798672721	0	0.026246519906982	0.0156831777062005	0.0384562357778159	0.115244239099364	0	0.00519153083488366	0.0811975777442591	0.0195981236101095	0.112294202439227	0.0884471617515569	0.131587652595128	0.0136900470620765	0	0.0759896219353094	0	0	0	0.579	0.00192961882702652	1.10060534194292	14.32	0	14.32	0	14.32	0	14.32	0	None	TCGA-DD-AADQ-01A-11D-A40R-10	103	2.06	0.313867220369153	lihc_tcga	TCGA-DD-AADQ	NO	7	0	8	59	M0
TCGA-DD-AADR-01	3	0.522284861073	2.31117868934	0.0250171201867015	0	0.0128485385348951	0.108055157848147	0	0.347344513476842	0	0.00484490077163266	0.00580484744828828	0.0721335097187168	0	0.0489124194766296	0	0.11587718795779	0.0483513523449051	0.149010449793453	0.0326691339996271	0	0.0291308684423723	0	0	0	0.262	0.0442621578062917	1.08802362294369	66.62	0	66.62	1	66.62	0	66.62	1	None	TCGA-DD-AADR-01A-11D-A40R-10	85	1.7	0.230448921378274	lihc_tcga	TCGA-DD-AADR	NO	3	0	8	58	M0
TCGA-DD-AADS-01	3	0.243430304156	1.82222861042	0.00388318930382473	0	0	0.283088974031008	0	0.0258523206631357	0	0.0494690847054049	0.186223557478285	0	0	0.0656289481439415	0.0488626804043126	0.0265035809190688	0.0712284234553288	0.201656165703751	0	0.00248424968766353	0.0351188255042757	0	0	0	0.141	0.0793378139442061	1.07504499839821	15.57	0	15.57	0	15.57	0	15.57	0	None	TCGA-DD-AADS-01A-11D-A40R-10	129	2.58	0.41161970596323	lihc_tcga	TCGA-DD-AADS	NO	11	0	8	63	M0
TCGA-DD-AADU-01	3	0.25667469907	4.51005713211	0.0698142622690355	0	0.0059612233254969	0.00675730135638663	0	0.100369356973104	0.0111657482434549	0.00944559678361005	0	0.0449649901409281	0	0.128190363898526	0	0.214253721561031	0.0718103330935438	0.194146215147744	0	0	0	0.143120887207139	0	0	0.174	0.0672170403075996	1.09936705019903	18.2	0	18.2	0	18.2	0	18.2	0	Micro	TCGA-DD-AADU-01A-11D-A40R-10	80	1.6	0.204119982655925	lihc_tcga	TCGA-DD-AADU	NO	52	0	8	60	M0
TCGA-DD-AADV-01	3	0.843836554507	6.60366935128	0.0226697336814734	0	0	0.0569120219270901	0	0.169360659037935	0	0.0231935622190085	0.032798625304878	0	0	0.0699434462566845	0.000373037269232164	0.102134754052401	0.0689419954723844	0.262561283667326	0.11106900096454	0	0.0787051629865455	0	0	0.00133671716050141	0.321	0.0324492865389155	1.07672245737731	18.86	0	18.86	0	18.86	0	18.86	0	None	TCGA-DD-AADV-01A-11D-A38X-10	88	1.76	0.24551266781415	lihc_tcga	TCGA-DD-AADV	NO	11	0	8	50	M0
TCGA-DD-AADW-01	3	1.15831798778	13.5517444608	0.0384225311416599	0	0.00417841393633795	0.0790351786725189	0	0.202828121884873	0	0.0335973220636556	0.0275394170628129	0	0	0.0473268960056775	0	0.223770026144223	0.0918976554287167	0.164610879310103	0.0130290190181896	0	0.0737645393312311	0	0	0	0.17	0.0693176671790988	1.06989985189379	19.28	0	12.68	1	19.28	0	12.68	1	None	TCGA-DD-AADW-01A-11D-A38X-10	45	0.9	-0.0457574905606751	lihc_tcga	TCGA-DD-AADW	NO	250	0	8	48	M0
TCGA-DD-AADY-01	1	1.1956930639	10.9226910408	0.0420617551296165	0	0	0.0506157260480506	0	0.297859236049541	0	0	0.0303600603439223	0.0295013002746959	0	0.0592728202089096	0.00720979825594759	0	0.123388608140005	0.227621696633295	0.0769699982783015	0	0.0551390006377158	0	0	0	0.732	-0.0105743182405031	1.10127042113296	18.23	0	18.23	0	18.23	0	18.23	0	None	TCGA-DD-AADY-01A-11D-A40R-10	48	0.96	-0.0177287669604316	lihc_tcga	TCGA-DD-AADY	NO	9	0	8	55	M0
TCGA-DD-AAE0-01	3	1.2406501138	13.7008118487	0.00601260077914985	0	0	0.0757048647241941	0	0.158188380532184	0	0	0.08030114816159	0	0	0.0712595071346385	0	0.386087594865917	0.10533709381853	0.0823660677319121	0.00562042571108478	0	0.0291223165407994	0	0	0	0.0580000000000001	0.134081945474608	1.07029044558748	18.23	0	18.23	0	18.23	0	18.23	0	None	TCGA-DD-AAE0-01A-11D-A40R-10	59	1.18	0.0718820073061254	lihc_tcga	TCGA-DD-AAE0	NO	8751	0	8	45	M0
TCGA-DD-AAE1-01	3	0.554797547491	8.13710872533	0.0321435407107017	0	0	0.0415856253632316	0	0.302430151737494	0	0	0.0742339181453499	0	0	0.0764535529680084	0.0145195616442982	0.0417010098782568	0.0868918420027154	0.124820867676176	0.113846379338276	0	0.0913735505354911	0	0	0	0.71	-0.00846634103081976	1.09107274167885	18.13	0	18.13	0	18.13	0	18.13	0	None	TCGA-DD-AAE1-01A-11D-A40R-10	44	0.88	-0.0555173278498314	lihc_tcga	TCGA-DD-AAE1	NO	2693	0	8	52	M0
TCGA-DD-AAE2-01	1	0.585583132687	6.97800444822	0.0518215889306319	0	0.0148536986895004	0.189310865599742	0	0.123218176964186	0	0.0462983449614622	0.0101200303501033	0.047454964352373	0	0.0464147532935987	0.00146874010895322	0.0252902306166061	0.226117952615483	0.154033058884685	0.0315687283541767	0	0.0320288662784994	0	0	0	0.02	0.196375346552675	1.03930208958098	20.96	0	20.96	0	20.96	0	20.96	0	None	TCGA-DD-AAE2-01A-11D-A40R-10	73	1.46	0.164352855784437	lihc_tcga	TCGA-DD-AAE2	NO	41	0	8	51	M0
TCGA-DD-AAE3-01	1	0.303614483301	5.00547811467	0.0123851467088807	0	0.00365062338508795	0	0	0.190784876563817	0	0	0	0.0226266065342286	0	0.0918081501179442	0.0471267644049792	0.0184042817191078	0.0328402696785658	0.56691754211152	0.0031839832379416	0	0.00543531320581164	0	0	0.00483644233211482	0.395	0.0211291532166412	1.11932427155241	18.59	0	18.59	0	18.59	0	18.59	0	None	TCGA-DD-AAE3-01A-11D-A40R-10	144	2.88	0.459392487759231	lihc_tcga	TCGA-DD-AAE3	NO	2	0	8	50	M0
TCGA-DD-AAE4-01	1	0.263923631034	2.53384542174	0.0178431912683317	0	0.0111808664375474	0.146549099791048	0	0.186899960558781	0	0	0.0306529851820572	0.0991891352211961	0	0.0865449769266827	0	0.0381359381439357	0.145710269419361	0.141254969347798	0.0213088792901901	0	0.0721769844079932	0	0	0.00255274400507819	0.03	0.176824165801722	1.03920609527526	19.97	0	3.65	1	19.97	0	3.65	1	None	TCGA-DD-AAE4-01A-11D-A40R-10	54	1.08	0.0334237554869497	lihc_tcga	TCGA-DD-AAE4	NO	7	0	8	49	M0
TCGA-DD-AAE6-01	3	0.682641444675	7.31825898541	0.212788031973193	0	0.0798389066106023	0.00851456384390419	0	0.173353998441846	0	0	0.0560357026507683	0	0	0.116258412825435	0.0174713759597654	0.0567907230133985	0.0405809569994483	0.15796352299448	0	0.0100988249904919	0.070304979696668	0	0	0	0.963	-0.0422911740084737	1.09829151462532	4.63	0	3.45	1	4.63	0	3.45	1	Micro	TCGA-DD-AAE6-01A-11D-A40R-10	71	1.42	0.152288344383056	lihc_tcga	TCGA-DD-AAE6	NO	113	0	8	59	M0
TCGA-DD-AAE7-01	1	0.415440558161	7.55553444351	0.0172883871315421	0	0.00395632351023042	0.193274746843725	0	0.228989255762127	0	0	0.00537931781994732	0.0640442200737707	0	0.0150222115511879	0	0.00875419294144643	0.101789239416017	0.223366937118061	0.123210862548063	0	0.0149243052838832	0	0	0	0.471	0.0127257668443776	1.09904279297571	21.16	0	21.16	0	21.16	0	21.16	0	None	TCGA-DD-AAE7-01A-11D-A40R-10	218	4.36	0.639486489268586	lihc_tcga	TCGA-DD-AAE7	NO	1	0	8	72	M0
TCGA-DD-AAE9-01	3	1.22450522693	10.1336208774	0.0278843401899439	0	0	0.116554937139805	0	0.102022137965745	0	0.00500942778569556	0.0709711646824078	0	0	0.0632681903488337	0.0242860817380711	0.173253944291418	0.0890947177274758	0.239617344252754	0.00960591211299829	0	0.0784318017648515	0	0	0	0.285	0.0386539041989515	1.08189410185134	23.72	0	23.72	0	23.72	0	23.72	0	None	TCGA-DD-AAE9-01A-11D-A40R-10	95	1.9	0.278753600952829	lihc_tcga	TCGA-DD-AAE9	NO	3	0	8	69	M0
TCGA-DD-AAEA-01	2	0.486059954789	6.6415532169	0.0334118903214126	0	0.010027294803403	0.252256401730713	0	0	0.0888460016327483	0.064214054062586	0.116574094369562	0.0340170910216329	0	0.0116062863064424	0	0.113901782825502	0.108987061969499	0.120055441677875	0.0209481352387694	0	0.0251544640398539	0	0	0	0.126	0.0865755909585278	1.0628039701539	18.89	0	18.89	0	18.89	0	18.89	0	None	TCGA-DD-AAEA-01A-11D-A40R-10	167	3.34	0.523746466811564	lihc_tcga	TCGA-DD-AAEA	NO	2	0	8	65	M0
TCGA-DD-AAEB-01	3	0.352253631235	4.42280151242	0.00507714309535179	0	0.00905362451639122	0.119191620270595	0	0.237643519456815	0	0	0.0548412922931554	0	0.0132658957408396	0.116058978525185	0.0382104463014784	0.0829445404140348	0.0230112145197084	0.202353787782977	0.00809378282233895	0	0.0902541542611297	0	0	0	0.467	0.0130549281683587	1.09589118690955	15.7	0	15.7	0	15.7	0	15.7	0	None	TCGA-DD-AAEB-01A-11D-A40R-10	115	2.3	0.361727836017593	lihc_tcga	TCGA-DD-AAEB	NO	1	0	8	60	M0
TCGA-DD-AAED-01	3	1.02695409982	15.47867016	0.0729750206372557	0	0.0250055203477031	0.0171921533505839	0	0.231726677127461	0	0.0183006713271158	0.0575517322983433	0	0.0358924310015365	0	0	0.250730551162837	0.059116655984645	0.223905126570401	0	0	0.00760346019211732	0	0	0	0.085	0.110588360145908	1.05553268330905	25.07	0	6.5	1	25.07	0	6.5	1	None	TCGA-DD-AAED-01A-12D-A40R-10	59	1.18	0.0718820073061254	lihc_tcga	TCGA-DD-AAED	NO	2405	0	8	51	M0
TCGA-DD-AAEE-01	1	1.1082411427	6.57074787097	0.0776656781557719	0	0.00284938403429011	0	0	0.141361399541496	0.0219439341826605	0	0.00969312087960286	0.0857004819955134	0.0329305810670524	0	0.0071670409743739	0.197750548954853	0.108634985835829	0.129513562175037	0.0194188119949093	0	0.165370470208611	0	0	0	0.187	0.0629746165562467	1.06565307080159	26.61	0	7.36	1	26.61	0	7.36	1	None	TCGA-DD-AAEE-01A-11D-A40R-10	61	1.22	0.0863598306747482	lihc_tcga	TCGA-DD-AAEE	NO	3	0	8	55	M0
TCGA-DD-AAEG-01	3	0.455294790395	6.74387234372	0.124710981589354	0	0.0297436982614343	0.0380486559948325	0	0.163157099806954	0	0.0730368926315067	0.0376200276320178	0	0	0.113482905052216	0	0.161363936568369	0.0805362267889991	0.125485235085569	0	0	0.0528143405887468	0	0	0	0.247	0.0473674851489136	1.07281040928505	23.62	0	23.62	0	23.62	0	23.62	0	None	TCGA-DD-AAEG-01A-11D-A38X-10	97	1.94	0.287801729930226	lihc_tcga	TCGA-DD-AAEG	NO	1	0	8	59	M0
TCGA-DD-AAEH-01	1	0.572124758871	8.59233675873	0	0	0.00389167093721472	0.483318468037654	0	0.024565443507978	0	0.0654834380712688	0.0918848025321288	0.122333596456202	0	0.0485916457044194	0	0.00464055511515885	0.0551556583688397	0.0602865645762603	0.0162312341762935	0	0.0202423439873685	0	0	0.00337457852921354	0.095	0.100989443758869	1.12798625359449	25.76	0	21.16	1	25.76	0	21.16	1	Micro	TCGA-DD-AAEH-01A-11D-A40R-10	81	1.62	0.209515014542631	lihc_tcga	TCGA-DD-AAEH	NO	NA	NA	NA	73	M0
TCGA-DD-AAEI-01	1	0.225722000942	4.00156005197	0.00702832389317057	0	0	0	0	0.19409273813408	0	0	0.0310174108390169	0.0807486206337401	0	0.0725766031198108	0	0.119711473363983	0.12379952804821	0.171649294861433	0.0354001793943494	0	0.161845289227702	0	0	0.0021305384845046	0.194	0.0599322878579791	1.07413467315954	50.3	0	16.13	1	50.3	0	16.13	1	None	TCGA-DD-AAEI-01A-11D-A40R-10	112	2.24	0.350248018334163	lihc_tcga	TCGA-DD-AAEI	YES	24	0	8	72	M0
TCGA-DD-AAEK-01	3	0.828577020281	6.48149715652	0.0331649665099979	0	0	0.171575849755987	0	0.139785532307628	1.03481935304584e-05	0.0315488987173897	0.0790055850203539	0	0	0.0543191573276677	0.00864395507344675	0.189571130673298	0.0834075503950384	0.118846579143615	0.0356171301871991	0	0.0545033166948489	0	0	0	0.0610000000000001	0.132389984765323	1.0420114302968	35.05	0	35.05	0	35.05	0	35.05	0	None	TCGA-DD-AAEK-01A-11D-A40R-10	76	1.52	0.181843587944773	lihc_tcga	TCGA-DD-AAEK	NO	5166	0	8	51	M0
TCGA-DD-AAVP-01	3	0.465730044165	9.5537806942	0.121522683145914	0	0.0266173600946513	0.154655572706036	0	0.0240668210835965	0.00355957941801622	0.0459557446900687	0.0129857552061594	0	0.0172085077935039	0.0474838207059726	0.147351788397925	0.00232582191094325	0.146614880162355	0.160432763599964	0	0	0.0867969056293004	0	0	0.00242199545559378	0.467	0.0130919570069361	1.08619401581329	90.41	0	29.66	1	90.41	0	29.66	1	None	TCGA-DD-AAVP-01A-11D-A40R-10	69	1.38	0.139879086401236	lihc_tcga	TCGA-DD-AAVP	NO	2	0	15	48	M0
TCGA-DD-AAVQ-01	3	0.662298939736	4.73152018071	0.0837772846686451	0	0	0.185286073012598	0	0.145067809144574	0.0107502538911599	0.0684522066606545	0.0788537144543662	0	0	0.0119751927048585	0.019620339007879	0.189663482375819	0.0677616561868126	0.0601222274672814	0.0352331844929386	0	0.0434365759324133	0	0	0	0.02	0.197082729428479	1.01032365593438	89.62	0	50.03	1	89.62	0	50.03	1	None	TCGA-DD-AAVQ-01A-11D-A40R-10	48	0.96	-0.0177287669604316	lihc_tcga	TCGA-DD-AAVQ	NO	1456	0	15	38	M0
TCGA-DD-AAVR-01	1	0.751291198203	10.4985443027	0.0248387990118327	0	0	0.0854011436372894	0	0.396233093169584	0.0380133197184703	0	0.0552794170876503	0	0.0206442607501176	0	0.0201487707402425	0.00190917478218437	0.0488186652834646	0.166334420160317	0.108201666653205	0	0.0201232257057353	0	0	0.0140540432999066	0.078	0.113733632953674	1.04759045780244	82.56	0	82.56	0	82.56	0	82.56	0	None	TCGA-DD-AAVR-01A-11D-A40R-10	56	1.12	0.0492180226701817	lihc_tcga	TCGA-DD-AAVR	NO	36	0	15	44	M0
TCGA-DD-AAVS-01	3	1.79462395082	12.2697003291	0.000228176968687916	0	0.00136141046317497	0.160488824420498	0	0.278620524337328	0	0	0.0238967682407326	0	0	0.0689288389913924	0.0284890256175012	0.0841957069561606	0.0578461357377224	0.0873763493900942	0.148159250114804	0	0.0604089887619044	0	0	0	0.551	0.00452252597827523	1.09434600288109	59.89	0	59.89	0	59.89	0	59.89	0	None	TCGA-DD-AAVS-01A-11D-A40R-10	45	0.9	-0.0457574905606751	lihc_tcga	TCGA-DD-AAVS	NO	50149	0	15	56	M0
TCGA-DD-AAVU-01	1	0.82270915764	3.2013713682	0	0	0	0.00829817396482153	0	0.114787957208163	0	0	0.00406725812001541	0.0329502023951027	0	0.0437053644321607	0	0.519034757613641	0.031760814995056	0.201456632571274	0.00381064314259022	0	0.0401281955571748	0	0	0	0.025	0.186079008220865	1.08258899315059	72.34	0	53.55	1	72.34	0	53.55	1	Micro	TCGA-DD-AAVU-01A-11D-A40R-10	48	0.96	-0.0177287669604316	lihc_tcga	TCGA-DD-AAVU	NO	2	0	15	46	M0
TCGA-DD-AAVV-01	3	0.660694739923	9.86811387761	0.0393173667393233	0	0.002523235540445	0.0999931125700466	0	0.117685823833005	0.0101723638395616	0	0.110157384476538	0	0	0.0426713921224745	0.0101348583696634	0.156997790520428	0.155387580412538	0.132555717655193	0.0573619820765331	0	0.0630754321528815	0	0	0.00196595969136944	0.021	0.189777279925863	1.01845059167464	80.65	0	80.65	0	80.65	0	80.65	0	Micro	TCGA-DD-AAVV-01A-11D-A40R-10	112	2.24	0.350248018334163	lihc_tcga	TCGA-DD-AAVV	NO	7	0	15	56	M0
TCGA-DD-AAVW-01	3	0.844974141102	10.9146746012	0.00973423672203487	0	0	0.048907347064496	0	0.440324365744091	0	0	0.0741673723097089	0	0	0.0326551906148155	0.0113318496321771	0.0458152538984964	0.0294832511566249	0.158898605954802	0.115390129757366	0	0.0332923971453874	0	0	0	0.388	0.0220643200693658	1.09094305266251	76.12	0	76.12	0	76.12	0	76.12	0	None	TCGA-DD-AAVW-01A-11D-A40R-10	28	0.56	-0.2518119729938	lihc_tcga	TCGA-DD-AAVW	NO	927	0	15	35	M0
TCGA-DD-AAVX-01	1	0.353438692177	4.82028552684	0.0583963394636	0	0	0.102179028212277	0	0.208944313259449	0	0	0.0503660712661188	0.0292652578657112	0	0.0523140624029273	0.027645429949211	0.00544327623750184	0.144903206001585	0.237291774732317	0.0139200688883356	0	0.0689578458760086	0	0	0.000373325844956992	0.23	0.0514569686512408	1.07937695947442	56.44	0	12.91	1	56.44	0	12.91	1	Micro	TCGA-DD-AAVX-01A-11D-A40R-10	58	1.16	0.0644579892269184	lihc_tcga	TCGA-DD-AAVX	NO	1	0	15	38	M0
TCGA-DD-AAVY-01	1	1.27503301112	9.80209023348	0.105804508365499	0	0	0.152401613088457	0	0	0	0	0.0378280194801069	0	0.000754127399660207	0.0967561171188652	0.027341612846549	0.0356997481190906	0.144741611894102	0.256897749172564	0	0	0.122845621177161	0	0	0.0189292713379447	0.493	0.0105864373391769	1.09866988167344	64.72	0	64.72	0	64.72	0	64.72	0	Micro	TCGA-DD-AAVY-01A-11D-A40R-10	82	1.64	0.214843848047698	lihc_tcga	TCGA-DD-AAVY	NO	11	0	15	56	M0
TCGA-DD-AAVZ-01	3	0.78055831147	7.80326117515	0.0799986575520125	0	0	0.0342902680431946	0	0.380730557796688	0	0	0.0329883805690131	0	0	0.0607545128099828	0.0132600252419407	0.0333280242332801	0.0666044283177241	0.131725680695193	0.115679052466451	0	0.0506404122745199	0	0	0	0.865	-0.023240777565605	1.09796107905172	62.42	0	62.42	0	62.42	0	62.42	0	None	TCGA-DD-AAVZ-01A-11D-A40R-10	36	0.72	-0.142667503568732	lihc_tcga	TCGA-DD-AAVZ	NO	945	0	15	38	M0
TCGA-DD-AAW0-01	3	0.679155809082	6.37281196592	0.0371146148802574	0	0	0.0435971308356826	0	0.223977941832472	0	0	0.0467053312275068	0	0	0.0321975677810701	0.021304292697779	0.356214208318308	0.097258311073454	0.0898664520457234	0.00503106673113218	0	0.0467330825766137	0	0	0	0.03	0.179908305923848	1.03618884906237	66.2	0	66.2	0	66.2	0	66.2	0	None	TCGA-DD-AAW0-01A-11D-A40R-10	87	1.74	0.2405492482826	lihc_tcga	TCGA-DD-AAW0	NO	3	0	15	54	M0
TCGA-DD-AAW1-01	1	0.310353186096	7.27124282801	0.09258871212832	0	0	0	0	0.0993071732223791	0	0	0	0.0578299946259416	0	0.0692674039282625	0.0422846226522444	0.0840793890897931	0.144318276298063	0.35906647925047	0	0	0.0472121142749555	0	0	0.00404583452957101	0.38	0.0233775341858367	1.1042485547864	65.34	0	65.34	0	65.34	0	65.34	0	Micro	TCGA-DD-AAW1-01A-11D-A40P-10	97	1.94	0.287801729930226	lihc_tcga	TCGA-DD-AAW1	NO	4	0	15	55	M0
TCGA-DD-AAW2-01	1	2.28673454211	14.4992483861	0.0317416609722399	0	0	0	0	0.170260347529141	0	0	0	0.0841978449470405	0	0.111300994420714	0.0349173442324077	0.0579600230461717	0.131963287992383	0.120002489749598	0.00563986092632519	0	0.246064074891017	0	0	0.0059520712929614	0.578	0.00201979940492992	1.11021451343094	60.94	0	12.84	1	60.94	0	12.84	1	None	TCGA-DD-AAW2-01A-11D-A40P-10	103	2.06	0.313867220369153	lihc_tcga	TCGA-DD-AAW2	NO	3	0	15	69	M0
TCGA-DD-AAW3-01	1	1.89146170897	14.4753811605	0.0711597651622367	0	0.00831541126609053	0.112604211668927	0	0.110433425859456	0	0	0.00157630496988199	0.0919590512221474	0	0.0347605112286889	0.0516750481872597	0.0113924490425503	0.0260392492700461	0.269564345333682	0	0	0.202570637556521	0	0	0.00794958923251273	0.859	-0.0228549468739847	1.09573546185175	53.65	0	53.65	0	53.65	0	53.65	0	None	TCGA-DD-AAW3-01A-11D-A40P-10	84	1.68	0.225309281725863	lihc_tcga	TCGA-DD-AAW3	NO	3	0	15	69	M0
TCGA-ED-A459-01	3	0.956703580047	14.9203555631	0.00119997838802789	0	0	0.0064511952282108	0	0.117700177318938	0	0.0145084784881453	0.0144896779773956	0	0	0.068823054780516	0.0352893406093931	0.189107765454704	0.0849981626318945	0.382440831642221	0	0.0579899357268642	0	0.0270014017536899	0	0	0.299	0.0362867433050313	1.11482836636259	29.89	0	29.89	0	29.89	0	29.89	0	Micro	TCGA-ED-A459-01A-11D-A25V-10	198	3.96	0.597695185925512	lihc_tcga	TCGA-ED-A459	NA	267	0	20	47	M0
TCGA-ED-A4XI-01	1	0.37784612803	6.35928573746	0.0398895781963887	0	0	0.141606267064364	0	0.136385425531818	0	0	0.0499792243490748	0.0187692014418132	0	0.0449536697889553	0.0333025441854965	0.0869043500762965	0.122708228916259	0.205340356546616	0.0716288469672202	0	0.0485323069356984	0	0	0	0.272	0.0417898401983749	1.07748728529804	26.91	0	26.91	0	26.91	0	26.91	0	Micro	TCGA-ED-A4XI-01A-11D-A25V-10	137	2.74	0.437750562820388	lihc_tcga	TCGA-ED-A4XI	NO	573	0	20	58	M0
TCGA-ED-A5KG-01	1	2.17914580994	13.6485991268	0.20364098990269	0	0	0.202984356614875	0	0.170809079470656	0.0064516006602852	0.0171202012803355	0.0933798291041734	0.0560969802370791	0	0	0	0.0973719793500917	0.0893683486830114	0.0530622458602927	0	0	0.0097143888365108	0	0	0	0.048	0.161189050594484	1.03811374176169	28.06	0	3.61	1	28.06	0	3.61	1	Micro	TCGA-ED-A5KG-01A-11D-A27I-10	10	0.2	-0.698970004336019	lihc_tcga	TCGA-ED-A5KG	NO	3177	0	20	60	M0
TCGA-ED-A627-01	1	0.769703938983	9.9617081611	0.0078925108398734	0	0.00506528006205724	0.285056487099403	0	0.196248839848788	0	0	0	0.0621316095187835	0	0.0672292418439524	0.00841443971064093	0.0292842749107552	0.113481760354207	0.171579801475741	0.0286004227839061	0	0	0.0250153315518929	0	0	0.055	0.154037236259419	1.05762169491742	13.9	0	13.9	0	13.9	0	13.9	0	NA	TCGA-ED-A627-01A-12D-A30V-10	0	0	-Inf	lihc_tcga	TCGA-ED-A627	NA	NA	NA	NA	74	M0
TCGA-ED-A66X-01	3	1.51111528877	10.1881847126	0.0373585915181266	0	0.0127001135006926	0.0405075384051491	0	0.108103343203499	0	0	0.0433539866210616	0	0	0.0103011340112964	0	0.267288134649871	0.0313040570561188	0.361687611668992	0.0465824356155156	0	0.0375158255074663	0	0	0.00329722824221173	0.053	0.157110395119532	1.05403801992933	13.34	0	4.07	1	13.34	0	4.07	1	Micro	TCGA-ED-A66X-01A-11D-A30V-10	40	0.8	-0.0969100130080564	lihc_tcga	TCGA-ED-A66X	NO	5840	0	20	35	M0
TCGA-ED-A66Y-01	3	0.983732272125	16.162003897	0.0801392111424501	0	0.0194141820003347	0.0368969590614875	0	0.133090080848022	0	0.0375944741227715	0.107108232396062	0.00133067690703821	0	0.0288560622400691	0	0.327331452353431	0.0418604697187848	0.154606517088255	0	0	0.0317716821212942	0	0	0	0.172	0.0681224063116948	1.07956013178805	9.72	1	NA	NA	9.72	1	NA	NA	Micro	TCGA-ED-A66Y-01A-11D-A30V-10	79	1.58	0.198657086954423	lihc_tcga	TCGA-ED-A66Y	NO	12100	0	20	51	M0
TCGA-ED-A7PX-01	3	1.18965177027	8.02515604267	0.03199927649407	0	0.00622325778500327	0.0667508212229894	0	0.146052353978704	0	0.00372493256022617	0.0517540773862484	0	0	0.0441571094211711	0.0660941009965689	0.247228058479318	0.0451464990408624	0.237807603140195	0	0	0.049140150841089	0	0	0.00392175865355438	0.0659999999999999	0.125953868782231	1.04953921391842	0.2	0	0.2	0	0.2	0	0.2	0	Micro	TCGA-ED-A7PX-01A-51D-A34Z-10	26	0.52	-0.283996656365201	lihc_tcga	TCGA-ED-A7PX	NO	24	0	20	48	M0
TCGA-ED-A7PY-01	3	0.498864589512	6.30912585435	0.0713050523990672	0	0.0321465172906838	0.144308845034859	0	0.129595116408719	0	0.0238739590633301	0.057173646190022	0	0	0.04994768073408	0.016743512102892	0.0617177846746412	0.13172992981581	0.0973440030657992	0.127566473389015	0	0.0565474798310821	0	0	0	0.734	-0.0108212403210268	1.0915496126414	12.81	0	12.81	0	12.81	0	12.81	0	Micro	TCGA-ED-A7PY-01A-11D-A33Q-10	28	0.56	-0.2518119729938	lihc_tcga	TCGA-ED-A7PY	NO	2	0	20	20	M0
TCGA-ED-A7PZ-01	3	2.74094039254	17.0000266858	0.0449605230068316	0	0.0219479066614152	0.089069647462866	0	0.121360406247302	0	0.000741859303135801	0.111369771415723	0	0.0599195083716638	0	0.0655103340818246	0.315078853917973	0.00574202913251141	0.154325741577858	0	0	0.00997341882089636	0	0	0	0.232	0.0511595502196092	1.08774963006783	0.2	0	0.2	0	0.2	0	0.2	0	Micro	TCGA-ED-A7PZ-01A-11D-A33Q-10	239	4.78	0.679427896612119	lihc_tcga	TCGA-ED-A7PZ	NO	2	0	20	61	M0
TCGA-ED-A7XO-01	3	0.296826798163	5.09743105106	0.00732863619011391	0	0.0217571666026679	0.142159279901036	0	0.181077444622771	0	0.0167493350696577	0.0394545805797261	0	0	0.0924445120323349	0.0206710145400224	0.0281563653138395	0.0757907644740574	0.216493685373188	0.0362364352189518	0	0	0.0901728221462993	0	0.0315079579353336	0.367	0.0255354853358627	1.09016853896475	14.03	0	8.61	1	14.03	0	8.61	1	Micro	TCGA-ED-A7XO-01A-11D-A34Z-10	54	1.08	0.0334237554869497	lihc_tcga	TCGA-ED-A7XO	NO	4	0	NA	29	M0
TCGA-ED-A7XP-01	3	1.10883163611	5.73868835675	0.0485115638704181	0	0.00564074232247067	0.07728491444829	0	0.124716251782991	0	0	0.0462189973078889	0	0	0.0845476506752219	0.00264843461135479	0.121573732360003	0.0894922864317192	0.215698683910249	0.104705755948119	0	0.0786596508071621	0	0	0.00030133552411245	0.278	0.0399338948760095	1.07436177512336	13.14	0	6.14	1	13.14	0	6.14	1	Micro	TCGA-ED-A7XP-01A-11D-A34Z-10	57	1.14	0.0569048513364726	lihc_tcga	TCGA-ED-A7XP	NO	18	0	20	53	M0
TCGA-ED-A82E-01	3	2.96451268803	17.1559765935	0	0	0.0105175261982957	0.0876283621331267	0	0.338006984385422	0	0	0.153961205182601	0	0	0.0958697918039515	0.0512674302061717	0.0463878085079337	0	0.166550527615099	0	0.0164779817330275	0.0287843407767003	0	0	0.00454804145767077	0.001	0.353545422504686	0.944747354469702	13.4	0	13.4	0	13.4	0	13.4	0	Micro	TCGA-ED-A82E-01A-11D-A34Z-10	27	0.54	-0.267606240177031	lihc_tcga	TCGA-ED-A82E	NO	4	0	20	60	M0
TCGA-ED-A8O5-01	3	2.87943738589	24.2303095326	0.0944915129078417	0	0	0.0229570091206026	0	0.546349416675017	0	0	0.0034740415603006	0	0.0398810907808648	0	0.0123521681907323	0.0919520124159661	0.0367750782113624	0.10244617395054	0.00177459432825684	0	0.0475469018585149	0	0	0	0.664	-0.00458547390411314	1.11067133078528	13.34	0	13.34	0	13.34	0	13.34	0	Micro	TCGA-ED-A8O5-01A-11D-A35Z-10	103	2.06	0.313867220369153	lihc_tcga	TCGA-ED-A8O5	NO	498	0	20	59	M0
TCGA-ED-A8O6-01	3	1.33060041605	18.4646769646	0.0136217069123109	0	0	0.0269845149419594	0	0.246357621709416	0	0	0.119894825843016	0	0.0354847340474576	0.0279871573354878	0.019580226245544	0.168307871361967	0.0732824569188669	0.134755172813179	0.0394562337512254	0	0.0942874781195696	0	0	0	0.192	0.0610152424398447	1.06393595019758	1.84	1	NA	NA	1.84	1	NA	NA	Micro	TCGA-ED-A8O6-01A-11D-A35Z-10	61	1.22	0.0863598306747482	lihc_tcga	TCGA-ED-A8O6	NO	3000	0	20	50	M0
TCGA-ED-A97K-01	3	2.73106814953	15.0856629848	0.0277210623185626	0	0.00647838218111107	0.0588216508175497	0	0.169114934389125	0	0	0.0380679671604941	0	0	0.0256643854677811	0.00815351354379815	0.445051294556736	0.0489889668573542	0.14105027513263	0.00228435306282563	0	0.028298157825561	0	0	0.000305056686471786	0.012	0.23345127742664	1.02616179616449	0.2	0	0.2	0	0.2	0	0.2	0	Micro	TCGA-ED-A97K-01A-21D-A382-10	46	0.92	-0.0362121726544447	lihc_tcga	TCGA-ED-A97K	NO	3	0	20	54	M0
TCGA-EP-A12J-01	1	0.474243878295	6.6146017342	0.0746221686111565	0	0.00609380255050172	0.120777424368161	0	0.102531173255484	0	0	0.0208729329011851	0.0224960706684772	0.0178597480321498	0.0786394330471559	0.0487280513975629	0	0.132045652549395	0.261534539046908	0	0	0.113799003571863	0	0	0	0.565	0.00327672621270058	1.09729182713062	18.73	0	18.73	0	18.73	0	18.73	0	None	TCGA-EP-A12J-01A-11D-A12Z-10	42	0.84	-0.0757207139381184	lihc_tcga	TCGA-EP-A12J	NA	NA	NA	NA	62	MX
TCGA-EP-A26S-01	3	0.88927873883	9.42922953708	0.0146321802265819	0	0.00109049115346647	0.0647105793111402	0	0.11472872587665	0	0	0.0178250227245358	0	0.0579628176269867	0.0734121508404139	0.0177389088753543	0.188301703452713	0.0672123940048977	0.248220828434144	0.0195139084261712	0	0.114650289046945	0	0	0	0.276	0.0401866859748031	1.08610336078641	19.97	0	19.97	0	19.97	0	19.97	0	None	TCGA-EP-A26S-01A-11D-A16V-10	75	1.5	0.176091259055681	lihc_tcga	TCGA-EP-A26S	NA	NA	0	NA	70	MX
TCGA-EP-A2KA-01	3	1.41871942769	24.3952249518	0.00666333065093455	0	0.0357272783730481	0.225024139199473	0	0.148673087396518	0	0.06830287852699	0.0976214938955265	0.00573357871132719	0	0.0385283683428825	0	0.110229500350831	0.0809518495954185	0.116792474395004	0.0389889542094425	0	0.00734636639789291	0	0	0.0194166999547114	0.143	0.0780494405620973	1.07001056944024	20.6	1	14.22	1	20.6	1	14.22	1	NA	TCGA-EP-A2KA-01A-11D-A183-10	97	1.94	0.287801729930226	lihc_tcga	TCGA-EP-A2KA	NA	13	0	NA	52	MX
TCGA-EP-A2KB-01	3	0.508159408613	5.92721873581	0.0186779526063405	0	0	0.0636412292476459	0	0.289391271581067	0.00268172681438066	0.00510337718245397	0.0199855371828507	0.0147271216854301	0	0.0674028116297387	0.0417634306490746	0.153628954055634	0.060879577659136	0.218286936811435	0.00925928134254202	0	0.0277069222734464	0	0	0.00686386927882454	0.663	-0.00443625960667322	1.10181643423324	19.58	1	5.29	1	19.58	1	5.29	1	None	TCGA-EP-A2KB-01A-11D-A183-10	69	1.38	0.139879086401236	lihc_tcga	TCGA-EP-A2KB	NA	2128	0	9	46	MX
TCGA-EP-A2KC-01	3	0.84445194884	11.7971585608	0.0826933913476128	0	0.0246286736357966	0	0	0.170302447202791	0	0.0323232502523568	0.051029249125556	0	0	0.0415700151339554	0.0119080927222259	0.140406591466964	0.174735153495328	0.178617121602993	0.0331238561309411	0	0.0586621578834799	0	0	0	0.14	0.0801138373391512	1.06821451968579	0.62	1	NA	NA	0.62	1	NA	NA	None	TCGA-EP-A2KC-01A-11D-A20W-10	72	1.44	0.15836249209525	lihc_tcga	TCGA-EP-A2KC	NA	43	0	NA	62	MX
TCGA-EP-A3JL-01	3	0.45255299991	3.95086241916	0.048565718874847	0	0.0067962965496737	0.120050431147482	0	0.105069381580626	0	0.016782002158457	0.0866405775150022	0	0	0.0537341907257722	0.0253390885777498	0.0963248739024919	0.167105033000445	0.168978292449634	0.0375356619770091	0	0.0670784515408104	0	0	0	0.05	0.160741165214721	1.03228253066315	9.95	0	9.95	0	9.95	0	9.95	0	None	TCGA-EP-A3JL-01A-11D-A20W-10	84	1.68	0.225309281725863	lihc_tcga	TCGA-EP-A3JL	NA	13	0	9	76	MX
TCGA-EP-A3RK-01	3	0.752274208562	7.56684796759	0.00425922968135408	0	0.00237419661512514	0.158441869245371	0	0.0592971768407307	0	0.0400092376012041	0.10546196480081	0	0	0.0795437370487381	0.0165665949602347	0.0953448725867921	0.0970429799155578	0.17454269549621	0.0893379565596727	0	0.0777774886481989	0	0	0	0.116	0.0911784814459264	1.05482543821167	11.93	0	10.51	1	11.93	0	10.51	1	NA	TCGA-EP-A3RK-01A-11D-A22F-10	48	0.96	-0.0177287669604316	lihc_tcga	TCGA-EP-A3RK	NA	7	0	NA	73	MX
TCGA-ES-A2HS-01	1	0.190091819883	8.06535319792	0.0354507264699527	0	0.0108353427305931	0.0491307891586875	0	0.178302486000392	0	0	0.0215185571195512	0.000526845924426439	0	0.17151077160309	0.0313820046679118	0	0.0395059348031904	0.277311984378571	0	0	0.17613987419082	0	0	0.00838468295281378	0.904	-0.0291184877272313	1.11528090409895	22.6	1	NA	NA	22.6	1	NA	NA	None	TCGA-ES-A2HS-01A-11D-A183-10	54	1.08	0.0334237554869497	lihc_tcga	TCGA-ES-A2HS	NA	1	0	8	80	MX
TCGA-ES-A2HT-01	3	0.100511280289	1.77132634803	0.084824412253051	0	0.0146533160605611	0.047151237628985	0	0.171490587979759	0	0.011578451631041	0.0880499827943114	0	0.00710799078769289	0.0339238727024614	0.0141757954664775	0.0958600147144088	0.101465164403858	0.299462738037767	0.0105761424797608	0	0.0196802930598651	0	0	0	0.315	0.0335074830011425	1.0796946891964	14.39	1	NA	NA	14.39	1	NA	NA	None	TCGA-ES-A2HT-01A-12D-A183-10	64	1.28	0.107209969647868	lihc_tcga	TCGA-ES-A2HT	NA	4	0	10	54	MX
TCGA-FV-A23B-01	3	0.819645166834	16.8230309641	0.0373308147695991	0	0.00154389961496776	0.0935064623987514	0	0.166673456115469	0.00850202337740647	0.0508373640983748	0.052229255764692	0.0157517647500684	0	0.0340891485568845	0.02303235340058	0.0385258207685083	0.10504848221431	0.167597906728701	0.159698976929163	0	0.0456322705125242	0	0	0	0.494	0.0102986852148826	1.0807037014593	60.84	1	47.73	1	60.84	1	47.73	1	NA	TCGA-FV-A23B-01A-11D-A16V-10	70	1.4	0.146128035678238	lihc_tcga	TCGA-FV-A23B	NA	NA	NA	NA	70	M0
TCGA-FV-A2QQ-01	3	0.579792320775	6.12588058283	0.0480413309746805	0	0.00392099845512162	0.196775069096166	0	0.0533186171292537	0.00222425409263246	0.0202693234273309	0.123114054928212	0.0168819887349452	0	0.0363913116151408	0.00913934804369974	0.0703508660699409	0.123506208369685	0.203329532518989	0.0593946685050796	0	0.033342428039123	0	0	0	0.445	0.0156973383748246	1.09063882732198	23.95	0	23.95	0	23.95	0	23.95	0	None	TCGA-FV-A2QQ-01A-11D-A22F-10	113	2.26	0.354108439147401	lihc_tcga	TCGA-FV-A2QQ	NA	NA	NA	NA	80	MX
TCGA-FV-A2QR-01	3	0.312909012975	6.18306221714	0.0338287491805188	0	0.0102540630162495	0.112753215205839	0	0.0813032417919553	0.0126252067969102	0.0141351789434712	0.020685366479786	0	0.0179127224580416	0.0359853672325557	0.00329932694123233	0.223614595071014	0.106142433643388	0.237790132802223	0.0155920514274567	0	0.0446969317082608	0	0	0.0293814173010985	0.093	0.103621145972834	1.06248891450454	19.09	1	18.43	1	19.09	1	18.43	1	NA	TCGA-FV-A2QR-01A-11D-A20W-10	92	1.84	0.264817823009536	lihc_tcga	TCGA-FV-A2QR	NA	NA	NA	NA	75	M0
TCGA-FV-A3I0-01	3	2.61603535463	27.682400733	0	0.00596192658623111	0.0347994906568757	0.00795447906926541	0	0.170648939411292	0	0.00548821044260077	0.0209844525632107	0.00102154137143949	0	0.0928218705661928	0.0178080802183327	0.319245574475377	0.00392070447317925	0.237440727698094	0	0.0393229908757325	0.0424814959444031	0	0	9.95156477730268e-05	0.032	0.172137338568041	1.04199853998959	27.86	0	5.22	1	27.86	0	5.22	1	Micro	TCGA-FV-A3I0-01A-11D-A22F-10	77	1.54	0.187520720836463	lihc_tcga	TCGA-FV-A3I0	NA	NA	NA	NA	76	M0
TCGA-FV-A3I1-01	3	0.682623578821	7.43956898201	0.0204584861720452	0	0.00652646931264475	0.0325790337054175	0	0.100421697315319	0.0079934121212722	0.0310776074766063	0.106313990159961	0	0	0.0276507991985689	0	0.302407582589735	0.141243078657539	0.108858061376984	0.073297188355856	0	0.0411725935580512	0	0	0	0.023	0.186979396559653	1.03092522035958	8.11	1	NA	NA	8.11	1	NA	NA	Micro	TCGA-FV-A3I1-01A-11D-A22F-10	59	1.18	0.0718820073061254	lihc_tcga	TCGA-FV-A3I1	NA	NA	NA	NA	81	MX
TCGA-FV-A3R2-01	3	1.41116256332	13.9125578993	0	0	0	0.0182239292869354	0	0.267351179570253	0	0.024686310441618	0.062255503436532	0.0387176971231944	0	0.0473111543088674	0	0.131648142629093	0.0940977984403191	0.223851057666307	0.0356902180590018	0	0.0307029261056187	0	0	0.025464082932261	0.321	0.032426710868088	1.08553164431427	6.37	1	NA	NA	6.37	1	NA	NA	NA	TCGA-FV-A3R2-01A-11D-A22F-10	64	1.28	0.107209969647868	lihc_tcga	TCGA-FV-A3R2	NO	NA	NA	NA	75	MX
TCGA-FV-A3R3-01	3	0.706419446099	6.48858188442	0.00247737277510969	0	0	0.0825093796934364	0	0.360569071088214	0	0	0	0	0	0.0490786970227377	0.00897174761722615	0.0695712872241557	0.0243946051008836	0.270174790457131	0.0776256945546387	0	0.0546273544664673	0	0	0	0.561	0.00370446206175283	1.0954378852935	12.02	1	NA	NA	12.02	1	NA	NA	None	TCGA-FV-A3R3-01A-11D-A22F-10	43	0.86	-0.0655015487564323	lihc_tcga	TCGA-FV-A3R3	NA	NA	NA	NA	38	MX
TCGA-FV-A495-01	1	0.333439008154	2.58356096797	0.0177423485404896	0	0	0.0818199262429678	0	0.223152781269861	0	0.000758404336261035	0.0604231772392761	0.054954417476885	0	0.068685325483024	0.0406601362144425	0.047824830756751	0.106703421108302	0.152451676965323	0.0330582715513622	0	0.111765282815054	0	0	0	0.093	0.103694212462259	1.05163202888012	0.03	0	0.03	0	0.03	0	0.03	0	None	TCGA-FV-A495-01A-11D-A25V-10	90	1.8	0.255272505103306	lihc_tcga	TCGA-FV-A495	NA	39	0	8	51	M0
TCGA-FV-A496-01	3	0.419103216764	8.06394378629	0	0.00295586715050534	0.0277191815030517	0.111871613639425	0	0.224565583498713	0	0	0.00792236296347558	0	0	0.0943777968913464	0.109977750463926	0.159740279225477	0.0475940648127228	0.0046134212746356	0.0167054154875693	0	0.185820694295517	0	0	0.00613596879363592	0.243	0.0485681655848598	1.07214017953925	0.33	0	0.33	0	0.33	0	0.33	0	None	TCGA-FV-A496-01A-11D-A25V-10	106	2.12	0.326335860928751	lihc_tcga	TCGA-FV-A496	NA	67	0	8	84	M0
TCGA-FV-A4ZP-01	2	0.611703626039	4.01103966498	0	0	0	0.293720612010875	0	0	0	0.0330993172068127	0.134730248570455	0	0	0.0502548919316368	0.0108888875411469	0.259492875762693	0.0371745913526648	0.147963707662115	2.6612696128807e-05	0	0.031482276960299	0	0	0.00116597830517302	0.049	0.161109343337241	1.04258036871637	81.67	1	NA	NA	81.67	1	NA	NA	Micro	TCGA-FV-A4ZP-01A-12D-A25V-10	73	1.46	0.164352855784437	lihc_tcga	TCGA-FV-A4ZP	NA	20326	NA	NA	78	M0
TCGA-FV-A4ZQ-01	2	1.64581589216	16.3520741687	0.00579699113960113	0	0.0759113075272021	0.433019709950209	0	0	0.0237974197583546	0.075497560265746	0.0671588872706114	0.0316349662425999	0	0.0308511335889196	0.0477824755663189	0.0136736464911058	0.0832949223284997	0.107479800581428	0.00330301256378814	0	0.000798166725615019	0	0	0	0.0669999999999999	0.123615763406967	1.06756201207251	0.39	0	0.39	0	0.39	0	0.39	0	None	TCGA-FV-A4ZQ-01A-11D-A25V-10	64	1.28	0.107209969647868	lihc_tcga	TCGA-FV-A4ZQ	NA	NA	NA	NA	52	M0
TCGA-G3-A25S-01	1	2.35942062716	9.58695293105	0.00337596464563239	0	0	0.0189777100583103	0	0.0865946379067215	0	0	0.00125522985746178	0.164922591702215	0	0.0795945744693533	0.0173849220855135	0.206631017871114	0.0298844120578511	0.233710754334236	0.0125556398805158	0	0.141640965531362	0	0	0.00347157959971387	0.423	0.0179766761250589	1.10533630530188	13.67	1	1.22	1	13.67	1	1.22	1	Micro	TCGA-G3-A25S-01A-11D-A16V-10	103	2.06	0.313867220369153	lihc_tcga	TCGA-G3-A25S	NA	281	0	10	64	M0
TCGA-G3-A25T-01	1	0.957766928299	12.413226572	0.00651059446203069	0	0	0	0	0.219532784666962	0	0	0.0368293524398392	0.0133537067622125	0	0.0825465995435951	0	0.443131050592194	0.0195935117211365	0.138782061707703	0.00526488513321427	0	0.0313363346339432	0	0	0.00311911833716936	0.005	0.301344956992298	0.990349317170612	51.02	0	14.85	1	51.02	0	14.85	1	None	TCGA-G3-A25T-01A-11D-A16V-10	39	0.78	-0.10790539730952	lihc_tcga	TCGA-G3-A25T	NA	7	0	10	45	M0
TCGA-G3-A25U-01	1	1.24361302403	10.6519137016	0.0915028145758791	0	0	0	0	0.183100294988729	0	0	0	0.0718651154962058	0.058190699922899	0	0.06838204540275	0	0.113188203564772	0.199384618602421	0.00227074568663618	0	0.141098711915067	0	0	0.0710167498446405	0.663	-0.00427507653583206	1.08844556108165	53.75	0	53.75	0	53.75	0	53.75	0	None	TCGA-G3-A25U-01A-11D-A16V-10	56	1.12	0.0492180226701817	lihc_tcga	TCGA-G3-A25U	NA	10	0	10	63	M0
TCGA-G3-A25V-01	3	0.449674600867	9.81806952914	0.0172938012882008	0	0.0054334833364932	0.0640381584439151	0	0.220995402672215	0.00390991312535417	0	0.0596826757833964	0	0	0.0345031147172173	0.0394181717275794	0.090016293803331	0.145759916470774	0.171464824506981	0.0779580406032876	0	0.0695262035212556	0	0	0	0.085	0.110068992997426	1.04840816637831	28.25	0	16.06	1	28.25	0	16.06	1	None	TCGA-G3-A25V-01A-11D-A16V-10	51	1.02	0.00860017176191757	lihc_tcga	TCGA-G3-A25V	NA	15	0	10	68	M0
TCGA-G3-A25Y-01	3	1.23314613746	17.1202341509	0.0232646014022881	0	0.00146610140292523	0.0740122671477567	0	0.241287168131274	0	0.0339323946791508	0.0568115927510436	0.00224697421541929	0	0.0227328155582377	0.00505735889791613	0.0406927826174415	0.140475800121122	0.266657130497706	0.0103443362034109	0	0.0797518105511325	0	0	0.00126686582317521	0.186	0.0641036888989244	1.07161848576301	14.85	1	11.66	1	14.85	1	11.66	1	None	TCGA-G3-A25Y-01A-11D-A16V-10	79	1.58	0.198657086954423	lihc_tcga	TCGA-G3-A25Y	NA	35	0	10	52	M0
TCGA-G3-A25Z-01	3	0.502041769147	4.47026459237	0	0	0.000425972107250435	0.0695610196993756	0	0.172946342574296	0.00136089045667783	0	0.100652076024998	0	0.0849053756091983	0	0.0318796089309309	0.10292789590096	0.0591740373939007	0.249594333591667	0.04966809234347	0	0.0670252707603496	0	0	0.00987908460692462	0.237	0.0497472794134434	1.0676043587048	21.52	0	21.52	0	21.52	0	21.52	0	None	TCGA-G3-A25Z-01A-11D-A16V-10	63	1.26	0.100370545117563	lihc_tcga	TCGA-G3-A25Z	NA	44	0	15	58	M0
TCGA-G3-A3CG-01	1	0.482804969064	9.09086709745	0.106546301931861	0	0.000480882619300196	0.111130221989506	0	0.205315658377676	0	0	0.108560058421678	0	0	0.0474287900657212	0.00661706206830373	0.00666858288243004	0.200478077286701	0.114032920290783	0.0290582227784121	0	0.0519074512158534	0	0	0.0117757700717736	0.397	0.0202446753087618	1.11106366258914	22.11	0	10.81	1	22.11	0	10.81	1	Micro	TCGA-G3-A3CG-01A-11D-A20W-10	87	1.74	0.2405492482826	lihc_tcga	TCGA-G3-A3CG	NA	67	0	10	80	M0
TCGA-G3-A3CH-01	1	0.342043818813	7.44344741004	0.0597470832338358	0	0	0.128378786342098	0	0.235991280746452	0	0	0.0816030506021786	0.0371608666543416	0	0.0399767788885119	0	0	0.0948412982049995	0.224021170933747	0.0220115886503649	0	0.0762680957434707	0	0	0	0.652	-0.00355836691047952	1.09782833773263	25.62	0	18.33	1	25.62	0	18.33	1	None	TCGA-G3-A3CH-01A-11D-A22F-10	38	0.76	-0.119186407719209	lihc_tcga	TCGA-G3-A3CH	NA	41	0	10	53	M0
TCGA-G3-A3CI-01	1	0.358872748223	6.68246812579	0.0465521896809296	0	0.00691424123893859	0.181278321451279	0	0.068337210992507	0	0	0.0766505152683032	0	0.014338410684392	0.0569585443654866	0.165194757141025	0.0111377306924182	0.0874729779356307	0.205889397672401	0	0	0.0691911186385576	0	0.00534722018362246	0.00473736405450916	0.433	0.0167432745043627	1.08191808790505	5.91	0	5.91	0	5.91	0	5.91	0	None	TCGA-G3-A3CI-01A-11D-A20W-10	15	0.3	-0.522878745280338	lihc_tcga	TCGA-G3-A3CI	NA	2	0	10	71	M0
TCGA-G3-A3CK-01	3	0.664185624703	4.06697289277	0.0792768015144693	0	0	0.152684743282192	0	0.151929630947833	6.31994290581704e-06	0.0107531306306662	0.0127761467905925	0.00449593731206429	0	0.0968994997069594	0.0145488176202143	0.0899768496291422	0.158295836590584	0.117797010111115	0.0059570222256531	0	0.0936815554009072	0	0.0109206982947014	0	0.231	0.0513607631651236	1.08758083687866	19.22	0	19.22	0	19.22	0	19.22	0	None	TCGA-G3-A3CK-01A-11D-A20W-10	187	3.74	0.57287160220048	lihc_tcga	TCGA-G3-A3CK	NA	3	0	10	61	M0
TCGA-G3-A5SI-01	3	0.610430103898	6.08027515606	0.0264400088536407	0	0.00504670140483707	0.00512775314229797	0	0.175037180980526	0	0.0233049777810381	0.0706943095160996	0	0	0.0902136761452168	0.0586393448339015	0.0681568761699285	0.0842258621102568	0.326721662003897	0.0138425450606402	0	0.0460719910729878	0	0	0.00647711092473178	0.942	-0.0360070751873904	1.10991196596948	25.23	1	11.43	1	25.23	1	11.43	1	None	TCGA-G3-A5SI-01A-31D-A27I-10	27	0.54	-0.267606240177031	lihc_tcga	TCGA-G3-A5SI	NO	9	0	10	44	M0
TCGA-G3-A5SJ-01	3	1.03944515739	23.998934193	0.0207405963444967	0	0	0.134758128740547	0	0.140612183860232	0.0122318855484508	0.0635945582305536	0.0803999396787945	0	0	0.0241744306050138	0	0.218269540490314	0.0700708714309813	0.116306618056565	0.0638326717090181	0	0.0234637188885949	0	0	0.0315448564164377	0.056	0.145174969597015	1.03596778992564	22.93	0	10.12	1	22.93	0	10.12	1	None	TCGA-G3-A5SJ-01A-11D-A27I-10	85	1.7	0.230448921378274	lihc_tcga	TCGA-G3-A5SJ	NO	3	0	10	59	M0
TCGA-G3-A5SK-01	3	0.272715316722	10.4926473667	0.0452267206824256	0	0.0090054720838871	0.100022187259149	0	0.246823734093842	0	0.0122616351170507	0.0130019353088551	0.0239673165171027	0.107977382822359	0.00144309015562015	0	0.0703428897824779	0.0776212967335984	0.278731716856647	0	0	0.0135746225869855	0	0	0	0.259	0.0452684687148247	1.08296939020672	24.44	0	20.24	1	24.44	0	20.24	1	NA	TCGA-G3-A5SK-01A-11D-A27I-10	77	1.54	0.187520720836463	lihc_tcga	TCGA-G3-A5SK	NO	NA	NA	NA	58	M0
TCGA-G3-A5SL-01	3	1.03602721413	6.23734942193	0.0744247124486918	0	0	0.00322023553961207	0	0.246712431674892	0	0	0.0125249393581678	0	0	0.0440604194597485	0.0188624125842454	0.0745042200118201	0.147295040658854	0.155106725415489	0.0271604894231265	0	0.188547100405634	0	0	0.00758127301971952	0.262	0.0445411401521509	1.07484890552443	20.4	0	20.4	0	20.4	0	20.4	0	Micro	TCGA-G3-A5SL-01A-11D-A27I-10	111	2.22	0.346352974450639	lihc_tcga	TCGA-G3-A5SL	NO	4	0	10	70	M0
TCGA-G3-A5SM-01	3	0.376121788736	4.60634922761	0.00857898157704647	0	0.00700334666696812	0.0385633700628639	0	0.0806953482041354	0.00896912854809609	0	0.0886332096001268	0.0225044357989755	0	0.0461933484218807	0.0199811566643668	0.349745053625426	0.0964140911066114	0.0943105230852102	0.0531512872501599	0	0.0852567193881323	0	0	0	0.03	0.179957252171153	1.03421331218414	17.08	0	8.28	1	17.08	0	8.28	1	None	TCGA-G3-A5SM-01A-12D-A28X-10	95	1.9	0.278753600952829	lihc_tcga	TCGA-G3-A5SM	NO	12	0	10	58	M0
TCGA-G3-A6UC-01	1	1.25475829088	20.0231423956	0.0255575842493496	0	0	0.0319702012210448	0	0.128088101757669	0	0	0.00767723120352707	0.0238541105593627	0	0.0912228611771408	0.0462674783622796	0.0625185797150547	0.139643682174357	0.139479135965193	0.0211783493202371	0	0.269734759173254	0	0	0.0128079251215315	0.512	0.0082040262115202	1.10335583719138	22.04	0	20.99	1	22.04	0	20.99	1	Micro	TCGA-G3-A6UC-01A-21D-A33K-10	108	2.16	0.334453751150931	lihc_tcga	TCGA-G3-A6UC	NO	4	0	10	65	M0
TCGA-G3-A7M5-01	1	0.523292476511	6.80371799944	0.00917828788047097	0	0.00393262835320036	0.168878408961434	0	0.14575749378661	0	0.0441397475396532	0.0626707561739125	0.0444989522302119	0	0.0903910809874973	0.00656918312777929	0.0435950663297637	0.0551853002372361	0.215477479591563	0.000346634829121188	0	0.058791027579729	0	0	0.0505879523918168	0.523	0.00767148358920304	1.10081888812554	14.68	0	14.68	0	14.68	0	14.68	0	None	TCGA-G3-A7M5-01A-11D-A33Q-10	164	3.28	0.515873843711679	lihc_tcga	TCGA-G3-A7M5	NO	6	0	10	76	MX
TCGA-G3-A7M6-01	3	1.92360207133	24.557835737	0.0050786055397923	0.0151507845729252	0.00839688774038311	0.0605612859990998	0	0.371774041488429	0	0	0.037760204096487	0.00780549351589219	0	0.0217370665618432	0.00463018232600388	0.1246011839347	0.0897742268930744	0.192619725986226	0.0274663619422147	0	0.0254888891251673	0	0	0.00715506027776246	0.171	0.0684819993508551	1.07112509396933	20.76	0	19.19	1	20.76	0	19.19	1	None	TCGA-G3-A7M6-01A-11D-A33Q-10	78	1.56	0.193124598354462	lihc_tcga	TCGA-G3-A7M6	NO	24	0	10	60	MX
TCGA-G3-A7M7-01	3	0.352982763594	5.70154224977	0.0237721176390672	0	0.00336810241327063	0.0539120244900451	0	0.142662505768869	0	0	0.10959621640034	0	0.00838740109364429	0.0558859621061388	0	0.235467325522707	0.0534182738868279	0.199705725307897	0.0671511029901992	0	0.0466732423809931	0	0	0	0.514	0.00807042629188135	1.09795816188708	11.86	0	11.86	0	11.86	0	11.86	0	None	TCGA-G3-A7M7-01A-12D-A34Z-10	52	1.04	0.0170333392987804	lihc_tcga	TCGA-G3-A7M7	NO	4	0	7	65	MX
TCGA-G3-A7M8-01	3	0.353165994531	7.18729989329	0	0	0.00371973423417307	0	0	0.114947553660617	0	0.00257656776807027	0.00311369419139487	0	0.0123669136673346	0.0395315869268081	0.0297399191749567	0.146839612456797	0	0.531506456237563	0.00219339548658432	0	0.112001939960541	0	0	0.0014626262351604	0.316	0.0333484025092508	1.12224898149424	14.13	0	14.13	0	14.13	0	14.13	0	None	TCGA-G3-A7M8-01A-11D-A33Q-10	29	0.58	-0.236572006437063	lihc_tcga	TCGA-G3-A7M8	NO	5	0	10	31	MX
TCGA-G3-A7M9-01	3	3.05715479318	15.703309062	0.20035831923897	0	0.00906323912986124	0.0723340848669686	0	0.0283445231222955	0	0.022477238045635	0.0589549788093491	0.00141974176150528	0	0.0602745896761974	0	0.509054373493062	0.023123074333677	0	0	0	0.014595837522479	0	0	0	0.097	0.0997123795471646	1.09974663916454	1.84	1	NA	NA	1.84	1	NA	NA	Macro	TCGA-G3-A7M9-01A-23D-A34Z-10	107	2.14	0.330413773349191	lihc_tcga	TCGA-G3-A7M9	NO	22868	0	10	70	MX
TCGA-G3-AAUZ-01	1	0.468811667442	3.08394842463	0.0317885270914832	0	0.0116884763515408	0.151776220675252	0	0.218496235464609	0	0.074398532937716	0.0602662293099855	0.0102679605780126	0	0.00957173856732865	0.0113439795478475	0	0.133040842601203	0.232956903881968	0.0271342082875432	0	0.0272701447055099	0	0	0	0.245	0.0483434727789925	1.08285746213898	15.77	0	15.77	0	15.77	0	15.77	0	None	TCGA-G3-AAUZ-01A-11D-A382-10	74	1.48	0.170261715394957	lihc_tcga	TCGA-G3-AAUZ	NO	3	0	10	48	M0
TCGA-G3-AAV0-01	3	0.304807571064	3.65657309576	0.012049126090623	0	0.00989311545080134	0.198422604990294	0	0.136601803393647	0	0.0757790778589103	0.0553234084273237	0.0108725785215322	0.00703790253844344	0.0576902838260472	0.0186672407547474	0.0122026145638214	0.167889140239676	0.166291801820982	0.0320710281220197	0	0.0392082734011308	0	0	0	0.887	-0.0262092865918258	1.12971340783297	15.64	0	15.64	0	15.64	0	15.64	0	None	TCGA-G3-AAV0-01A-11D-A36X-10	146	2.92	0.465382851448418	lihc_tcga	TCGA-G3-AAV0	NO	4	0	10	58	M0
TCGA-G3-AAV1-01	1	1.22137750806	8.76005379893	0.0934046448318928	0	0.00272568316931992	0	0	0.112405352611081	0	0	0.0803209544402604	0.0392601041627402	0	0.0310931975601418	0.0161306911388932	0.108751789409509	0.0638851530712369	0.237562209544965	0.159375363523055	0	0.0186928671362834	0	0.0363919894006214	0	0.324	0.0317999066061204	1.07414014126905	11.79	1	7.85	1	11.79	1	7.85	1	Micro	TCGA-G3-AAV1-01A-11D-A382-10	45	0.9	-0.0457574905606751	lihc_tcga	TCGA-G3-AAV1	NO	8	0	10	51	M0
TCGA-G3-AAV2-01	1	0.182993281513	7.95948083948	0.0428469225415153	0	0	0.0228778307159612	0	0.110458246346456	0	0	0	0	0.0784150065923169	0.058699441941489	0.0429806813910311	0	0.0511175672507975	0.381500459452523	0.00719839362888409	0	0.203905450139026	0	0	0	0.738	-0.0110939003402743	1.10225193705476	12.22	0	12.22	0	12.22	0	12.22	0	None	TCGA-G3-AAV2-01A-11D-A36X-10	39	0.78	-0.10790539730952	lihc_tcga	TCGA-G3-AAV2	NO	4	0	10	50	M0
TCGA-G3-AAV3-01	2	0.881069432707	8.66547747644	0.0126757110169944	0	0.0234478681657535	0.330473680753298	0	0	0.0300264693471873	0.0189644057707744	0.10247598352323	0	0	0.0468762208530619	0.0115536788666045	0.19051250494	0.0711993701419879	0.119956968190765	0.0109388915040869	0	0.0308982469262559	0	0	0	0.0629999999999999	0.129439230557743	1.04994592375155	13.53	0	13.53	0	13.53	0	13.53	0	None	TCGA-G3-AAV3-01A-11D-A36X-10	80	1.6	0.204119982655925	lihc_tcga	TCGA-G3-AAV3	NO	5	0	7	58	M0
TCGA-G3-AAV4-01	1	1.46263041074	9.70453540695	0.00689166820826004	0	0.0118253828373712	0	0	0.349664167604476	0	0	0.00863060693930755	0.138792131687659	0	0	0.0498530956107238	0	0.105266683087443	0.191221722496409	0	0	0.13785454152835	0	0	0	0.594	0.000797602101813545	1.09521100512235	0.89	1	NA	NA	0.89	1	NA	NA	None	TCGA-G3-AAV4-01A-11D-A382-10	82	1.64	0.214843848047698	lihc_tcga	TCGA-G3-AAV4	NO	4	0	10	83	M0
TCGA-G3-AAV5-01	3	0.643403064701	2.62846524043	0.0533512831071805	0	0	0.135926531527877	0	0.0944543599247023	0	0.0161656706784583	0.0656658277282344	0.0226582487307724	0	0.0536545316568903	0.0313787982038056	0.0921453244545883	0.0711448456372066	0.303781735025813	0.00729028495635887	0	0.0523825583681132	0	0	0	0.412	0.0188097798233452	1.08563185680582	11.63	0	8.74	1	11.63	0	8.74	1	Macro	TCGA-G3-AAV5-01A-11D-A36X-10	67	1.34	0.127104798364808	lihc_tcga	TCGA-G3-AAV5	NO	NA	NA	NA	67	M0
TCGA-G3-AAV6-01	3	1.0361758262	3.81403798597	0.0280410739349709	0	0.00850892842256759	0.122565157541754	0	0.180763173647394	0	0.00939532486933846	0.0333105775082962	0	0	0.0403279754229639	0.000691207438770271	0.405873015122877	0.0310087499728836	0.0758258097078514	0.00820351836220962	0	0.0554854880481223	0	0	0	0.305	0.0354221582530492	1.1124930606894	2.14	1	1.45	1	2.14	1	1.45	1	Micro	TCGA-G3-AAV6-01A-21D-A36X-10	59	1.18	0.0718820073061254	lihc_tcga	TCGA-G3-AAV6	NO	57875	0	10	53	M0
TCGA-G3-AAV7-01	3	1.15038703059	46.1407765981	0	0.0130731235254352	0	0.015363437575381	0	0.0902926732976581	0	0.0205820899417884	0.0281548581387727	0	0	0.00976777971287243	0	0.608283223854826	0.035899550805814	0.130740349189775	0.00133089164006478	0	0.0439214731082285	0	0.00259054920938386	0	0.021	0.192545691835087	1.09668178007729	11.86	0	11.86	0	11.86	0	11.86	0	Micro	TCGA-G3-AAV7-01A-11D-A382-10	69	1.38	0.139879086401236	lihc_tcga	TCGA-G3-AAV7	NO	3	0	10	38	M0
TCGA-GJ-A3OU-01	3	0.786183546942	3.73688617906	0	0	0	0	0	0.103553963739878	0.00611556595838283	0.00307228977796848	0.0446720949710173	0.0205679205242877	0	0.00408713324838962	0	0.578904629423311	0.0434671282300062	0.131411662775014	0.0297384087834763	0	0.0344092025682682	0	0	0	0	0.668961556321041	0.743316336185955	28.88	0	28.88	1	28.88	0	28.88	1	None	TCGA-GJ-A3OU-01A-31D-A382-10	52	1.04	0.0170333392987804	lihc_tcga	TCGA-GJ-A3OU	NO	8	0	25	59	MX
TCGA-GJ-A6C0-01	3	0.544167177973	32.3572084012	0.00740482848769633	0	0	0.0299679241861466	0	0.0491142909916488	0.0122894012188292	0.0229878638701538	0.0475300428943599	0.000743863232799588	0.0196065191443674	0	0	0.622919464617571	0.0980883994611092	0.0766162241390123	0.00705020382647262	0	0	0.00194609286371796	0	0.00373488106611519	0.015	0.225486624034597	1.08039350461305	1.02	1	NA	NA	1.02	1	NA	NA	Micro	TCGA-GJ-A6C0-01A-12D-A30V-10	45	0.9	-0.0457574905606751	lihc_tcga	TCGA-GJ-A6C0	NO	NA	NA	NA	75	MX
TCGA-GJ-A9DB-01	3	0.401853066183	8.65568094922	0.0660963254983765	0	0.00770804484815447	0.0379746052660663	0	0.14906098016266	0	0.0171544770395937	0.0315069091096121	0	0	0.0266718427572027	0.0387073391209447	0.188636763492602	0.100075530074799	0.210749593187584	0.0449976357233017	0	0.080659953719103	0	0	0	0.181	0.0651095591515758	1.06596530023419	2.2	1	NA	NA	2.2	1	NA	NA	None	TCGA-GJ-A9DB-01A-11D-A36X-10	67	1.34	0.127104798364808	lihc_tcga	TCGA-GJ-A9DB	NO	NA	NA	NA	68	MX
TCGA-HP-A5MZ-01	3	0.403073304622	4.9373129925	0.0129043470799106	0	0.00217621975072711	0.0408125610584521	0	0.26950884082743	0	0	0.0716845746573954	0.00886409482273023	0	0.046651451408475	0	0.0863345600475112	0.0912335152148727	0.202122195931897	0.0800992722061386	0	0.0876083669944609	0	0	0	0.0669999999999999	0.123796393081487	1.03787352289144	2.99	1	NA	NA	2.99	1	NA	NA	None	TCGA-HP-A5MZ-01A-21D-A27I-10	43	0.86	-0.0655015487564323	lihc_tcga	TCGA-HP-A5MZ	NO	NA	NA	NA	78	M0
TCGA-HP-A5N0-01	1	0.809683120412	19.5495780704	0.0182379479889728	0	0	0.0246507354335668	0	0.216312347113944	0	0	0.000531206980108239	0.0300178697196239	0.000908781701702309	0.0814570872908362	0.0615281310404762	0.0430027877021119	0.128665194961298	0.12970727026203	0.0599408640886683	0	0.205039775716661	0	0	0	0.504	0.0093781415304911	1.0906817118555	37.68	1	6.08	1	37.68	1	6.08	1	NA	TCGA-HP-A5N0-01A-11D-A28X-10	114	2.28	0.357934847000454	lihc_tcga	TCGA-HP-A5N0	NO	NA	NA	NA	90	M0
TCGA-K7-A5RF-01	1	0.409549019169	4.49523423245	0.0417383948872517	0	0	0.0959880866030003	0	0.178864155995016	0	0.00812548950195404	0.0388964939445879	0.028335820110244	0	0.0489327426945244	0.0482615941630202	0.0330253234254322	0.103746915477304	0.33728717527292	0	0	0.0296487022852596	0	0	0.00714910563948609	0.226	0.053233925349864	1.07666339856953	20.73	0	6.73	1	20.73	0	6.73	1	NA	TCGA-K7-A5RF-01A-11D-A28X-10	41	0.82	-0.0861861476162833	lihc_tcga	TCGA-K7-A5RF	YES	5	NA	NA	64	MX
TCGA-K7-A5RG-01	2	1.46477643167	4.24133195076	0.038027148421603	0	0.0443896528326747	0.399559669425808	0	0	0.0593747806860135	0.0798830544274192	0.077681417614695	0.0193294044863711	0	0.00974499794277896	0.00323384757299721	0.0942024735219023	0.0643220999079025	0.0852795286786029	0.0155202616963143	0	0.00771430653412261	0	0.00173735625079502	0	0.00600000000000001	0.296547517577023	0.973708227527168	17.05	0	17.05	0	17.05	0	17.05	0	None	TCGA-K7-A5RG-01A-11D-A28X-10	108	2.16	0.334453751150931	lihc_tcga	TCGA-K7-A5RG	NO	19	NA	NA	66	MX
TCGA-K7-A6G5-01	3	0.269222256645	3.99037045792	0.00903204729961863	0	0.00440332307558806	0.110305530642701	0	0.113373798086144	0	0.0308387202711268	0.0944939311768184	0.0321807076299649	0	0.0818505009180736	0.0241625181027007	0.0623504740997961	0.16619985652446	0.204065065713016	0.0145291391915431	0	0.0522143872684487	0	0	0	0.291	0.0375618626444657	1.0969211056812	16.82	0	16.82	0	16.82	0	16.82	0	None	TCGA-K7-A6G5-01A-11D-A30V-10	67	1.34	0.127104798364808	lihc_tcga	TCGA-K7-A6G5	NO	NA	NA	NA	66	MX
TCGA-K7-AAU7-01	3	1.66800408041	18.5151314946	0.0739100326015723	0	0.00806873868037941	0.0170463830052189	0	0.0816282401273549	0	0.0463977954949317	0.0268679898128128	0	0	0.0357054309733666	0	0.348382761101875	0.0867862386297991	0.138653353469038	0.0444188112991814	0	0	0.0141220375895159	0	0.0780121872149535	0.197	0.0591381271096221	1.10168966391055	11.79	0	1.91	1	11.79	0	1.91	1	Micro	TCGA-K7-AAU7-01A-11D-A382-10	60	1.2	0.0791812460476248	lihc_tcga	TCGA-K7-AAU7	NO	290	0	10	61	MX
TCGA-KR-A7K0-01	3	0.491320253642	9.96394806328	0.0430003895790279	0	0	0.0113059674210321	0	0.244985107386095	0	0	0.0321445578866094	0	0	0.0706101689558288	0.0275654484599428	0.150872133354917	0.102901683125114	0.202287962652556	0.0349288766606842	0	0.0793977045181929	0	0	0	0.122	0.0881975152118924	1.0566988033173	2.14	1	NA	NA	2.14	1	NA	NA	None	TCGA-KR-A7K0-01A-12D-A33Q-10	79	1.58	0.198657086954423	lihc_tcga	TCGA-KR-A7K0	NO	11	0	8	65	M0
TCGA-KR-A7K2-01	1	0.36462591993	9.19762818675	0.0287128395394491	0	0.00703033990667789	0.0093981587258918	0	0.550120077464437	0	0	0.0894305654108312	0	0	0.0350422386366622	0.0078707011312477	0	0.0607181078872224	0.195259054253303	0	0.00104531902446237	0.0153725980198154	0	0	0	0.667	-0.00515672101171346	1.12199708092324	27.23	0	27.23	0	27.23	0	27.23	0	None	TCGA-KR-A7K2-01A-12D-A33Q-10	43	0.86	-0.0655015487564323	lihc_tcga	TCGA-KR-A7K2	NO	14	0	8	64	M0
TCGA-KR-A7K7-01	2	0.539518470188	3.14764903939	0	0.00630872729776078	0.013358695819187	0.382881943563558	0	0	0.00396553348007927	0.0528522375333114	0.151279416174038	0	0	0.108287710226469	0.0141311740225011	0.081202113102466	0.0400613347568411	0.122789767867338	0.00520965593475829	0	0.0176716902216918	0	0	0	0.274	0.0406061785954859	1.1161950787155	31.24	0	7.85	1	31.24	0	7.85	1	Micro	TCGA-KR-A7K7-01A-11D-A33K-10	59	1.18	0.0718820073061254	lihc_tcga	TCGA-KR-A7K7	NO	308836	0	8	61	M0
TCGA-KR-A7K8-01	2	0.765427216074	16.2636996988	0.019084956316086	0	0.0407769249916109	0.388373116382567	0	0.0173438804760362	0.0680906019041367	0	0.0128488455346882	0.0531542374609208	0	0.0422565011973791	0.0147258119996272	0.0324739531237598	0.099128693519266	0.0968084592777612	0.0290492856957455	0	0.0858847321204149	0	0	0	0.186	0.0636486814578311	1.08542264557131	29.76	0	29.76	0	29.76	0	29.76	0	None	TCGA-KR-A7K8-01A-11D-A33K-10	42	0.84	-0.0757207139381184	lihc_tcga	TCGA-KR-A7K8	NO	154	0	8	57	M0
TCGA-LG-A6GG-01	3	0.606670792857	8.65542893392	0.0482897701924167	0	0.0166685746095176	0.0403494177269425	0	0.253162022233045	0	0.0263520914458282	0.0521968230947419	0	0	0.0626320244418676	0.0262963924210158	0.0326047212628044	0.0512221730809387	0.281187558029013	0.0904898263094101	0	0.0185486051524588	0	0	0	0.958	-0.0394302590832543	1.10182967170613	12.71	0	12.71	0	12.71	0	12.71	0	Micro	TCGA-LG-A6GG-01A-11D-A30V-10	171	3.42	0.534026106056135	lihc_tcga	TCGA-LG-A6GG	NO	NA	NA	NA	79	M0
TCGA-LG-A9QC-01	3	0.497702514578	8.55830450481	0.0698602737025247	0	0	0	0	0.337192909880295	0	0	0.0476924068590807	0	0.000324139671104148	0.0586622970479165	0.0289457707788398	0.0503494351082761	0.0695222398859437	0.275200975469378	0	0	0.0622495515966419	0	0	0	0.863	-0.023119433153166	1.09810235273028	13.96	0	13.96	0	13.96	0	13.96	0	Micro	TCGA-LG-A9QC-01A-11D-A36X-10	39	0.78	-0.10790539730952	lihc_tcga	TCGA-LG-A9QC	NA	NA	NA	NA	48	M0
TCGA-LG-A9QD-01	1	0.29595575109	3.9854302714	0.043231481482806	0	0	0.143734715137895	0	0.252136229586474	0	0	0.074361902777193	0.0246100538954196	0	0.0235464499712745	0	0	0.154564290754146	0.212074166362928	0	0.028641448943754	0.0430992610881098	0	0	0	0.778	-0.0151962474308195	1.1216392324882	12.02	0	12.02	0	12.02	0	12.02	0	None	TCGA-LG-A9QD-01A-11D-A382-10	89	1.78	0.250420002308894	lihc_tcga	TCGA-LG-A9QD	NO	NA	NA	NA	68	M0
TCGA-MI-A75C-01	1	0.698874149215	13.5911239498	0.0549146111602153	0	0.0114486441112085	0.104546865083202	0	0.193056694285345	0.00451561232361602	0	0.196111442437172	0.0748761985510718	0	0	0	0.108139278408703	0.0752805225849421	0.163942672343285	0	0	0.0119945204020571	0	0	0.00117293830918154	0.443	0.0157722473587828	1.09426241262157	9.56	0	9.56	0	9.56	0	9.56	0	None	TCGA-MI-A75C-01A-11D-A32G-10	101	2.02	0.305351369446624	lihc_tcga	TCGA-MI-A75C	NO	4	0	9	64	M0
TCGA-MI-A75E-01	3	0.598790904079	4.402014134	0.0252264661187176	0	0.00246268562448235	0.112335096445974	0	0.310759650623169	0	0	0.0364362552687103	0.00339097225043331	0	0.0637527356854251	0.0197796273824865	0.0686259454531693	0.0775637711475287	0.146779066793855	0.0675907636559113	0	0.0623908260751055	0	0	0.00290613747503219	0.298	0.0365170389085656	1.07945582903531	16.66	0	16.66	0	16.66	0	16.66	0	Micro	TCGA-MI-A75E-01A-11D-A32G-10	109	2.18	0.338456493604605	lihc_tcga	TCGA-MI-A75E	NO	5	0	9	61	M0
TCGA-MI-A75G-01	3	0.571506940109	9.3568286737	0.0671352504574772	0	0	0	0	0.193558408263162	0.000808903987479837	0	0.00521356518583455	0	0.0239730044611298	0	0.0371674003522249	0.11442147642277	0.0829602034501833	0.26812887521202	0.000424346206331444	0	0.206208566001387	0	0	0	0.453	0.0145975931427004	1.08462333946111	22.93	0	22.93	0	22.93	0	22.93	0	None	TCGA-MI-A75G-01A-11D-A32G-10	207	4.14	0.617000341120899	lihc_tcga	TCGA-MI-A75G	NO	6	0	9	63	M0
TCGA-MI-A75H-01	1	0.782160599995	5.33033921227	0.0258860901548811	0	0.00862494748682004	0.186744345643104	0	0.175523137822616	0	0	0.0408175176851029	0.00528884533141481	0.0217294543180817	0.0792414920843533	0.0937552230908904	0.0251522916733292	0.115290341813428	0.146945344038328	0.0242457104037367	0	0.0507552584539146	0	0	0	0.093	0.104304291746052	1.05869019502055	24.54	0	10.09	1	24.54	0	10.09	1	Micro	TCGA-MI-A75H-01A-11D-A32G-10	119	2.38	0.376576957056512	lihc_tcga	TCGA-MI-A75H	NO	11	0	9	77	MX
TCGA-MI-A75I-01	3	1.7785399502	13.5900573412	0	0	0	0.232878269470265	0	0.0351912735478732	0	0.0586902100779259	0.115874087492921	0	0	0.0159117482964523	0.0129688582962904	0.231582890548041	0.0458205956798704	0.161695825676139	0	0	0.0607722339156157	0	0.0113840570509026	0.0172299499477031	0.104	0.0944925986495819	1.06160219462065	20.7	0	8.71	1	20.7	0	8.71	1	NA	TCGA-MI-A75I-01A-11D-A32G-10	156	3.12	0.494154594018443	lihc_tcga	TCGA-MI-A75I	NA	NA	NA	NA	61	MX
TCGA-MR-A520-01	3	0.301736039554	3.19845000468	0.0428684934041721	0	0.0102319171082461	0.111023916241927	0	0.203167632886827	0.00571168194910447	0	0.0356593234390311	0	0.0526459991867325	0.00786889380920346	0.00352190214815335	0.113828298124318	0.0605543669636762	0.253259154556465	0.0189326809608074	0	0.0807257392213357	0	0	0	0.524	0.00745096612008445	1.08433954438272	7.52	0	7.52	0	7.52	0	7.52	0	NA	TCGA-MR-A520-01A-11D-A25V-10	16	0.32	-0.494850021680094	lihc_tcga	TCGA-MR-A520	NA	NA	NA	NA	58	MX
TCGA-MR-A8JO-01	3	1.0978533154	13.8352304346	0.033164480509773	0	0.00772110721584352	0.110969799036607	0	0.248795105561831	0	0.00256094128330156	0.0859606592502906	0.0593038006629612	0	0.019849442194519	0	0.157910426388497	0.0959091450713785	0.133467967775896	0.0123487302265995	0	0.0320383948225035	0	0	0	0.021	0.190467289157199	1.01911923353529	10.84	0	10.84	0	10.84	0	10.84	0	None	TCGA-MR-A8JO-01A-12D-A35Z-10	30	0.6	-0.221848749616356	lihc_tcga	TCGA-MR-A8JO	NO	2	NA	NA	34	MX
TCGA-NI-A4U2-01	3	0.376417548051	4.30949850223	0.0396031593554749	0	0	0	0	0.0865872704490213	0	0.0061825735105149	0.0423962463287558	0	0.0802904437216836	0	0.0934016238767149	0.33943444247274	0.0875759140190739	0.172792645971882	0.0108390054743124	0	0.0408966748198268	0	0	0	0.0659999999999999	0.125186394341919	1.06524760405474	58.84	1	42.21	1	58.84	1	42.21	1	None	TCGA-NI-A4U2-01A-11D-A28X-10	93	1.86	0.269512944217916	lihc_tcga	TCGA-NI-A4U2	NO	5	NA	NA	71	MX
TCGA-NI-A8LF-01	3	0.891040145436	13.6560699823	0.0720970990407516	0	0.00612565699176444	0.130340870147162	0	0.224850999460515	0	0	0.0106383509709763	0	0.0509659901001568	0	0.027568769750452	0.0189133561167982	0.055040216775971	0.219922085090037	0	0.00666346960912406	0.176873135946292	0	0	0	0.826	-0.0192172126979452	1.09028694230533	26.25	0	26.25	0	26.25	0	26.25	0	None	TCGA-NI-A8LF-01A-11D-A35Z-10	91	1.82	0.260071387985075	lihc_tcga	TCGA-NI-A8LF	NO	NA	NA	NA	74	MX
TCGA-O8-A75V-01	3	1.11044021128	4.36247647787	0.0137788696328389	0	0.00471619658197321	0.189873121709464	0	0.130357618837906	0.00338510319708917	0	0.0903284696858917	0	0	0.0298278875304084	0.016248490746437	0.136737904809385	0.059028167158913	0.221607851149333	0.0459360499560619	0	0.0581742690042987	0	0	0	0.223	0.0545543519023615	1.07035216214342	17.67	0	17.67	0	17.67	0	17.67	0	None	TCGA-O8-A75V-01A-11D-A32G-10	67	1.34	0.127104798364808	lihc_tcga	TCGA-O8-A75V	NO	7	0	7	54	MX
TCGA-PD-A5DF-01	3	0.462228539912	9.18198058974	0.00849834582315478	0	0	0.0129444956783643	0	0.0593435468466246	0	0.00988704353962315	0.0736941681508755	0	0	0.00539908644761113	0	0.610111890867255	0.108966409222721	0.0630619517757761	0.00523517491972881	0	0.0428578867282648	0	0	0	0.005	0.303137727987591	1.02420260601018	20.99	1	NA	NA	20.99	1	NA	NA	NA	TCGA-PD-A5DF-01A-11D-A27I-10	40	0.8	-0.0969100130080564	lihc_tcga	TCGA-PD-A5DF	NO	NA	NA	NA	58	M0
TCGA-QA-A7B7-01	1	1.55366830346	7.05275817299	0.0494755304225278	0	0	0.0647723406135244	0	0.240759986789142	0	0.0545888874016263	0.155745032261168	0.0125035926652389	0	0.0955779122001562	0	0	0.0276434230254684	0.185663691435304	0.0268976983580004	0.0103737982402195	0.032637887200021	0	0	0.0433602193876038	0.852	-0.0220172604842426	1.11210647791007	3.09	0	2.89	1	3.09	0	2.89	1	Micro	TCGA-QA-A7B7-01A-11D-A32G-10	71	1.42	0.152288344383056	lihc_tcga	TCGA-QA-A7B7	NO	1751	0	8	48	MX
TCGA-RC-A6M3-01	3	1.37808177163	24.570715306	0.0437047704457783	0	0.000193507312270353	0.139461820449844	0	0.164550871935155	0.086207621731637	0.0775554977337684	0.0619474261840581	0	0.0305396722986465	0	0	0.12576729560511	0.0617002451346949	0.190760402048265	0.0102261332476642	0	0.00738473587310799	0	0	0	0.786	-0.0155899746960978	1.09897267127957	0	0	0	0	0	0	0	0	Micro	TCGA-RC-A6M3-01A-11D-A32G-10	70	1.4	0.146128035678238	lihc_tcga	TCGA-RC-A6M3	NO	NA	NA	NA	24	M0
TCGA-RC-A6M4-01	3	0.537958715845	9.16645327239	0.0729184911114791	0	0	0.0173807011963062	0	0.0516797951497976	0	0	0.0609053765597202	0	0	0.0969784576550465	0.00858236057675897	0.1291848045027	0.161005938155894	0.313432509284361	0.0151701853284182	0	0.066676600094434	0	0.00608478038508497	0	0.373	0.02430561576015	1.10868108173623	0.72	0	0.72	0	0.72	0	0.72	0	None	TCGA-RC-A6M4-01A-11D-A32G-10	146	2.92	0.465382851448418	lihc_tcga	TCGA-RC-A6M4	NO	5	0	44	74	MX
TCGA-RC-A6M5-01	3	0.598966832384	7.02674095093	0.00534425771553199	0	0.0180295636319426	0.0124902761620845	0	0.359951552547017	0	0	0.00636931889978082	0	0.00414841693619164	0.0894652026007537	0.0248805969363499	0.0136940102899253	0.0427272132723265	0.238926858268929	0.00622413016389824	0	0.177748602575269	0	0	0	0.665	-0.00467559482707433	1.09281535236839	0.49	0	0.49	0	0.49	0	0.49	0	None	TCGA-RC-A6M5-01A-11D-A32G-10	24	0.48	-0.318758762624413	lihc_tcga	TCGA-RC-A6M5	NO	NA	NA	NA	20	M0
TCGA-RC-A6M6-01	3	1.20301769671	10.3375858878	0.0252440204298987	0	0.00479399049692096	0.0634323972440004	0	0.110879989163693	0	0.0397504764486479	0.150516281653164	0	0	0.0228144916247939	0.00312581239245018	0.31178910162642	0.0721088271328368	0.141703280211495	0.0234106173914734	0	0.0304307141842058	0	0	0	0.38	0.0233063676643396	1.10141148408305	0.3	0	0.3	0	0.3	0	0.3	0	None	TCGA-RC-A6M6-01A-11D-A32G-10	164	3.28	0.515873843711679	lihc_tcga	TCGA-RC-A6M6	NO	12986	0	44	75	M0
TCGA-RC-A7S9-01	3	0.419873381558	10.9046583355	0.0489093350430681	0	0.00686932922275373	0.0872921251663087	0	0.0743803548708226	0.0168015053440292	0.0619130073752046	0.117703336297696	0.0423692502214875	0.00264639533699913	0.0232092117152382	0.00532185928522913	0.110862383347892	0.165882679711455	0.122333153579096	0.0706031559292976	0	0.0429029175534236	0	0	0	0.743	-0.0114573603673911	1.10520402495338	21.02	0	21.02	0	21.02	0	21.02	0	None	TCGA-RC-A7S9-01A-11D-A33Q-10	51	1.02	0.00860017176191757	lihc_tcga	TCGA-RC-A7S9	NO	10	0	20	47	M0
TCGA-RC-A7SB-01	3	0.327986438564	4.179456292	0.0444965958053306	0	0	0.0836564395800119	0	0.0565522163681884	0	0.0511372158779294	0.0482984381603915	0.0141128224240806	0	0.0550014519254635	0	0.128599371162255	0.13732745386407	0.261567284279373	0.0453560262604114	0	0.0738946842924943	0	0	0	0.14	0.0798489922511846	1.06744206153397	19.32	0	19.32	0	19.32	0	19.32	0	None	TCGA-RC-A7SB-01A-21D-A34Z-10	48	0.96	-0.0177287669604316	lihc_tcga	TCGA-RC-A7SB	NO	3	0	20	53	M0
TCGA-RC-A7SF-01	3	0.418268843882	8.01697758347	0.0432207118680583	0	0.00836221324652664	0.124027778116951	0	0.110953766456189	0.00743722536717601	0.0701158250823913	0.172353715453844	0.013122763182595	0	0.0497438694925508	0	0.120045134121068	0.125929399932857	0.0989384925540699	0.0393286481901022	0	0.016420456935621	0	0	0	0.247	0.0474540185308387	1.08392154451202	19.02	0	16.49	1	19.02	0	16.49	1	None	TCGA-RC-A7SF-01A-11D-A34Z-10	67	1.34	0.127104798364808	lihc_tcga	TCGA-RC-A7SF	NO	87	0	20	66	M0
TCGA-RC-A7SH-01	3	1.28970004129	7.64900213888	0.0520542967410661	0	0.0102420329422952	0.14142325976509	0	0.155592402908349	0	0.0698768272999958	0.114585419726158	0	0	0.0929698267524517	0.00255856264729711	0.137642452560938	0.0853703189632496	0.0721188922113621	0.00803636114694021	0	0.0575293463348076	0	0	0	0.508	0.0086169178244505	1.10044714645055	15.37	0	2.99	1	15.37	0	2.99	1	Micro	TCGA-RC-A7SH-01A-11D-A382-10	59	1.18	0.0718820073061254	lihc_tcga	TCGA-RC-A7SH	NO	2466	0	20	42	M0
TCGA-RC-A7SK-01	3	0.441179877525	7.97540202716	0.0253093820842976	0	0.0051635004865379	0.236110861003414	0	0.0641516078522625	0	0.0595462226421594	0.110970188584743	0	0	0.0846041351327743	0.00926235543622884	0.0452217079848023	0.0733111886122494	0.215334784349395	0.00905470753522677	0	0.0619593582959099	0	0	0	0.976	-0.0458138422820319	1.12183247187042	15.51	0	10.25	1	15.51	0	10.25	1	Micro	TCGA-RC-A7SK-01A-11D-A34Z-10	128	2.56	0.40823996531185	lihc_tcga	TCGA-RC-A7SK	NO	25	0	20	59	M0
TCGA-RG-A7D4-01	2	1.97665846591	9.83594851116	0	0.00931319764105046	0.101783749050692	0.327356693591091	0	0	0.0122568918851289	0.0885942916829535	0.107827391443697	0	0	0.0613880375676405	0.0216146186728037	0.169098918715273	0.0331915640608123	0.0515610262109011	0.00239745508872158	0	0.0136161643892346	0	0	0	0.017	0.208814787374998	1.0133343474802	36.07	0	36.07	0	36.07	0	36.07	0	NA	TCGA-RG-A7D4-01A-12D-A33Q-10	89	1.78	0.250420002308894	lihc_tcga	TCGA-RG-A7D4	NO	5650	0	9	69	M0
TCGA-T1-A6J8-01	3	0.412341743242	4.24893556502	0	0	0.0156024893774901	0.0924908613350558	0	0.157035677458413	0	0	0.0572551292492565	0	0	0.0342715340506105	0.0137712382834153	0.0286684369143081	0.0700759170510812	0.269408448518617	0.21338456279492	0	0.0478300481732326	0	0	0.000205656793600679	0.224	0.0543325151394716	1.06701408154243	0.76	0	0.76	0	0.76	0	0.76	0	None	TCGA-T1-A6J8-01A-11D-A32G-10	72	1.44	0.15836249209525	lihc_tcga	TCGA-T1-A6J8	NA	NA	NA	NA	68	M0
TCGA-UB-A7MA-01	3	1.21234326724	12.2033143372	0.0601495924585666	0	0	0.0993714245588972	0	0.27913816453023	0	0.00939636604494692	0.0361171024957695	0	0	0.0766369667828711	0.0183945489680009	0.0296801076141369	0.0798848870999672	0.128070638533575	0.137757154638075	0	0.0328498673566641	0	0	0.0125531789182994	0.748	-0.0122737528219291	1.09638500119571	27.86	0	15.7	1	27.86	0	15.7	1	Micro	TCGA-UB-A7MA-01A-11D-A33Q-10	72	1.44	0.15836249209525	lihc_tcga	TCGA-UB-A7MA	NO	2008	0	8	62	M0
TCGA-UB-A7MB-01	3	0.719249738195	8.26516928383	0.0109516728656831	0	0	0.0457602125867978	0	0.217213894373983	0	0.0941150543686299	0.00786975697959152	0.0267267821333973	0	0.114168313038227	0.0248381003763341	0.10202942171285	0.0959116003691484	0.173983191945182	0	0	0.0703344354992416	0	0	0.0160975637509341	0.748	-0.0123635825367877	1.10670556312457	19.74	0	1.58	1	19.74	0	1.58	1	Micro	TCGA-UB-A7MB-01A-11D-A33Q-10	1250	25	1.39794000867204	lihc_tcga	TCGA-UB-A7MB	NO	1865	0	8	24	MX
TCGA-UB-A7MC-01	3	1.35002187716	11.0556803097	0.0369058910360751	0	0	0	0.0492382163970538	0.226474229016553	0	0	0	0	0.0127105652647694	0.0657109147486882	0.0769876865261632	0.0425328906416934	0.0935404982655135	0.195882374662724	0.020578346280717	0	0.167469310372254	0	0.0081594979646953	0.00380957882310072	0.592	0.000996914525319857	1.08300217629809	16.43	0	11.79	1	16.43	0	11.79	1	Micro	TCGA-UB-A7MC-01A-11D-A33Q-10	63	1.26	0.100370545117563	lihc_tcga	TCGA-UB-A7MC	NO	126	0	8	59	MX
TCGA-UB-A7MD-01	3	0.625854567533	12.0429211178	0.0323219245635676	0	0	0.031401541682538	0	0.161200506064219	0	0	0.0778984049265484	0.00411504844326156	0	0.0773033696984523	0.00946577274905549	0.1161531046332	0.114376439520944	0.243361994042749	0.0879860323091474	0	0	0.040501383531556	0	0.00391447783476142	0.139	0.080414900312635	1.06830788192388	1.71	1	NA	NA	1.71	1	NA	NA	Micro	TCGA-UB-A7MD-01A-12D-A34Z-10	96	1.92	0.28330122870355	lihc_tcga	TCGA-UB-A7MD	NO	23	0	8	67	MX
TCGA-UB-A7ME-01	3	1.1510459612	6.71577456033	0.0349997163476366	0	0	0.18523074262833	0	0.114123099079457	0.00519826004907902	0.0196505676349838	0.18300993543311	0	0	0.0238488034069843	0	0.24174552743321	0.0597587743316105	0.100330671365614	0.0119815344691001	0	0.0201223678208844	0	0	0	0.04	0.164813709998004	1.03422063207177	15.97	0	15.97	0	15.97	0	15.97	0	None	TCGA-UB-A7ME-01A-11D-A33K-10	80	1.6	0.204119982655925	lihc_tcga	TCGA-UB-A7ME	NO	1388	0	8	51	MX
TCGA-UB-A7MF-01	3	0.530016252706	22.6935058868	0.0409807445836172	0	0.0101852123948843	0.299028035335649	0	0.078191289245016	0.00157981982151158	0.00885978637148904	0.0988836002916749	0	0.0162974165743071	0.0359705056775051	0.0353726790747593	0.0200864105396443	0.17850030782684	0.0802337091061019	0.0437854852007852	0	0.0520449979562148	0	0	0	0.00800000000000001	0.275243205283212	0.990188492879261	7.03	1	4.37	1	7.03	1	4.37	1	Micro	TCGA-UB-A7MF-01A-11D-A33K-10	95	1.9	0.278753600952829	lihc_tcga	TCGA-UB-A7MF	NO	2505	0	8	56	MX
TCGA-UB-AA0U-01	1	1.38819691162	8.90327345595	0.0403658479735873	0	0.00468102946493512	0.0395104974259041	0	0.263417525684096	0	0	0.0251022086003988	0.00259349712778507	0	0.0636537182188918	0.0391349650421734	0.00904498318557276	0.142007281988622	0.141974538684263	0.156951750933028	0	0.0684876261598834	0	0	0.00307452951085883	0.388	0.0221274967969409	1.08279962007369	10.74	0	3.48	1	10.74	0	3.48	1	None	TCGA-UB-AA0U-01A-11D-A382-10	69	1.38	0.139879086401236	lihc_tcga	TCGA-UB-AA0U	NO	26	0	8	60	MX
TCGA-UB-AA0V-01	1	0.527766868016	7.50304815654	0	0	0	0.0771508349431245	0	0.210994954090099	0	0.00160173011267939	0	0.0225721108337788	0	0.0785933877855944	0.00347725559486304	0.0265815820345241	0.126293084137735	0.25853048019598	0.0859033603942558	0	0.0879720620910156	0	0	0.0203291577863504	0.646	-0.00299531191886286	1.1004202057835	10.32	0	10.32	0	10.32	0	10.32	0	None	TCGA-UB-AA0V-01A-11D-A382-10	35	0.7	-0.154901959985743	lihc_tcga	TCGA-UB-AA0V	NO	3	0	8	69	MX
TCGA-WJ-A86L-01	1	0.614126603537	14.5738676108	0.0810497949812196	0	0	0.0170592789747618	0	0.202972529931485	0	0	0	0.0489947891164134	0	0.0449443934409862	0	0.3337922461836	0.166644133320779	0.0133167260756786	0.0103473901065129	0	0.0309905626691617	0	0	0.0498881551994017	0.069	0.119855080899401	1.07468288434311	11.33	0	11.33	0	11.33	0	11.33	0	None	TCGA-WJ-A86L-01A-12D-A45V-10	118	2.36	0.372912002970107	lihc_tcga	TCGA-WJ-A86L	NO	16	NA	6	68	MX
TCGA-WQ-A9G7-01	3	1.3543101552	25.1060470576	0.0179296816544192	0	0.0333162857659536	0.0746317138153642	0	0.129011610690795	0	0.0734032879224221	0.0348309034769828	0	0	0.0755891145613706	0.0333641115686259	0.247463920382376	0.0583147069520955	0.181788094293851	0.0101882600808223	0	0.0278623669453142	0	0	0.00230594188960751	0.119	0.0894142213409188	1.06299132954234	0.99	0	0.99	0	0.99	0	0.99	0	None	TCGA-WQ-A9G7-01A-11D-A36X-10	412	8.24	0.915927211697116	lihc_tcga	TCGA-WQ-A9G7	NO	NA	NA	NA	71	M0
TCGA-WQ-AB4B-01	3	0.378034176186	4.66430972452	0.00789234136694661	0	0	0.0427853338822972	0	0.2621276167486	0	0	0.0605270504899236	0	0	0.112838640030057	0.0178810007265231	0.109084470264071	0.0621515692507625	0.173709840475341	0.0279839187001857	0	0.123018218065293	0	0	0	0.472	0.0125930368852853	1.08912591050653	12.98	0	8.97	1	12.98	0	8.97	1	Micro	TCGA-WQ-AB4B-01A-11D-A40P-10	56	1.12	0.0492180226701817	lihc_tcga	TCGA-WQ-AB4B	NO	5	0	15	62	M0
TCGA-WX-AA44-01	3	1.15710441088	14.8141857579	0.091905546549806	0	0.00859408163660024	0.0389133643757913	0	0.255064507121428	0	0	0.0357889259883221	0	0	0.0152541925758998	0.00355837855244791	0.171985411113447	0.159280633506234	0.133619279677806	0.0302709867727445	0	0.0557646921294733	0	0	0	0.26	0.0450127760105517	1.08342330487511	20.2	0	8.08	1	20.2	0	8.08	1	None	TCGA-WX-AA44-01A-11D-A38X-10	67	1.34	0.127104798364808	lihc_tcga	TCGA-WX-AA44	NO	48	0	6	64	MX
TCGA-WX-AA46-01	1	0.489880800837	5.46204402742	0.0240243936623165	0	0.00599160499351945	0.0187074547443692	0	0.145661606332278	0	0.00693871780470215	0.00179538126755571	0.0450207921732083	0	0.103110868949456	0.13951314018926	0.0337973018658026	0.0908251527255171	0.333108249472909	0	0	0	0.0354619017774389	0	0.0160434340416675	0.507	0.00903834844194321	1.10569171896531	24.84	0	24.84	0	24.84	0	24.84	0	Macro	TCGA-WX-AA46-01A-11D-A38X-10	53	1.06	0.0253058652647703	lihc_tcga	TCGA-WX-AA46	NO	1	0	6	61	MX
TCGA-WX-AA47-01	3	0.438420895571	12.7754481755	0.112972930110068	0	0.0635490418131341	0	0	0.204775380048948	0	0	0.047238788783619	0	0.219524052861685	0	0.0376339117453284	0.263329561409853	0.0200710773369816	0.0140327236421455	0	0.00511567992649068	0.0113891816542915	0	0	0.000367670667455444	0.202	0.0579310953570648	1.07968093468077	18.27	1	15.93	1	18.27	1	15.93	1	Macro	TCGA-WX-AA47-01A-11D-A38X-10	34	0.68	-0.167491087293764	lihc_tcga	TCGA-WX-AA47	NO	1	0	6	33	MX
TCGA-XR-A8TC-01	3	1.73116806484	14.8505702569	0.0304213786281368	0	0	0.0304621543702928	0	0.501645866474133	0	0	0.0177522120848313	0	0	0.053219249252493	0.025791634569385	0.0225416467169583	0.0349776365802651	0.200115504365321	0.00521332151677562	0	0.0778593954414084	0	0	0	0.931	-0.0339743841964363	1.11810084923001	43.99	0	43.99	0	43.99	0	43.99	0	None	TCGA-XR-A8TC-01A-11D-A35Z-10	45	0.9	-0.0457574905606751	lihc_tcga	TCGA-XR-A8TC	YES	47	6	6	43	MX
TCGA-XR-A8TD-01	2	0.687935792377	19.4068112383	0.0121494269413469	0	0.0273639834600706	0.256199852698885	0	0	0.0932584787475206	0	0	0.0293453939105145	0	0.0486816038015197	0	0.23331622169361	0.0927139048770806	0.150678800801978	0.0185360815051241	0	0.0305411998555496	0	0	0.00721505170679976	0.001	0.356620893217994	0.941561684601254	33.84	0	33.84	0	33.84	0	33.84	0	None	TCGA-XR-A8TD-01A-12D-A38X-10	51	1.02	0.00860017176191757	lihc_tcga	TCGA-XR-A8TD	NO	188	6	6	49	M0
TCGA-XR-A8TE-01	1	1.79307593401	13.1496655475	0.10634723404796	0	0.00540830791410096	0.0220370802193475	0	0.418557339320521	0	0	0	0.00595706702370151	0	0.0419435111590592	0.0526352383028487	0.0300014382414694	0.0929615118441013	0.196336469046902	0.00796724186149763	0	0	0.0198475610184899	0	0	0.641	-0.00274944774061796	1.09812161473936	30.39	0	6.9	1	30.39	0	6.9	1	None	TCGA-XR-A8TE-01A-11D-A35Z-10	11	0.22	-0.657577319177794	lihc_tcga	TCGA-XR-A8TE	NO	809	6	6	16	MX
TCGA-XR-A8TF-01	2	1.05542689281	8.91468376286	0.0757143292870308	0	0.0121523780073848	0.250788422316208	0	0.0815733523093401	0.0436841433068464	0.0766734952340129	0.0397350143041228	0.0298890988145816	0	0	0.0133051093939169	0.0751924427019496	0.0841155119721729	0.217176702352433	0	0	0	0	0	0	0.746	-0.0119345326214098	1.10254975586865	22.77	1	7.59	1	22.77	1	7.59	1	None	TCGA-XR-A8TF-01A-11D-A35Z-10	121	2.42	0.383815365980431	lihc_tcga	TCGA-XR-A8TF	NO	39	6	6	74	MX
TCGA-XR-A8TG-01	3	0.920514368293	10.3378100382	0.0756208909020258	0	0.0145397198961715	0.0207859244356763	0	0.188993265213443	0	0.000349627196510878	0.0735792466769944	0.0218891396489757	0	0.0785197749906851	0.0159680457304992	0.0904555667392737	0.128763510062714	0.092857749232345	0.0755390136071849	0	0	0.112098064937922	0	0.0100404607295781	0.607	4.34841627801636e-05	1.1008862325266	29.5	0	11.5	1	29.5	0	11.5	1	None	TCGA-XR-A8TG-01A-11D-A35Z-10	77	1.54	0.187520720836463	lihc_tcga	TCGA-XR-A8TG	YES	1	6	6	58	M0
TCGA-YA-A8S7-01	1	0.805015355538	20.4560968492	0.0005069796121531	0.00257185713545492	0	0.0280311174692017	0	0.107920374893811	0	0	0.0108280239577605	0	0.00275838017516992	0.0415418181522378	0.221243305651505	0.00808441464578767	0.0533920725287038	0.380892396262823	0.00216623101512146	0	0.132971400816121	0	0	0.00709162768414956	0.222	0.0546036596840907	1.08098783846186	13.53	1	13.07	1	13.53	1	13.07	1	None	TCGA-YA-A8S7-01A-11D-A36X-10	60	1.2	0.0791812460476248	lihc_tcga	TCGA-YA-A8S7	NO	56	NA	8	68	MX
TCGA-ZP-A9CV-01	1	0.346875170858	6.89641297957	0.0447936550055041	0	0	0.0262542517335688	0	0.398643225892053	0	0	0.00574686285508767	0.0317781988376045	0	0.0274478162026052	0.0238856440306418	0.00412983086087773	0.168998995884611	0.153035812560968	0.000285902857104686	0	0.0897681900948499	0	0	0.0252316131845236	0.289	0.0379560155775319	1.0936923874926	35.74	1	NA	NA	35.74	1	NA	NA	None	TCGA-ZP-A9CV-01A-11D-A382-10	94	1.88	0.27415784926368	lihc_tcga	TCGA-ZP-A9CV	NO	48	0	8	59	MX
TCGA-ZP-A9CY-01	1	0.374622359307	4.81740142456	0.064557940478004	0	0	0.0473131041619231	0	0.06341177737481	0	0	0.0688007026258708	0.00319728281652937	0	0.0424073931760552	0.0415095483886183	0.143446088307467	0.161186703220643	0.272733926182103	0.0134324682159476	0	0.0768788827951223	0	0	0.00112418225690558	0.157	0.0726012825340686	1.07843123384009	25.69	0	25.69	0	25.69	0	25.69	0	None	TCGA-ZP-A9CY-01A-11D-A382-10	75	1.5	0.176091259055681	lihc_tcga	TCGA-ZP-A9CY	NO	NA	NA	NA	66	MX
TCGA-ZP-A9CZ-01	3	0.712004646987	6.80437755661	0.0164041817654828	0	0.0234850188701881	0.117484195038894	0	0.176998751841484	0	0.022608654313976	0.0693604791353936	0	0	0.0308953437267609	0.00931928104493151	0.0592797658692004	0.152157256113699	0.136392192309419	0.135935650780243	0	0.0496792291903289	0	0	0	0.131	0.0829548657400329	1.06075271602236	23.19	0	23.19	0	23.19	0	23.19	0	None	TCGA-ZP-A9CZ-01A-11D-A382-10	46	0.92	-0.0362121726544447	lihc_tcga	TCGA-ZP-A9CZ	NO	8	0	8	72	MX
TCGA-ZP-A9D0-01	1	0.309965361607	6.10359841119	0.00946540282693036	0	0	0	0	0.328629120981433	0	0.00344527563879973	0.0438787306505483	0	0.03555547975666	0.0107337060678091	0.0765520151393242	0	0.06268021884044	0.286052046865481	0.0169345522790931	0	0.126073450953481	0	0	0	0.878	-0.0252873010724055	1.09342500593302	35.84	0	35.84	0	35.84	0	35.84	0	None	TCGA-ZP-A9D0-01A-11D-A36X-10	50	1	0	lihc_tcga	TCGA-ZP-A9D0	NO	NA	NA	NA	67	MX
TCGA-ZP-A9D1-01	3	0.544132497311	9.09585296003	0.0408551374701781	0	0	0.0889305589410074	0	0.46159324659502	0	0	0.0395075947416587	0	0	0.0618976058234224	0.0203045079570867	0.0454621820060701	0.0767334636026463	0.074842047057145	0.00188372260676786	0	0.0787733672925604	0	0	0.009216565906437	0.58	0.00178388725379237	1.11415941076206	0.69	0	0.69	0	0.69	0	0.69	0	None	TCGA-ZP-A9D1-01A-11D-A382-10	112	2.24	0.350248018334163	lihc_tcga	TCGA-ZP-A9D1	NO	8	0	8	56	MX
TCGA-ZP-A9D2-01	3	1.80065392591	14.3477535471	0.0172937473689216	0.018446068023233	0	0.0293751536049973	0	0.218236073278712	0	0	0.060407761783707	0	0	0.043133298411216	0.0286409874198973	0.129856153578208	0.141712808508899	0.207705488565626	0.0248777558409022	0	0.0783344037815847	0	0	0.00198029983409644	0.069	0.119942667235678	1.04696834050206	25.13	1	10.35	1	25.13	1	10.35	1	Micro	TCGA-ZP-A9D2-01A-11D-A382-10	52	1.04	0.0170333392987804	lihc_tcga	TCGA-ZP-A9D2	NO	NA	NA	NA	51	MX
TCGA-ZP-A9D4-01	3	0.701307826967	8.12941224261	0.0436897657177968	0	0	0	0	0.168066929824572	0	0	0.0594848685213203	0	0.00082235383866512	0.0193483461207323	0.0653249980762861	0.0432893600686995	0.176340043486009	0.178425940431604	0.015643891684069	0	0.209411440372978	0	0	0.0201520618572682	0.326	0.0313274771784527	1.08890357776558	12.98	0	12.98	0	12.98	0	12.98	0	None	TCGA-ZP-A9D4-01A-11D-A36X-10	56	1.12	0.0492180226701817	lihc_tcga	TCGA-ZP-A9D4	NO	2	0	8	64	MX
TCGA-ZS-A9CD-01	3	0.465892861291	7.19585688884	0.0454331652296936	0	0	0.0191562293972716	0	0.297931322033718	0	0	0.0479543259335803	0	0	0.0202803188627279	0.0341378880588696	0.130873714796599	0.127008217663619	0.169752002244385	0.0402744445942627	0	0.0330332791961924	0	0	0.034165091989081	0.139	0.0805211050000342	1.06233096472696	45.53	1	12.19	1	45.53	1	12.19	1	None	TCGA-ZS-A9CD-01A-11D-A36X-10	89	1.78	0.250420002308894	lihc_tcga	TCGA-ZS-A9CD	NO	NA	NA	NA	73	MX
TCGA-ZS-A9CE-01	3	0.355211775803	5.78452479799	0.00495776098845492	0.0055891614103749	0	0	0	0.272186528006387	0	0	0.0019977955121395	0	0.0214356714128144	0.0375441340412394	0.0519697469344047	0.11815890431041	0.085941714324693	0.0626455562186771	0.0115611235807925	0	0.326011903259613	0	0	0	0.363	0.0264891442836604	1.09207740107125	40.77	0	29.3	1	40.77	0	29.3	1	Micro	TCGA-ZS-A9CE-01A-11D-A36X-10	109	2.18	0.338456493604605	lihc_tcga	TCGA-ZS-A9CE	NO	NA	NA	NA	79	MX
TCGA-ZS-A9CF-01	1	1.35980838919	19.9249884146	0.0187425056668342	0	0	0.00437679258702089	0	0.407101020315649	0.0129893194796659	0	0	0.0796792784700217	0	0	0.00722820710523198	0.0885511687433009	0.0944103289166422	0.166531954440582	0.034055822504323	0	0.0863336017707281	0	0	0	0.22	0.0549581806864317	1.07169383158342	79.24	0	20.89	1	79.24	0	20.89	1	Micro	TCGA-ZS-A9CF-01A-11D-A382-10	80	1.6	0.204119982655925	lihc_tcga	TCGA-ZS-A9CF	NO	NA	NA	NA	64	MX
TCGA-ZS-A9CG-01	1	0.330921667788	4.43416720367	0.047515633580957	0	0.010521492869985	0.109608581622814	0	0.104937743619917	0	0	0	0.0164023134089955	0	0.116884784419819	0.0239369170658779	0	0.136790354890306	0.296972837606329	0.000169282512689498	0	0.124530072633235	0	0	0.011729985769076	0.486	0.0117077815836151	1.10200393446059	11.2	0	11.2	0	11.2	0	11.2	0	Micro	TCGA-ZS-A9CG-01A-11D-A36X-10	71	1.42	0.152288344383056	lihc_tcga	TCGA-ZS-A9CG	NO	NA	NA	NA	55	MX
[truncated: 94 more columns]
