# Supplementary material for: HCG18 Participates in Vascular Invasion of Hepatocellular Carcinoma by Regulating Macrophages and Tumor Stem Cells
Source: Front Cell Dev Biol. 2021 Aug 30;9:707073. doi: 10.3389/fcell.2021.707073 (PMC8435853; doi:10.3389/fcell.2021.707073)
Supplement: Supplementary file 6 [file Data_Sheet_6.CSV]

sample	HCG18	YBX1	HMGA1	ILF2	s
TCGA-2V-A95S-01	2.43732799656013	7.88213372639449	6.09299170866109	6.7634258513469	0.581422170233966
TCGA-2Y-A9GS-01	2.93209248521206	7.4983940648658	6.42755373851419	6.23954916082609	0.677104558783169
TCGA-2Y-A9GT-01	2.31779313475896	6.97037573836102	4.07973125715663	5.26036969817073	0.312890512688782
TCGA-2Y-A9GU-01	1.64442730558042	7.32305471911798	4.7133644994379	6.35499124099522	0.52516089572589
TCGA-2Y-A9GV-01	2.65542711443122	6.71241666570171	4.28122935347342	5.26254830514047	0.342070212796051
TCGA-2Y-A9GW-01	1.94141741601122	7.2741178446251	5.36126720577088	6.53805257502348	0.387786496750869
TCGA-2Y-A9GX-01	2.4979218059787	7.13364482784232	5.00188932521784	5.98460139557683	0.211498693143107
TCGA-2Y-A9GY-01	2.98989771254327	8.0566813410606	7.21941273027014	6.56365707280011	0.720208377246233
TCGA-2Y-A9GZ-01	2.7746488585485	6.83368412014925	2.99238186616831	5.56859271604739	0.561329926072877
TCGA-2Y-A9H0-01	4.32787191755851	7.16030974194235	5.79338198807584	6.46935271062303	0.827025628614347
TCGA-2Y-A9H1-01	1.63043465669614	7.5550747055286	5.57824435307817	6.23398405507413	0.651773725541884
TCGA-2Y-A9H2-01	4.24117340461173	7.50208560971838	7.13556492401386	7.01126049268878	0.505944575690871
TCGA-2Y-A9H3-01	2.14514669345573	7.29209783834033	5.3262621063326	6.0807843431098	0.43159544533551
TCGA-2Y-A9H4-01	1.78773731508138	7.13910619347239	3.6169474255657	5.49060734761633	0.693546828006315
TCGA-2Y-A9H5-01	2.96012178884599	6.0186360833894	5.44338778252362	6.2346927984553	0.337315047405447
TCGA-2Y-A9H6-01	2.23138083020018	6.41151433030152	3.6767411307618	5.99835053887055	0.261207685561061
TCGA-2Y-A9H7-01	2.55158214429286	6.3917328433392	4.23410555364589	5.92933767474506	0.613674278023537
TCGA-2Y-A9H8-01	3.81062841464715	7.20071128457402	5.29474407603032	6.75741832698735	0.642030273058019
TCGA-2Y-A9H9-01	1.95620865338899	6.91742846745279	3.93255287582429	6.41474711599652	0.543258628157455
TCGA-2Y-A9HA-01	3.07026649543823	7.35837854292901	5.54604207362215	6.48255835003844	0.599397307103801
TCGA-2Y-A9HB-01	1.40280934700911	7.20109747404171	4.73263511387201	5.35889262175002	0.526200103602757
TCGA-3K-AAZ8-01	2.94413915546664	6.95269019636144	6.36322738352521	6.50279922740654	0.634842972698786
TCGA-4R-AA8I-01	3.04737725557497	6.86031320989587	4.58969202988896	5.58986655296918	0.567899661038808
TCGA-5C-A9VG-01	2.97970621106189	8.11511730213888	6.51356763269829	7.09449435765178	0.686405264085868
TCGA-5C-A9VH-01	2.27013931655512	6.29652265471542	5.55728191457779	6.59422675013423	0.333289592741401
TCGA-5C-AAPD-01	2.58600730721108	7.25534778144129	6.49172019251674	6.7509203866423	0.626023159303808
TCGA-5R-AA1C-01	3.06997562246666	6.96160722458742	3.95258156595175	6.80206196368203	0.650692634330747
TCGA-5R-AA1D-01	2.6250151452694	7.33673867614069	3.16318952976658	5.82458560846023	0.143447382342601
TCGA-5R-AAAM-01	2.47452923532571	7.45669115232731	3.98537932211275	5.62017067761485	0.269207540506007
TCGA-BC-4072-01	3.37130266317742	7.20401925118452	5.53729982380285	5.59245055541549	0.398542466352127
TCGA-BC-4073-01	3.06410356983227	7.67300895051742	6.06283234356426	6.15234814778062	0.506155208957082
TCGA-BC-A10Q-01	3.47718835410095	6.47972147736324	5.1542375789121	6.21209148181026	0.314179503896093
TCGA-BC-A10Q-11	2.22216297166895	7.03189400467963	3.4838756229065	5.48882597103554	0.351125567614546
TCGA-BC-A10R-01	2.34764650821835	7.55737156782944	4.53478300733809	6.81823098779437	0.300872919627351
TCGA-BC-A10R-11	2.25615406112472	7.36253896198113	4.3743214405618	5.65381942666729	0.384077960095177
TCGA-BC-A10S-01	2.54876716308268	7.53526320968965	4.18670714028483	6.02112624313632	0.34914914076551
TCGA-BC-A10T-01	2.95870313256401	7.4753547312882	3.74710198727872	5.8284295071913	0.506203541464297
TCGA-BC-A10T-11	2.70915733055271	7.3133416428296	4.39322797628679	5.61439818894213	0.417799851708914
TCGA-BC-A10U-01	3.41163556241225	7.35202865244213	5.54824789183287	6.13064175524737	0.511238536349377
TCGA-BC-A10U-11	2.10876812331705	7.2849804834462	5.05602062828451	5.6823438637364	0.297387567478782
TCGA-BC-A10W-01	3.14813032760625	8.63497590016038	6.20667790137215	7.69470474171254	0.734708750720732
TCGA-BC-A10W-11	2.80320219837651	7.56206680861589	4.8276364166867	5.2039437690137	0.37604915240022
TCGA-BC-A10X-01	2.52140987910109	7.13665153469725	3.73280944748846	5.74746625509113	0.284006153836142
TCGA-BC-A10X-11	2.70258286515159	7.0220420644563	3.11799407121685	5.31543035944372	0.369996362933387
TCGA-BC-A10Y-01	2.42721980472809	6.79416268897124	2.57934630564431	6.39074139436423	0.717221035760285
TCGA-BC-A10Y-11	2.32629825608591	7.14719200531448	3.4990417728461	5.43438774792621	0.339938658982737
TCGA-BC-A10Z-01	3.50504335318442	6.69786161122563	4.9611299291007	6.0750524740067	0.711849693303966
TCGA-BC-A10Z-11	2.41379948100868	7.18215718926594	4.82528888303037	5.83178707682545	0.365540110634561
TCGA-BC-A110-01	2.45912960547353	7.14380500412281	4.75386323865126	5.87405632846016	0.211267716524601
TCGA-BC-A110-11	2.26540194091146	6.92619058095763	4.1373221269969	5.71614875439291	0.430577463124666
TCGA-BC-A112-01	3.11939025279785	8.19015752894939	7.93556649313562	7.4621414322257	0.598895483454892
TCGA-BC-A216-01	2.61599361078465	6.64609806243799	3.94903533922514	5.87087001014017	0.634649009807969
TCGA-BC-A216-11	2.12031781149809	7.34751528597589	4.18207535044909	5.13850897589933	0.397649803407968
TCGA-BC-A217-01	3.67553893229627	6.91973825052962	5.2122141804882	6.85626542949076	0.713021847788765
TCGA-BC-A3KF-01	2.90931211029604	7.11984025619779	5.65166657063931	5.92616114769668	0.570759495416907
TCGA-BC-A3KG-01	3.63012705851237	6.70530626206865	4.92826655261291	6.60296296594474	0.721341384554488
TCGA-BC-A5W4-01	0.319114655658188	7.62560067409392	3.25684866703235	6.38401534225644	0.664246102381847
TCGA-BC-A69H-01	3.80614297733155	8.33494244589	7.5542519924275	7.1395449429065	0.760296205877465
TCGA-BC-A69I-01	2.53532031037663	7.50602773672345	5.04442164281114	6.22373053867759	0.389721283218487
TCGA-BC-A8YO-01	2.44827896603179	7.0385209409014	5.56039835890491	6.63448510883563	0.71994692010282
TCGA-BD-A2L6-01	2.17799710195511	7.01351799288758	3.96681824725912	6.36808772247319	0.62081239099074
TCGA-BD-A2L6-11	2.82663367665063	7.41706005085402	4.36410971468538	5.26947649343458	0.253944294793106
TCGA-BD-A3EP-01	2.54897848215326	7.18699507823807	5.40876042458774	5.80596259569902	0.285791912096081
TCGA-BD-A3EP-11	2.17703932815724	7.14480307122392	4.87671699238103	5.55052668270675	0.368245507735549
TCGA-BD-A3ER-01	1.80849752330859	7.12057048329941	4.79481472600522	5.99646670022067	0.375549054241062
TCGA-BW-A5NO-01	2.49166538477436	6.84197961011452	4.98251070197834	6.29042314481681	0.626328196407359
TCGA-BW-A5NP-01	4.17041346988547	6.91628366956581	5.33132116884466	7.17936909278175	0.658442031852977
TCGA-BW-A5NQ-01	4.12837593626325	8.20148046939977	6.29878276320606	6.56092639567174	0.949131241531407
TCGA-CC-5258-01	3.75641299265943	8.28694573829753	8.30701834092392	6.95392991349263	0.684435646192469
TCGA-CC-5259-01	1.86936037481337	7.38502421456857	5.4023433471029	5.39778326415697	0.639484566129405
TCGA-CC-5260-01	3.7424247053004	7.13931911870323	7.04667406982037	6.20411899173986	0.343168946143836
TCGA-CC-5261-01	3.55845854734723	6.20146544027031	6.17312646951126	6.83199638742309	0.391779373862337
TCGA-CC-5262-01	2.7325671505333	8.23514640108549	6.22234047721581	6.52262560934266	0.475773883211298
TCGA-CC-5263-01	3.44072879407881	7.80906249922948	5.68950675101408	5.58817554428504	0.626380858958929
TCGA-CC-5264-01	2.16311964722813	7.14886524109202	4.9880665663979	6.6776406986308	0.717229282204998
TCGA-CC-A123-01	4.00489364394768	8.09823105744491	6.89482102988641	6.48165740415441	0.724204851902273
TCGA-CC-A1HT-01	3.60551690944144	8.36033807469847	6.52459476134557	6.94173231835812	0.579976744237099
TCGA-CC-A3M9-01	3.19420086401791	8.67984040963515	6.98931961777785	6.84238761085843	0.572810637235683
TCGA-CC-A3MA-01	3.41391126815444	7.63690269096966	5.19627354591196	7.04902914848995	0.391051796156264
TCGA-CC-A3MB-01	3.60406112538385	7.16192357240079	6.33686965917158	6.44838381680586	0.588152816719589
TCGA-CC-A3MC-01	3.05098260651992	7.71514251655998	6.94684845186839	7.15135587405074	0.587253620692042
TCGA-CC-A5UC-01	3.64480271270916	8.04436405028969	7.31983721332563	6.85637036015401	0.676944203948807
TCGA-CC-A5UD-01	2.64851550485215	6.94265336711322	5.14398151157511	6.9479641397274	0.498410296884608
TCGA-CC-A5UE-01	2.6174796667867	8.2121733444209	6.28059544867196	6.36986097763249	0.716270638146456
TCGA-CC-A7IE-01	3.56489857742878	7.93362040146252	7.25483726628206	6.59329436324078	0.624121214398896
TCGA-CC-A7IF-01	2.77851629320323	6.93298650401764	5.56328869949504	5.14359144423808	0.547092639202874
TCGA-CC-A7IG-01	3.6469485452235	7.5409234826745	7.01766489327622	7.12919004676889	0.634508477691912
TCGA-CC-A7IH-01	2.56970817401379	7.32459567617726	3.60599229133857	6.80221805069355	0.403497430233463
TCGA-CC-A7II-01	4.16533150768218	9.05874461034729	8.53703389208709	7.43336525945087	0.921486987055897
TCGA-CC-A7IJ-01	3.64344933155237	7.83659638110906	4.61447901554757	6.35239040130232	0.468610582192558
TCGA-CC-A7IK-01	3.20754556674902	8.17217320345045	5.68719561755466	7.0069704132289	0.650588089181467
TCGA-CC-A7IL-01	4.22528883977977	7.2917916579925	6.40390464473596	6.66446377636561	0.700051609895135
TCGA-CC-A8HS-01	3.47752258258221	6.45554827235612	4.42340902653327	6.39956924683838	0.593063590973962
TCGA-CC-A8HT-01	3.14583030507588	7.33887436113249	6.24149518281254	5.89010387151241	0.795988805817223
TCGA-CC-A8HU-01	3.0957149537349	7.66418173361696	6.36626958352899	6.82589734551531	0.68812922222286
TCGA-CC-A8HV-01	3.91173354566403	6.74558513316248	5.02230326948993	6.62189613832713	0.544058693576712
TCGA-CC-A9FS-01	2.10594015444238	6.35364595357158	5.09934345780546	5.52064853428535	0.634709798423719
TCGA-CC-A9FU-01	3.85898717060752	7.78002468598724	5.13617621427537	7.00839833460608	0.768438651812529
TCGA-CC-A9FV-01	2.76600172919703	7.79869540082489	4.17529050335145	5.50921825865369	0.0482656829804245
TCGA-CC-A9FW-01	3.03078850471375	6.72846215020484	5.63293017520282	5.88315594825887	0.543446352595381
TCGA-DD-A113-01	2.24506619628335	6.96851317426724	5.58900931829471	6.70280494781306	0.585591482137165
TCGA-DD-A113-11	1.84954958246417	7.41822197491572	3.53574463420693	5.20655338817727	0.333906051263141
TCGA-DD-A114-01	2.82563810644355	7.3734600677867	6.48386506485375	6.78008649962551	0.491015958714393
TCGA-DD-A114-11	2.1502531276262	6.99876942962926	4.34909647527422	5.25558355020859	0.390538777216931
TCGA-DD-A115-01	2.25104094138659	7.14216231677617	4.44587764020247	5.61068367101977	0.523302914793036
TCGA-DD-A116-01	1.66330430689118	7.13410519613399	6.3636209859259	6.27297856110909	0.527601954248413
TCGA-DD-A116-11	1.72398155546079	7.31604707531803	3.90227696188899	5.00762996203522	0.40797346499909
TCGA-DD-A118-01	3.34189161825438	7.26200720781236	4.90822919741438	6.22760755299935	0.523329802005898
TCGA-DD-A118-11	2.26713746854155	7.49925770790731	3.43751394707748	5.47538213266792	0.477239039672258
TCGA-DD-A119-01	3.22873635889509	8.01410282137426	6.86947674093021	7.30731780654878	0.576126987493843
TCGA-DD-A119-11	2.36028123793526	7.46412064071106	3.2997199923005	5.21187503078812	0.403032439926797
TCGA-DD-A11A-01	3.15113762935305	7.00883432158466	5.81236602430228	6.08231037511875	0.64696261186645
TCGA-DD-A11A-11	2.75285410900751	7.47108517045136	4.33450006794421	5.80110791547076	0.3832648191619
TCGA-DD-A11B-01	2.33924487225754	6.30768586249547	3.7558043165628	5.67485611290317	0.528550123692117
TCGA-DD-A11B-11	1.67615019138184	7.25649203144917	3.74973132376295	5.04104832523476	0.259470782714149
TCGA-DD-A11C-01	3.16087492731315	7.31667200258428	5.01882786345108	6.19653852931671	0.539893751959635
TCGA-DD-A11C-11	2.19654257837278	6.85822132822279	3.09227776413167	4.95206858244571	0.370188057233897
TCGA-DD-A11D-01	1.98595319982882	7.44081478357478	4.55290624772178	5.53347171135689	0.389068689977256
TCGA-DD-A11D-11	2.24620709602282	6.9952216202371	4.72019103275255	5.23462178048314	0.361570613947187
TCGA-DD-A1EA-01	2.51584557180475	6.75670804556883	5.15068268940911	6.21995938796101	0.621272078773289
TCGA-DD-A1EB-01	1.98826672112489	6.85961118421363	3.76909299221756	6.05200569342193	0.509424376263631
TCGA-DD-A1EB-11	2.20620609670249	7.16851111737934	2.98137336048694	5.15727709355408	0.426435738943198
TCGA-DD-A1EC-01	3.57954155239347	7.42396146299749	4.96654901199684	5.40255959074697	0.53112010485738
TCGA-DD-A1EC-11	2.6393130555213	6.93733555605761	2.96647779877481	5.28518559089453	0.298124072884396
TCGA-DD-A1ED-01	2.17306825850584	6.89713929471809	3.4124131261898	5.71078792802604	0.270012452420111
TCGA-DD-A1EE-01	3.33840187316181	7.06413163440669	6.2371855727306	6.69536223248897	0.633416182839064
TCGA-DD-A1EE-11	2.2868709680899	7.02753224378645	3.62148381792683	5.17540865644559	0.335160489311331
TCGA-DD-A1EF-01	3.87993751207372	7.63173214002557	5.49559681001779	6.64761423005547	0.541309528511587
TCGA-DD-A1EG-01	3.53594870496145	8.02663918132258	7.30356356968243	7.16593204644337	0.575287113709962
TCGA-DD-A1EG-11	2.1470336921181	7.37742963442983	4.84130856436499	5.27805219984039	0.370602432284466
TCGA-DD-A1EH-01	4.94883264123606	6.76830760580586	6.12723068963623	6.57291710072839	0.504429624802345
TCGA-DD-A1EH-11	2.78699453894833	7.52498414026792	3.86940375911715	5.07498437714984	0.416250997281831
TCGA-DD-A1EI-01	2.86843735124689	7.6880833355614	5.48991541709982	5.85236634303756	0.353680159825506
TCGA-DD-A1EI-11	2.09960636346744	7.38855232193025	3.8985169336548	5.63349275578419	0.420541449980571
TCGA-DD-A1EJ-01	2.86361530366969	8.03169548837329	6.28403538979748	6.39405612368433	0.631602748433004
TCGA-DD-A1EJ-11	1.92148005923638	7.38490208443341	3.51125154787993	5.5983848723563	0.400642771612159
TCGA-DD-A1EK-01	1.60544219900974	6.9302232457994	5.43171109243143	6.162818868059	0.445790753154052
TCGA-DD-A1EL-01	2.86862590694914	8.29618703622564	6.93848558353478	6.51282729307628	0.738936409898274
TCGA-DD-A1EL-11	2.25870653153149	7.15508328947713	3.96239413299415	5.17816200504105	0.352746669613903
TCGA-DD-A39V-01	2.08992989433746	7.91558687733778	5.93631369230071	6.63524502972572	0.62813533628617
TCGA-DD-A39V-11	1.71860030514083	7.33912666710085	3.5054107326216	5.55002104760781	0.371371997948793
TCGA-DD-A39W-01	2.4588150053192	7.41219970551942	5.54997205983518	6.55575820732566	0.498116370414106
TCGA-DD-A39W-11	1.88853158911103	7.28268090469896	3.11569798912829	5.31097690418847	0.427707246305969
TCGA-DD-A39X-01	3.11165844479261	8.2305577667068	6.23679029629977	7.80327705123146	0.625371368163178
TCGA-DD-A39X-11	2.26613085875722	7.25718105982573	3.3363998668086	5.20319155647559	0.448847476330695
TCGA-DD-A39Y-01	3.11323666457539	9.26863862242446	7.64074020164985	7.22334677692559	0.823561262000211
TCGA-DD-A39Z-01	3.43065468521299	7.71118218112996	5.94094119090321	6.29634954707393	0.674487327962414
TCGA-DD-A39Z-11	2.2456396913816	7.05697007762709	2.79513751144796	5.01706356942463	0.404546608179219
TCGA-DD-A3A1-01	2.16523488893992	7.89420008650136	5.91104851330891	6.29098868333644	0.693651511094934
TCGA-DD-A3A1-11	1.64620785129063	7.45741676766305	4.50600039257433	5.48451865359661	0.380438880144687
TCGA-DD-A3A2-01	1.71396209171467	7.37379328943818	3.06826090895865	5.32314570383461	0.524778504556627
TCGA-DD-A3A2-11	2.06449283835875	7.30156611896142	2.7711485983677	5.12793837538907	0.397264119207804
TCGA-DD-A3A3-01	2.61525191875248	8.25846012069413	6.42349645978191	6.54292243180925	0.651886233841239
TCGA-DD-A3A3-11	2.83613193986009	7.41712020508006	3.997513365621	5.88270679183103	0.322778448700583
TCGA-DD-A3A4-01	1.52976683582578	8.03829380854827	5.19461011341564	5.1596524000143	0.660766012748681
TCGA-DD-A3A4-11	2.06956001283611	7.43017332443778	4.26982750057305	5.59438958652944	0.404684045742559
TCGA-DD-A3A5-01	2.02170079881708	7.07464883082395	3.17986509080139	5.97948747369449	0.597691255014211
TCGA-DD-A3A5-11	1.7518423694111	7.14498020451841	3.25579018175919	5.22108827787535	0.453328110457628
TCGA-DD-A3A6-01	3.00659036439322	5.99207019227412	3.21159011200584	4.58519336786069	0.0940184807674982
TCGA-DD-A3A6-11	1.76055329744737	7.03709440566801	3.25160866357099	5.33651579991758	0.493192489042477
TCGA-DD-A3A7-01	2.7311618124136	6.44787981575925	6.88768942506298	5.9245413518961	0.712481400416788
TCGA-DD-A3A8-01	1.60996448632583	7.51159580842568	5.40476566450249	6.61396910986273	0.460843678362078
TCGA-DD-A3A8-11	1.36303951729929	7.27583860518178	4.46366223978338	5.50654451638095	0.410798474158673
TCGA-DD-A3A9-01	3.06576512938468	6.98918859939476	5.6773907720092	6.83771413290887	0.377238657466453
TCGA-DD-A4NA-01	3.58169472130255	6.89564895831793	5.46645414704576	5.34193207040824	0.324139170175634
TCGA-DD-A4NB-01	3.04191857168486	6.95090992491377	4.08354566720777	5.33701985912167	0.0700407154422258
TCGA-DD-A4ND-01	2.70610184862367	7.02989283330284	3.81434793351651	5.53587672523025	0.166564219142074
TCGA-DD-A4NE-01	3.22339684273922	6.99917539031242	4.87870350314711	6.10727725697487	0.573918681851655
TCGA-DD-A4NF-01	1.46514278734825	7.36341610929241	4.24051424415379	6.62764883110174	0.415917459494612
TCGA-DD-A4NG-01	3.54633286749794	5.97543209186336	5.96748946532274	5.69515443119468	0.462556337724188
TCGA-DD-A4NH-01	3.31223203584028	5.82795114925096	5.3007222874465	6.21228687710531	0.415155782140255
TCGA-DD-A4NI-01	1.8741331184535	6.74129440957585	3.80138705451563	5.47667402250912	0.337277928233581
TCGA-DD-A4NJ-01	2.92239234394444	6.74371804931477	5.61928933333803	6.10250329620395	0.541584662595002
TCGA-DD-A4NK-01	1.97748637135416	6.34184776376361	3.6772989671029	5.5944677840055	0.510998549774701
TCGA-DD-A4NL-01	2.1106430625894	6.96134837184491	3.49176353834589	5.02182706034486	0.266359306658297
TCGA-DD-A4NN-01	3.8399774646463	6.5075267775782	5.99613463862694	7.57010111976628	0.551484244316203
TCGA-DD-A4NO-01	2.84908072751238	6.78097798279782	5.33620719401483	6.17934997773706	0.425173506212115
TCGA-DD-A4NP-01	1.14458406831219	6.97580560675733	3.88544815347666	5.44203445781054	0.399836757733866
TCGA-DD-A4NQ-01	2.58325510675957	7.8502490454529	5.95180183697862	5.67249139020113	0.648602009704466
TCGA-DD-A4NR-01	2.82239181615858	7.57758396555367	6.14009773759973	5.8368438265198	0.581093388206397
TCGA-DD-A4NS-01	2.87945987586304	6.71039227326902	4.36111543403939	5.30767325502979	0
TCGA-DD-A4NV-01	1.96938951346869	6.65126165610451	3.95589976302215	5.7352782720371	0.302546315733348
TCGA-DD-A73A-01	2.28593575423123	7.51095597474805	4.09293094681661	5.38828022660447	0.52899133283878
TCGA-DD-A73B-01	1.76948742852686	6.67801749952201	5.01290928966873	6.56093678011097	0.755110603021807
TCGA-DD-A73C-01	2.3511649931962	7.10523959490661	3.39350750598592	5.38661050059685	0.471490145891551
TCGA-DD-A73D-01	4.09950578857462	6.74486361907316	5.11085236986205	6.89839137034731	0.738876794589664
TCGA-DD-A73E-01	2.98890835080933	6.95050262208696	6.06786674144956	6.24838922697545	0.47275309150854
TCGA-DD-A73F-01	2.14352537206439	7.26529433535205	4.66059719949121	5.93732028071378	0.629462246011642
TCGA-DD-A73G-01	1.70511071251694	7.07164733169331	6.63139458684891	6.57926709944831	0.639348172755284
TCGA-DD-AA3A-01	4.05029301140132	7.73865601025752	7.17681129358142	6.60164037069099	0.502249761725203
TCGA-DD-AAC8-01	3.78311138319726	7.30762124296976	6.98024138281947	7.3989671917822	0.514848933191408
TCGA-DD-AAC9-01	2.45117975099937	7.67789483747544	5.65829976478058	6.49313802785665	0.420209204291643
TCGA-DD-AACA-01	3.8875064882593	6.75018138300635	6.19060793838672	6.19260129972753	0.501389917616332
TCGA-DD-AACB-01	3.22776556519246	8.36084186059625	6.37672521642782	6.72032347120124	0.622075224900489
TCGA-DD-AACC-01	3.10380086721817	7.91908224820623	5.21784077937263	6.44443841459762	0.516555156393255
TCGA-DD-AACD-01	3.37346074952617	7.43916170434592	5.15367954164626	6.03126319131519	0.670513609563684
TCGA-DD-AACE-01	3.14619410645538	7.43689506517499	5.54802817490396	6.10254483062706	0.506280020997328
TCGA-DD-AACF-01	2.51683121319401	7.35170690886208	4.46532623165504	6.99145851494928	0.728090850440231
TCGA-DD-AACG-01	2.64647491270224	8.28261312032933	6.00155452580029	6.0898581323703	0.899022069833455
TCGA-DD-AACH-01	2.39724080974378	7.17709452601186	6.29823231186505	7.39720631490138	0.561252950521363
TCGA-DD-AACI-01	3.40885986178824	6.91667686259173	5.84873615884534	6.78411992056851	0.587218236447086
TCGA-DD-AACJ-01	3.61837421086446	8.38374931970961	6.6039111886884	6.77109255372685	0.706542917871549
TCGA-DD-AACK-01	2.94070979872851	8.11351923980174	5.44365824084031	6.01437361225521	0.618617754395399
TCGA-DD-AACL-01	3.32765902180398	8.47482064739087	7.01761852895528	6.62644061227548	0.776645264342075
TCGA-DD-AACN-01	3.80646357086652	6.4441336005014	5.48681489982674	6.82119604689205	0.315536796905928
TCGA-DD-AACO-01	1.90165701488452	7.02476586388595	5.32133984723759	6.03664962440469	0.695673975327394
TCGA-DD-AACP-01	4.25777397131652	7.94565130052402	7.79999781170432	7.0896661388183	0.793585749779041
TCGA-DD-AACQ-01	2.07653443165835	6.74479261799036	5.04080708613601	5.73934572907076	0.587678169007321
TCGA-DD-AACS-01	2.84145567706135	6.47812577821699	6.84811523646793	6.46055493229324	0.629746569858692
TCGA-DD-AACT-01	2.48236141801666	6.92030930086096	5.17218002040118	6.32825016023684	0.429659987136681
TCGA-DD-AACU-01	2.94543230942516	7.71806635400657	5.86388295852709	5.9694287318321	0.460679080231917
TCGA-DD-AACV-01	2.12957905322275	6.92631310311	2.14609864258145	6.39373796284771	0.799075080947622
TCGA-DD-AACW-01	3.14363769299727	6.56213904757969	4.57414548006295	6.09823171394239	0.690809184546881
TCGA-DD-AACX-01	2.90695086504876	7.43051282110577	6.01575016799965	5.89568533099486	0.661877274939899
TCGA-DD-AACY-01	2.20739336567942	7.1112148626419	4.93605736251589	6.48054777746696	0.520209757465791
TCGA-DD-AACZ-01	3.1671190842887	8.38625759043663	7.49150473229836	6.36245887108532	0.703685247898338
TCGA-DD-AAD0-01	2.52250436235561	6.19596467217635	5.00908653745284	6.80392673030531	0.610419823293432
TCGA-DD-AAD1-01	2.55605714562599	6.97622429347241	4.86270293380705	5.66426380716511	0.223496180334618
TCGA-DD-AAD2-01	2.70679747280728	7.80796846355479	5.33418002242958	6.20205320832423	0.372070178904204
TCGA-DD-AAD3-01	3.54742788533385	7.69562910457882	6.21058695865998	6.40550424108902	0.238911788864067
TCGA-DD-AAD5-01	2.76863007316125	7.73429060454942	6.25573168156449	6.09354564858245	0.570903641086138
TCGA-DD-AAD6-01	3.11658685597263	7.3054213315474	4.6637679493796	5.02083358562318	0.79248216809918
TCGA-DD-AAD8-01	2.79473139385392	6.61847577807337	3.33496945007702	5.71715696857158	0.594043390001728
TCGA-DD-AADA-01	2.63144454019995	7.24760038182248	4.50904541413798	6.46093566080089	0.364322353753157
TCGA-DD-AADB-01	3.89671544388944	7.33113816531031	5.75361654315882	6.0463953029678	0.664110218948082
TCGA-DD-AADC-01	2.33920628043894	8.92602156224582	4.76142365494027	6.13530006106522	0.67496908486085
TCGA-DD-AADD-01	2.93523825703108	7.77427410815828	5.71936950335238	6.33080094108087	0.788886114229619
TCGA-DD-AADF-01	2.48107941275832	7.02194336680667	4.70712885770286	6.9108029856123	0.76444585285292
TCGA-DD-AADG-01	3.05021436610148	6.92314443635605	3.72902820748189	6.10425529717731	0.514367828879541
TCGA-DD-AADI-01	1.69197755661075	6.9290819642987	6.19503477566075	7.28045070177789	0.465017157823227
TCGA-DD-AADJ-01	2.10948565725046	6.60070286493928	4.61822313271257	6.4336598279506	0.563444937715769
TCGA-DD-AADK-01	2.82310841743399	6.5767989034815	5.73129067588843	6.50899047194732	0.416460831478809
TCGA-DD-AADL-01	2.90748712939612	7.15129643623614	5.43246386895232	5.52661326463494	0.602657427019676
TCGA-DD-AADM-01	2.78570926555014	7.60057982818958	6.26265953923077	6.86262341840388	0.698449782840558
TCGA-DD-AADN-01	2.53396181386175	8.09664576679044	7.01295144105593	6.10661767707302	1
TCGA-DD-AADO-01	3.58286705658617	7.60199551294141	6.40412212801828	6.98860198751691	0.763127755243039
TCGA-DD-AADP-01	2.53339588947928	6.99812599573207	4.70949605344129	6.30791219839168	0.495496503229083
TCGA-DD-AADQ-01	3.35090310821908	7.58504321746429	4.82743907286154	5.86061105519597	0.697826390798332
TCGA-DD-AADR-01	2.40731454971334	7.11663947449637	5.12887421634662	5.93919426443626	0.842265646185
TCGA-DD-AADS-01	1.92479707860269	6.61649380986844	3.88699504589031	4.97303861005532	0.67855401669499
TCGA-DD-AADU-01	1.61388349149077	6.7434233071265	4.55131002396455	4.94611179649455	0.532652943689148
TCGA-DD-AADV-01	2.78851232200406	7.24239886584269	5.34412586140112	6.07002365993976	0.519045039877158
TCGA-DD-AADW-01	2.95291218048814	6.5382849456912	5.9342394061787	6.48565039509132	0.441754353647574
TCGA-DD-AADY-01	3.49359157545944	6.64971527982594	4.9130123042171	6.96851980329601	0.558344127279274
TCGA-DD-AAE0-01	3.07012046841333	6.99736639550656	8.07255362150792	6.84568629521163	0.572185664551305
TCGA-DD-AAE1-01	2.394798624237	6.69103209124965	3.3390681937096	6.04981178210275	0.613482144323301
TCGA-DD-AAE2-01	2.51180543879106	7.01625266430537	4.12369005439994	5.83562482982298	0.552180482453379
TCGA-DD-AAE3-01	1.87834587150146	7.20184126153578	3.83300904830983	6.21443815494585	0.478371038622302
TCGA-DD-AAE4-01	1.71836255382535	7.39377373921202	3.50298505435901	6.37996589108955	0.696488204278046
TCGA-DD-AAE6-01	2.72057462284548	6.52219968472658	4.74608105052368	6.55578456640469	0.851926883653619
TCGA-DD-AAE7-01	2.3762046754775	7.6825348412403	3.96642769265935	6.01197496606086	0.352854879531609
TCGA-DD-AAE9-01	3.47287300125406	7.02391701904836	5.67843504700109	5.85244056564356	0.568168388111052
TCGA-DD-AAEA-01	1.98589057972232	6.74143964101278	4.42281479895005	5.54114450864749	0.66276150832776
TCGA-DD-AAEB-01	2.10943091914741	6.15126694854659	3.37061452929327	5.78854285437182	0.509202258300724
TCGA-DD-AAED-01	3.13603255591361	6.63629789205948	6.46275648882061	5.41645947898623	0.602408194559855
TCGA-DD-AAEE-01	3.31354220924188	7.09992676311025	5.21158338610641	5.5686730898008	0.583889180093978
TCGA-DD-AAEG-01	2.15032594719296	7.588708882387	5.01546862107797	6.72272006230516	0.584448031423688
TCGA-DD-AAEH-01	2.5755616570002	7.42345587906794	5.07233503351251	5.88326752713303	0.574229527529333
TCGA-DD-AAEI-01	1.54710121490325	8.35986332080606	6.2045560199456	5.93040176432457	0.747134523123752
TCGA-DD-AAEK-01	2.94826701992151	7.14659700707875	4.83836548697163	5.67153868173918	0.372788604148269
TCGA-DD-AAVP-01	2.1333577522044	7.42434460400492	5.92241185751906	7.07472187470549	0.534736650329464
TCGA-DD-AAVQ-01	2.57576315149363	6.80972347887501	6.2358788521479	6.90714239412144	0.505276058660937
TCGA-DD-AAVR-01	3.03275343925488	8.2347532068431	4.8925611620879	6.93486055886014	0.391314409636259
TCGA-DD-AAVS-01	3.83713063663745	6.40888662367943	6.22237904727011	6.46890629663853	0.509698595985544
TCGA-DD-AAVU-01	3.1836727800847	7.79529051562668	6.5170799834544	6.58515187609843	0.778940668663921
TCGA-DD-AAVV-01	2.53738520718943	7.28807061824594	6.23017932001451	6.58451246557171	0.400587509697856
TCGA-DD-AAVW-01	2.80355926979493	6.67001132094605	5.72095049531742	5.86472985029114	0.238880010210383
TCGA-DD-AAVX-01	1.93549762496907	7.49643745910802	4.34176307579774	5.65730553567179	0.540621944572386
TCGA-DD-AAVY-01	3.48869195681597	7.4301045349921	4.886316923808	6.53358227395778	0.646310247707147
TCGA-DD-AAVZ-01	2.84944465303043	6.77476247569869	5.12567406454403	6.91586507871889	0.596163007085657
TCGA-DD-AAW0-01	2.62052351324255	6.61386610151201	5.11976604328625	6.16650683909102	0.369870364806195
TCGA-DD-AAW1-01	1.79411633986023	7.28571647602779	3.87906621227995	6.07900772813031	0.462326321891019
TCGA-DD-AAW2-01	4.39908335565765	7.10313794675211	5.03687517143122	6.09813032270021	0.552483419776212
TCGA-DD-AAW3-01	4.02797463714431	6.98398631782988	5.38546860703177	5.97650562216261	0.59259144811121
TCGA-ED-A459-01	3.0622849791811	8.00734778253272	6.31015905650635	6.13588574367206	0.605290389643538
TCGA-ED-A4XI-01	1.89182957614053	7.13367243992699	4.73566509686699	5.61241196062052	0.248335711698261
TCGA-ED-A5KG-01	3.49587348808386	6.60345801711955	5.90402359022273	6.07131445921792	0.376965025469478
TCGA-ED-A627-01	2.66739039845867	7.24357963223155	4.42914494930974	5.68846170284357	0.0982226150368631
TCGA-ED-A66X-01	3.54365893912295	6.94593092607439	6.99997374306509	6.68128755143582	0.435057231912055
TCGA-ED-A66Y-01	3.04029654878785	6.95233913486453	4.38196654753666	6.07505262594241	0.463175424118458
TCGA-ED-A7PX-01	3.00751047778382	8.28782082651019	7.49367905738483	6.13430270759734	0.453757911423511
TCGA-ED-A7PY-01	2.11871809268241	5.83658789043389	4.43411814457227	6.31783647948771	0.542772279038022
TCGA-ED-A7PZ-01	4.59136950170691	7.69053520601849	7.05696167719027	6.76816125759299	0.684391927878337
TCGA-ED-A7XO-01	1.47669523635125	7.65320362306705	4.22170178174104	6.51048418039121	0.516777268860096
TCGA-ED-A7XP-01	3.12633948091787	7.81834080027606	5.74340207254061	6.65362886716583	0.441092309940693
TCGA-ED-A82E-01	4.21935506203706	6.34205532278671	4.57305802847697	6.15214687270098	0.319516022796795
TCGA-ED-A8O5-01	4.73604162864873	6.65409331029929	5.71604719806978	6.6564453027355	0.500769441167322
TCGA-ED-A8O6-01	3.4749869600696	7.73716040338417	6.33304359655659	6.45241776213522	0.583172781199017
TCGA-ED-A97K-01	3.94222592786415	6.27822263715173	6.45147836359294	5.60880783406164	0.21887126122541
TCGA-EP-A12J-01	2.15237149978066	6.63828989226994	4.94327084924183	5.9469262613809	0.544358250905567
TCGA-EP-A12J-11	1.66155135677839	6.98651807631433	4.32451636950082	5.2851023551768	0.420760837909743
TCGA-EP-A26S-01	2.99838945535171	6.57855787514608	3.28508790613036	6.33099315793455	0.546616953800712
TCGA-EP-A26S-11	2.20738720266708	7.42845477977721	3.40726132175123	5.43545064016092	0.445744475434251
TCGA-EP-A2KA-01	3.8026342264551	7.36569906975259	6.47909854226251	6.79042604616511	0.595531488632066
TCGA-EP-A2KB-01	2.34499210186442	6.8861197174691	4.82319730755316	6.08537945831475	0.523785322415151
TCGA-EP-A2KC-01	2.87930389668977	6.85516997263376	5.99655399879784	5.95847736447565	0.448406527700687
TCGA-EP-A3JL-01	2.23187954244273	7.47345522835211	6.0737254710762	6.51145438162883	0.560714981184756
TCGA-EP-A3RK-01	2.61788531718584	7.08954141607169	6.85058938796254	6.25559391994398	0.633572963066132
TCGA-EP-A3RK-11	2.03684349337855	7.38823989601743	3.60248928656554	5.00455488076723	0.401767572665148
TCGA-ES-A2HS-01	1.40736986578294	6.96761103248297	4.41069328361035	5.29424752657984	0.509642272606131
TCGA-ES-A2HT-01	0.796336828639825	7.07912423720044	5.55062044002809	6.61629938138823	0.556641374299604
TCGA-ES-A2HT-11	2.06431865954488	6.95073967413321	5.16028344650548	5.65521306679503	0.425669577555877
TCGA-FV-A23B-01	2.89168224443211	6.14883296525694	4.69810669561522	6.16643174229482	0.506425048091604
TCGA-FV-A23B-11	2.57907880763276	7.09703301140018	3.63677891468984	5.35972477501864	0.234279565850333
TCGA-FV-A2QQ-01	2.5338085627944	7.13212257820934	5.292161584378	6.7324956699705	0.582746344691644
TCGA-FV-A2QR-01	1.57983332096209	6.7790229169096	5.21759503776007	6.76553277916847	0.388717314471219
TCGA-FV-A2QR-11	2.83231425847887	7.28726620324405	5.19954449438954	5.81690456515547	0.180919850854344
TCGA-FV-A3I0-01	4.17229758365311	7.11181477272995	8.199473750557	6.87114345699108	0.223336629902463
TCGA-FV-A3I0-11	2.2403514085467	7.2188938446713	4.8989396411481	5.5591624081468	0.426641237607642
TCGA-FV-A3I1-01	2.50748907198129	7.64159415365862	6.4572882590591	6.60703668436927	0.496482708061212
TCGA-FV-A3I1-11	1.86337777597987	6.88028477360049	2.83943972132311	4.80038835996472	0.355170527642035
TCGA-FV-A3R2-01	3.49423013370185	7.60057905123092	5.60494548591071	5.39720987781971	0.651589515333692
TCGA-FV-A3R2-11	2.36280686320428	7.18592278811612	4.08365279200721	5.21267400788734	0.343682662293793
TCGA-FV-A3R3-01	2.81968728643777	7.78369242192272	4.24634958309631	5.75634132895444	0.149602812210662
TCGA-FV-A495-01	1.66496555290295	7.06430139435808	5.49131493898141	6.37007743117011	0.530939503213139
TCGA-FV-A496-01	2.12791911613171	7.31098590129413	3.62581477589073	6.56675357914685	0.504533306747487
TCGA-FV-A4ZP-01	2.62909301424294	7.45079151854403	8.12214153645092	6.16010520856435	0.795451038971401
TCGA-FV-A4ZQ-01	3.55183021932936	7.95123810036397	6.78096090131949	6.59888597942927	0.742323716561178
TCGA-G3-A25S-01	4.33616047516326	7.21589816390507	6.80684386695391	6.77486508404071	0.801954028814663
TCGA-G3-A25T-01	2.79985563419667	7.93352663826849	6.6184839863411	6.32450491228045	0.411902592893693
TCGA-G3-A25U-01	3.56219889895136	6.89425121111243	2.40407859842167	6.43677063770483	0.755651140994951
TCGA-G3-A25V-01	2.31461361422026	7.73990129730539	5.23057559910275	6.28557976378797	0.343458871870263
TCGA-G3-A25X-01	3.43239923654062	7.90549469062072	7.18894195495865	7.71322802317109	0.501313913359318
TCGA-G3-A25Y-01	3.18324709667634	7.27754933248409	7.21609035336336	7.30492538276141	0.414186188218658
TCGA-G3-A25Z-01	2.61469718457179	7.67001334195182	4.59475090697861	6.39673629299522	0.567078368610781
TCGA-G3-A3CG-01	2.30368153367099	6.64139517856637	5.58078799261383	6.28435762387371	0.493053083747257
TCGA-G3-A3CH-01	1.75315646225453	7.16752263371005	4.90919020742506	5.46991079479763	0.49999809164105
TCGA-G3-A3CH-11	2.04935955111824	7.37655006608212	4.07671396803751	5.14526439601157	0.396849242508878
TCGA-G3-A3CI-01	2.10128102098301	7.38407688252691	3.54185361236899	5.39941713355808	0.332314714602186
TCGA-G3-A3CJ-01	1.86080043598002	7.66426268847216	4.18125187255946	6.1803281930088	0.576534438552765
TCGA-G3-A3CK-01	2.72785620113119	7.10537288030538	4.00578482226467	6.44296215354233	0.564026690557531
TCGA-G3-A5SI-01	2.77567926699253	7.81849600725932	5.46452852827068	7.19816983146586	0.747771451355878
TCGA-G3-A5SJ-01	2.93405248440087	8.15513103938568	4.82324021970494	6.24624639364507	0.419384033366001
TCGA-G3-A5SK-01	1.82250388949433	6.96832645583884	3.39023997610489	5.64294802186881	0.419733127198721
TCGA-G3-A5SL-01	3.5692438561378	7.50085093600609	5.8744191564301	6.50186720097635	0.500610907694202
TCGA-G3-A5SM-01	1.96283375165017	7.27548277003039	4.9694253133501	5.87102877324347	0.430191868233832
TCGA-G3-A6UC-01	3.4850612916235	6.59284249489757	4.7031653484481	5.66972248004941	0.567207746823741
TCGA-G3-A7M5-01	2.63984192805859	6.77799040069719	4.90995496347029	5.69340130279827	0.670801741400281
TCGA-G3-A7M6-01	3.33424872341543	6.58064066565043	6.09802347339186	6.31978160364714	0.224181271492715
TCGA-G3-A7M7-01	2.02662498845254	8.03291911752459	4.50386962859862	6.26098266184859	0.563297162684257
TCGA-G3-A7M8-01	2.07585553596413	7.38984803318516	2.41394064705918	5.86691091951356	0.416657066038789
TCGA-G3-A7M9-01	3.91726348836215	8.30472027890485	6.09716212046555	6.41529694530425	0.774195607111947
TCGA-G3-AAUZ-01	2.54453248760981	7.2008496525186	3.90420267648873	5.91840467778828	0.626973848229206
TCGA-G3-AAV0-01	2.01272497117856	7.03124045871141	3.1184030490731	5.8009930540454	0.510790228688172
TCGA-G3-AAV1-01	3.52361574196103	7.89025900022514	6.31575408183244	6.03467194930953	0.568204458061249
TCGA-G3-AAV2-01	0.922198030881513	7.4147214254408	4.58241766686512	7.36627601830185	0.438848529056792
TCGA-G3-AAV3-01	2.96139721925778	7.34736788430158	5.00669060626418	6.62576768269136	0.46919133924116
TCGA-G3-AAV4-01	3.59108731852691	7.04020431879783	5.55521249239701	6.79963258349602	0.566397835032041
TCGA-G3-AAV5-01	2.51552972940184	8.10359058524505	5.94690234896084	6.90017255507358	0.737054549626725
TCGA-G3-AAV6-01	3.0663089335906	6.90687107114528	5.94109437749464	7.06313619144449	0.625919180379811
TCGA-G3-AAV7-01	2.86627790486493	7.82975828173034	6.74678660601074	7.1575957320586	0.630376713783999
TCGA-GJ-A3OU-01	2.54910724258694	7.4767792698656	5.67569396531947	5.97284621928882	0.302683778616108
TCGA-GJ-A6C0-01	2.180355222294	6.55673726418361	5.20653242023612	6.11623906669197	0.465524038091176
TCGA-GJ-A9DB-01	1.56929060446181	7.00272245505628	5.03322908388609	5.4871732154606	0.37665259678683
TCGA-HP-A5MZ-01	1.93994400205853	7.18106029507767	5.02252131530487	6.13659962343175	0.252885025663684
TCGA-HP-A5N0-01	2.89930148198604	7.09565087117297	4.02817111387628	5.84588393487442	0.267192468927954
TCGA-K7-A5RF-01	2.25024824789819	6.85899621792964	4.45923013354973	5.38315746852575	0.269047511195937
TCGA-K7-A5RG-01	3.36397432801586	7.14179547917818	5.56410969286627	5.68917941475144	0.557758328347587
TCGA-K7-A6G5-01	1.72639252471514	7.7164577675291	5.37125073519654	6.18077091562616	0.466740744159684
TCGA-K7-AAU7-01	3.36475676187789	7.37924300612624	5.768049860349	5.69675716588063	0.242694749223993
TCGA-KR-A7K0-01	2.18744233431601	7.61503422154387	5.74562421827529	6.09784207131018	0.337589411307818
TCGA-KR-A7K2-01	1.88312742607316	6.74923697553876	5.53073322243507	6.2873148784394	0.415373475314247
TCGA-KR-A7K7-01	2.38154614670393	7.32692562446024	6.76333811072599	6.31555355164029	0.780829575547355
TCGA-KR-A7K8-01	2.68876625916349	6.8561149394565	5.75873708926185	6.22594810422987	0.441715029158082
TCGA-LG-A6GG-01	2.57294715219114	7.26099671513496	4.7650792884713	5.96973343256755	0.496275619238652
TCGA-LG-A9QC-01	2.05948292048074	6.3657919076452	4.36688711712532	6.14779557230398	0.451010791224938
TCGA-LG-A9QD-01	1.92839392125383	7.40530151606862	3.90657438869208	5.50762005242584	0.462757118313512
TCGA-MI-A75C-01	2.74450714410796	7.5303951026841	5.10216588193833	6.55029828195976	0.708504674952172
TCGA-MI-A75E-01	2.69321550004365	7.35355760462387	4.8012001270528	5.94361228880813	0.432946415971454
TCGA-MI-A75G-01	2.54497634298567	6.83066466084134	4.42407551615537	5.82172798239457	0.558425064322535
TCGA-MI-A75H-01	2.95825591682589	8.18773046916525	5.15005758905658	6.41653280200213	0.54454334714494
TCGA-MI-A75I-01	3.94716529308702	7.65484248112972	6.20922867350184	6.03225305182533	0.625536675992351
TCGA-MR-A520-01	1.96419086256175	7.51527938488038	3.2749019717433	5.42899010019279	0.473114167128742
TCGA-MR-A8JO-01	3.17505148033065	7.3701114713576	3.72103383588319	5.60399687708162	0.154334045901467
TCGA-NI-A4U2-01	2.21508321287384	7.77478312330425	3.77545823213403	5.77215469279725	0.431589787877684
TCGA-NI-A8LF-01	3.21056492470706	6.68888025589072	4.8824630621995	5.22023998574484	0.259943885955195
TCGA-O8-A75V-01	3.64882915868743	7.45514279954437	6.01427256115076	6.68134437570221	0.478528887441283
TCGA-PD-A5DF-01	2.02627300886867	7.26592341962606	4.94964116731611	6.01299904143711	0.406235257250589
TCGA-QA-A7B7-01	3.46305050290944	6.7316386118845	4.72679463965319	6.55566262675288	0.804891380091277
TCGA-RC-A6M3-01	3.43860262482294	8.94667273904887	7.29592854622635	6.52279947494362	0.769898971126292
TCGA-RC-A6M4-01	2.56231056537032	7.63210909973843	4.73443906081223	6.1225079146582	0.656834160211393
TCGA-RC-A6M5-01	2.63162135475188	7.3686039137177	4.83242886246745	5.61541400297443	0.192079939084807
TCGA-RC-A6M6-01	3.26945336361828	8.22094926134797	7.50263303546624	5.97743854404084	0.616196108849311
TCGA-RC-A7S9-01	2.1014159047379	7.67626717173492	5.27408237026573	6.13786781759315	0.662947782238255
TCGA-RC-A7SB-01	1.66959678415547	7.93425808467003	4.34279764355729	5.51286047113211	0.511809945626091
TCGA-RC-A7SF-01	2.24230292203805	7.08032575760334	4.89353864217837	5.37182982285493	0.471382665055559
TCGA-RC-A7SH-01	3.29123084571451	5.14096058520479	6.07011728861826	6.08151396659848	0.579430530481137
TCGA-RC-A7SK-01	2.11472701692484	7.73136473888715	6.16300347072402	6.25445394471896	0.52607128793392
TCGA-RG-A7D4-01	3.80801800693281	7.30141481025913	6.52539661537611	6.37544423031926	0.83624052714145
TCGA-T1-A6J8-01	2.20309848449921	7.75835138572081	5.53768090647074	6.52044818654482	0.463395913313137
TCGA-UB-A7MA-01	2.89843267461513	7.02158257260009	7.12059801954035	7.24157547056011	0.40733603957188
TCGA-UB-A7MB-01	2.40355746755368	7.14811500426362	5.70338380266491	7.49122063581614	0.696884085404193
TCGA-UB-A7MC-01	3.38897154310301	6.67596010713803	5.64658170810818	6.6006689190712	0.647398765381975
TCGA-UB-A7MD-01	2.36782429631426	7.7799665503225	6.66116497692673	6.12412533182647	0.420485749239647
TCGA-UB-A7ME-01	3.27466399906994	7.37467994976872	6.67211413127474	6.6628388030544	0.476980142490151
TCGA-UB-A7MF-01	2.29050642458563	7.53214966663871	6.46003022047434	6.75798958480107	0.652209769963604
TCGA-UB-AA0U-01	3.47459501574001	7.03032148163803	6.61611659588839	6.2362469248612	0.431468401303052
TCGA-UB-AA0V-01	2.36983525180984	6.86990543733322	3.15262145264572	5.37759623086764	0.250489554250546
TCGA-WJ-A86L-01	2.17373802162355	5.39700348083286	4.08800814759767	5.25221069658837	0.499868798806953
TCGA-WQ-A9G7-01	3.33000100853504	6.45416721346972	6.8227900410844	5.6958883923036	0.642134594058145
TCGA-WQ-AB4B-01	2.10300994464678	7.25456083321692	5.04340558427951	5.6249534205879	0.500298989245638
TCGA-WX-AA44-01	2.97946262425343	6.11900387604458	6.62496991846006	6.41960414919462	0.436487568334699
TCGA-WX-AA46-01	2.56354732258997	7.13766619253854	3.39769254553511	5.48741037667615	0.420360300252454
TCGA-WX-AA47-01	2.63605701052785	7.65558949513569	3.66731775873089	5.28156105318406	0.651941129271116
TCGA-XR-A8TC-01	3.95264335813505	6.33457356887494	7.14421781538226	6.64288289569993	0.599953426626648
TCGA-XR-A8TD-01	2.50225365694792	7.28033484867938	5.42275189329523	5.8696454585707	0.411453898437162
TCGA-XR-A8TE-01	4.15653233640955	7.12830131833782	5.87685741480795	6.40732180683733	0.290879468354617
TCGA-XR-A8TF-01	3.29606819518023	7.86227858191952	4.9158046651649	6.36432671937101	0.709540332139778
TCGA-XR-A8TG-01	2.99364601207111	6.9473360129968	5.43364033033523	6.53119526899566	0.414851646988792
TCGA-YA-A8S7-01	2.38244575824463	7.91436419537074	4.66461731282511	7.01992890600084	0.323417641539404
TCGA-ZP-A9CV-01	1.71272488940967	6.84477169080311	5.18617187064209	6.40082261747857	0.51757051741738
TCGA-ZP-A9CY-01	2.0514686845015	7.16604816911921	3.78335859418462	5.24781741068815	0.342471812073646
TCGA-ZP-A9CZ-01	2.61294786488377	7.34672522464487	6.28669047088967	6.98759177156574	0.643057448925572
TCGA-ZP-A9D0-01	1.75870119061217	6.77289346570095	4.72578362289912	6.31803971343373	0.528143292895677
TCGA-ZP-A9D1-01	2.28067451533215	6.55189248711782	4.15179112583521	6.09313632782284	0.380322512016787
TCGA-ZP-A9D2-01	3.35431351687756	7.43512228349033	4.93827692127008	6.44790270986551	0.373641955269419
TCGA-ZP-A9D4-01	2.58098452451099	6.5622462797128	3.32561676438002	5.90359880016796	0.577611034861832
TCGA-ZS-A9CD-01	2.17426251260092	7.45534588813229	5.78160630249179	6.19464796228264	0.395149542960164
TCGA-ZS-A9CE-01	1.93005196967672	7.22814660214213	3.89401633380161	5.89823096680117	0.632119079986738
TCGA-ZS-A9CF-01	3.44426041902164	6.78072793650783	4.19286924986108	5.29388007184408	0.561411182010816
TCGA-ZS-A9CG-01	1.77241951949276	7.65690481470661	4.08793562586589	6.40264829781005	0.341651009862369
