# Supplementary material for: HCG18 Participates in Vascular Invasion of Hepatocellular Carcinoma by Regulating Macrophages and Tumor Stem Cells
Source: Front Cell Dev Biol. 2021 Aug 30;9:707073. doi: 10.3389/fcell.2021.707073 (PMC8435853; doi:10.3389/fcell.2021.707073)
Supplement: Supplementary file 7 [file Data_Sheet_7.CSV]

Sample.ID	PDCD1	HCG18	CTLA4	CD274	TCGA.PanCanAtlas.Cancer.Type.Acronym	Fraction.Genome.Altered	MSI.MANTIS.Score	MSIsensor.Score	Mutation.Count	total	total_perMB	total_perMB_log	n
TCGA-ES-A2HT-01	0.428945614194783	0.238892113629484	0.249510110017862	0.441475671084602	LIHC	0.1469	0.3186	0.05	67	64	1.28	0.107209969647868	1
TCGA-BC-A5W4-01	0.0297004973164585	0.324806243392982	0	0.489089396899656	LIHC	0.7631	0.2924	0.09	66	56	1.12	0.0492180226701817	2
TCGA-ES-A2HS-01	0	0.44542442654159	0.0216611361586507	0.111785804908324	LIHC	0.3659	0.3273	0.15	65	54	1.08	0.0334237554869497	3
TCGA-DD-A3A2-01	0.0842463985151281	0.483694662180276	0.0336031861247134	0.520244069506273	LIHC	0.0572	0.3568	0	70	67	1.34	0.127104798364808	4
TCGA-DD-A4NP-01	0.0602943699312307	0.485378775386906	0	0.341306056081022	LIHC	0.0279	0.2714	0	28	20	0.4	-0.397940008672038	5
TCGA-CC-5259-01	0.691223330866757	0.497559704474979	0.629330774210394	0.20105202551628	LIHC	NA	0.3487	0.32	137	130	2.6	0.414973347970818	6
TCGA-2Y-A9H1-01	1.43715375351587	0.503743304453429	1.4882050425105	0.38400616968382	LIHC	0.1707	0.3061	0.03	120	120	2.4	0.380211241711606	7
TCGA-G3-AAV2-01	0.0760555653921014	0.504439621264938	0.101120418389247	0.365293819108184	LIHC	0.2133	0.3161	0.04	46	39	0.78	-0.10790539730952	8
TCGA-DD-AADS-01	2.47601940113528	0.525705593452895	2.8406909946135	0.534330850755409	LIHC	0.088	0.3013	0.01	133	129	2.58	0.41161970596323	9
TCGA-DD-AADU-01	0.289072280758602	0.540394885669855	0.753895473577841	0.389059981495867	LIHC	0.8187	0.3074	0.08	83	80	1.6	0.204119982655925	10
TCGA-DD-A3A4-01	0	0.560199779255191	0	0.289094759597645	LIHC	0.0564	0.3243	0.05	39	31	0.62	-0.207608310501746	11
TCGA-DD-AAEI-01	0.567773731399009	0.574926315168609	0.235902843588346	0.292179568689753	LIHC	0.1529	0.3063	0.02	114	112	2.24	0.350248018334163	12
TCGA-DD-AAE4-01	2.23589097297536	0.614086916348426	1.86305947615059	1.29245717805329	LIHC	0.1112	0.302	0.06	57	54	1.08	0.0334237554869497	13
TCGA-DD-A73G-01	0.598897102660956	0.616549128838282	0.619320707559526	0.251122529216305	LIHC	0.245	0.3273	0.04	102	101	2.02	0.305351369446624	14
TCGA-DD-AAEB-01	0.152987152813841	0.627403413443629	0.330534035662735	0.341154895620739	LIHC	0.1446	0.3158	0.06	121	115	2.3	0.361727836017593	15
TCGA-DD-A3A8-01	0.0947242710904604	0.66542813588102	0.165298321178848	0.438710803740774	LIHC	0.202	0.3217	0	112	103	2.06	0.313867220369153	16
TCGA-G3-A5SK-01	0.470295832315487	0.666708600527334	0.521072007083301	0.88739526814868	LIHC	NA	0.2661	0	89	77	1.54	0.187520720836463	17
TCGA-DD-AAE3-01	0.119575551974383	0.676545207899896	0.208664978551524	0.69226036144858	LIHC	0.423	0.3321	0.32	151	144	2.88	0.459392487759231	18
TCGA-DD-A1EK-01	0.184587122608768	0.680895450117412	0.157769748192022	1.66910254538103	LIHC	0.153	0.3609	0	63	50	1	0	19
TCGA-RC-A7SB-01	0.270060926969337	0.699894481491583	0.370282829937792	1.04231158644081	LIHC	0.1806	0.3267	0.01	56	48	0.96	-0.0177287669604316	20
TCGA-K7-A6G5-01	1.24282457857977	0.702651992068153	0.895055164269636	0.99487818423799	LIHC	0.1482	0.3178	0	75	67	1.34	0.127104798364808	21
TCGA-LG-A9QD-01	0.550099450419018	0.719164718357468	0.254680476691635	0.697600556708344	LIHC	0.0995	0.2994	0.01	98	89	1.78	0.250420002308894	22
TCGA-G3-AAV0-01	1.00904030487524	0.734875323308814	0.23219643009865	0.452686321581485	LIHC	0.1766	0.3056	0.01	162	146	2.92	0.465382851448418	23
TCGA-DD-A116-01	0.559369967184573	0.735252425998823	0.686506885705769	0.188212848107625	LIHC	0.2512	0.3545	0.13	104	89	1.78	0.250420002308894	24
TCGA-NI-A4U2-01	0.112599931623176	0.746413442411688	0.152381699918346	0.455278691397507	LIHC	0.1269	0.2745	0.04	111	93	1.86	0.269512944217916	25
TCGA-2Y-A9HB-01	5.75422010267896	0.748636643162362	2.58677378339964	2.82765950705516	LIHC	0.1585	0.315	0.01	66	63	1.26	0.100370545117563	26
TCGA-2Y-A9GU-01	0.724122155968928	0.748755292195335	0.41658043479272	0.229315292894662	LIHC	0.3157	0.3194	0.09	138	131	2.62	0.418301291319745	27
TCGA-MR-A520-01	0.20318728796348	0.750976401137618	0.0675374098671063	0.615750030239213	LIHC	0	0.2823	0	17	16	0.32	-0.494850021680094	28
TCGA-DD-A4NI-01	3.53279487357263	0.76439467743184	1.96080176842835	1.00332808789994	LIHC	0.134	0.2699	0.01	150	132	2.64	0.421603926869831	29
TCGA-ED-A7XO-01	1.3354139418676	0.778322428481165	0.681301355949739	0.847028197248303	LIHC	0.2117	0.3321	0	57	54	1.08	0.0334237554869497	30
TCGA-WQ-AB4B-01	0.177440603591126	0.78159028910458	0.619284446212612	0.456559683534128	LIHC	0.3343	0.3109	0.01	67	56	1.12	0.0492180226701817	31
TCGA-WX-AA47-01	0.0196848499253066	0.783360285847803	0	0.38493752779935	LIHC	0.23	0.3103	0.1	39	34	0.68	-0.167491087293764	32
TCGA-DD-A4NF-01	0.15137354923243	0.797058558223046	0.0754725667635274	1.01266988315619	LIHC	0.1189	0.2693	0	117	98	1.96	0.292256071356476	33
TCGA-FV-A495-01	2.46204160859413	0.823504602823815	1.41036141043091	0.579576193582899	LIHC	0.194	0.2816	0	104	90	1.8	0.255272505103306	34
TCGA-DD-AAW1-01	0.151249392889269	0.830317654339526	0.0430918081627919	0.789457030752608	LIHC	0.1121	0.3089	0.03	103	97	1.94	0.287801729930226	35
TCGA-DD-AACO-01	0.356988832448242	0.843467411117351	0.553744312638268	0.0816482085681687	LIHC	0.3406	0.3154	0.06	42	38	0.76	-0.119186407719209	36
TCGA-G3-A7M8-01	0.238587738025877	0.846674946073647	0.129770448933114	1.32824119023232	LIHC	0	0.3194	0	23	29	0.58	-0.236572006437063	37
TCGA-KR-A7K2-01	0.406107845984497	0.851233324649728	0.620936342372899	0.417970782089204	LIHC	0.5762	0.3263	0.04	45	43	0.86	-0.0655015487564323	38
TCGA-DD-A73B-01	0.0608714470143436	0.856772104199685	0	0.751794969746772	LIHC	0.8007	0.3384	0.5	74	67	1.34	0.127104798364808	39
TCGA-G3-A7M7-01	0.122827633218319	0.858187265748109	0.122480007841286	0.126415587450597	LIHC	0.0496	0.3332	0.01	67	52	1.04	0.0170333392987804	40
TCGA-G3-A3CH-01	7.83432965994133	0.860591375114442	0.372007477563252	1.04389391373184	LIHC	0.1347	0.323	0	37	38	0.76	-0.119186407719209	41
TCGA-G3-A3CI-01	0.776212730957578	0.861017572386927	0.562920656344535	0.617321703221064	LIHC	0.0164	0.3464	0	17	15	0.3	-0.522878745280338	42
TCGA-ZS-A9CG-01	0.35729646822262	0.872190509258768	0.254489465573659	1.14260070667979	LIHC	0.1941	0.2993	0.18	75	71	1.42	0.152288344383056	43
TCGA-DD-A4NL-01	0.406437513752773	0.872502216140023	0.189134035487847	0.5438031038439	LIHC	0	0.2681	0	29	23	0.46	-0.337242168318426	44
TCGA-DD-AADJ-01	0.490481877628902	0.874122955013267	0.521699969462893	0.302885693079114	LIHC	0.1709	0.3066	0.02	60	56	1.12	0.0492180226701817	45
TCGA-2Y-A9H3-01	2.86684874543854	0.875622337552841	2.95195464287542	0.930078262922058	LIHC	0.1642	0.3117	0.01	168	147	2.94	0.468347330412157	46
TCGA-ZP-A9D0-01	0.124636259070695	0.889754952489305	0.32313713884725	0.256554091212707	LIHC	0.1723	0.3026	0.1	52	50	1	0	47
TCGA-FV-A2QR-01	0.110567743822988	0.894285544332928	0.137818520307663	0.867706477419037	LIHC	0.2591	0.3635	0.11	105	92	1.84	0.264817823009536	48
TCGA-DD-AAVX-01	0.361435160709955	0.90887113036185	0.440503837900907	2.25262518505226	LIHC	0.1242	0.3132	0.04	63	58	1.16	0.0644579892269184	49
TCGA-2Y-A9GW-01	0.629163872426661	0.909764269181695	1.63119637188958	2.240497271194	LIHC	0.1478	0.3023	0.01	69	69	1.38	0.139879086401236	50
TCGA-G3-A5SM-01	0.996882352246585	0.91346106786463	1.15702180465588	1.16897014892273	LIHC	0.1591	0.2818	0	112	95	1.9	0.278753600952829	51
TCGA-ZS-A9CE-01	0.107075835230563	0.918899614583541	0	1.13877114345987	LIHC	0.2797	0.3078	0.17	117	109	2.18	0.338456493604605	52
TCGA-2Y-A9H4-01	0.503747869604873	0.928370864275209	0.401857734469698	0.933233395044041	LIHC	0.258	0.3121	0.08	65	60	1.2	0.0791812460476248	53
TCGA-DD-A1ED-01	0.681582241571358	0.929073033147719	0.557664193007006	1.04324472328599	LIHC	0	0.3364	0.25	26	20	0.4	-0.397940008672038	54
TCGA-DD-AAC9-01	0.79173932088769	0.938780450691125	1.01870780545136	0.420576542854308	LIHC	0.0915	0.3	0.14	82	74	1.48	0.170261715394957	55
TCGA-RC-A7SF-01	0.880793412891114	0.940199961954761	1.73220396376414	0.440670673887087	LIHC	0.246	0.3288	0.03	76	67	1.34	0.127104798364808	56
TCGA-EP-A3JL-01	2.87774296181685	0.941444733415847	1.84617519843592	0.78705322586892	LIHC	0.1861	0.3336	0.01	87	84	1.68	0.225309281725863	57
TCGA-DD-A39V-01	8.6550190862972	0.947740454558428	3.29737618327229	0.517897872229804	LIHC	0.3055	0.3534	0	66	63	1.26	0.100370545117563	58
TCGA-HP-A5MZ-01	1.80474254452793	0.957850517477691	2.33745667166515	0.875355377812923	LIHC	0.0821	0.2766	0	46	43	0.86	-0.0655015487564323	59
TCGA-DD-A1EB-01	1.05193824539732	0.95867112405659	0.512825407934367	2.27360012006663	LIHC	0.1115	0.3785	0.1	159	124	2.48	0.394451680826216	60
TCGA-DD-AADI-01	1.88709939958846	0.998430784263268	1.28586834402461	1.01966760887695	LIHC	0.2673	0.3081	0.02	106	98	1.96	0.292256071356476	61
TCGA-DD-AACY-01	0.481851474600495	1.002678979529	0.0960975488024005	0.347148886131359	LIHC	0.2393	0.3102	0.09	81	72	1.44	0.15836249209525	62
TCGA-DD-A3A5-01	0.527608664347009	1.00805532867952	0	0.871691278919237	LIHC	0.1578	0.3204	0.03	61	55	1.1	0.0413926851582251	63
TCGA-ZP-A9CV-01	0.983196843573766	1.00915888818759	0.861576124816085	2.2231516365751	LIHC	0.153	0.3051	0.01	104	94	1.88	0.27415784926368	64
TCGA-ED-A4XI-01	0.632600509440413	1.01067672413501	0.443903425265262	0.856049089977544	LIHC	0.0186	0.2791	0	139	137	2.74	0.437750562820388	65
TCGA-BD-A2L6-01	0.37735461298177	1.01674054228222	0.376286628228048	0.430592589687318	LIHC	0.1535	0.3521	0.03	69	67	1.34	0.127104798364808	66
TCGA-DD-A11D-01	0.13365708894333	1.04212452095691	0.133278814163302	0.756587620810177	LIHC	0.1784	0.327	0	112	107	2.14	0.330413773349191	67
TCGA-DD-AAEA-01	4.55751626374341	1.05142037488452	2.82966758269195	1.77005555318726	LIHC	0.2518	0.3127	0.02	167	167	3.34	0.523746466811564	68
TCGA-RC-A7S9-01	2.2254583560246	1.06584165273216	1.19954588593473	1.03174183632815	LIHC	0.1606	0.3143	0.03	56	51	1.02	0.00860017176191757	69
TCGA-2Y-A9H9-01	0.57479999554165	1.06707533779802	0.743002300316678	0.777832148029395	LIHC	0.2167	0.3134	0.08	122	114	2.28	0.357934847000454	70
TCGA-ZP-A9CY-01	0.13220173498567	1.08432398757178	0.0527310316527746	0.979657335866544	LIHC	0.0245	0.3011	0.01	82	75	1.5	0.176091259055681	71
TCGA-FV-A496-01	0.105776545562595	1.09572584431513	0.0421908711923255	0.250392755518232	LIHC	0.4553	0.2946	0.12	116	106	2.12	0.326335860928751	72
TCGA-DD-AADN-01	8.38247739648608	1.10263768309636	4.11938564878955	0.722384963131811	LIHC	0.3785	0.3148	0.1	105	103	2.06	0.313867220369153	73
TCGA-DD-AADF-01	4.24731351937659	1.10646081955474	1.87140845567442	0.495592845523373	LIHC	0.377	0.3219	0.22	213	196	3.92	0.593286067020457	74
TCGA-DD-AAE7-01	1.20586447079282	1.11116047183167	0.881797874333841	0.827392889080174	LIHC	0.0475	0.3031	0.03	238	218	4.36	0.639486489268586	75
TCGA-K7-A5RF-01	2.25335526590118	1.11138787721442	0.631173552061041	1.60257853393804	LIHC	1e-04	0.2874	0	53	41	0.82	-0.0861861476162833	76
TCGA-BC-A10R-01	0.255882987238094	1.11415793964253	0.13608468805568	0.289693426739758	LIHC	0.6186	0.3318	0.18	108	104	2.08	0.318063334962762	77
TCGA-DD-A4NK-01	0.111623932097479	1.12323686952739	0.027827003827131	0.775471129048188	LIHC	0.2598	0.2747	0.04	75	65	1.3	0.113943352306837	78
TCGA-DD-A3A3-01	0.2056868933064	1.12860670281265	0.435847616252677	0.158771455373562	LIHC	0.1823	0.3213	0.04	49	47	0.94	-0.0268721464003014	79
TCGA-DD-AACQ-01	0.482209150526761	1.12915634837088	0.0400703673039927	1.02360865260005	LIHC	0.1466	0.308	0.05	207	188	3.76	0.575187844927661	80
TCGA-DD-A73F-01	7.93956275433216	1.1292592273949	1.94495041897419	1.79489324420139	LIHC	0.1192	0.3073	0	68	58	1.16	0.0644579892269184	81
TCGA-DD-AADR-01	0.206253063708832	1.13171328729574	0.668425318024308	0.265347478505643	LIHC	0.2706	0.2942	0.02	86	85	1.7	0.230448921378274	82
TCGA-CC-A9FS-01	0.415850624465795	1.13694122446993	0.480148481694518	0.281577736675771	LIHC	0.3183	0.3065	0.24	98	96	1.92	0.28330122870355	83
TCGA-DD-A73A-01	0.768159531949168	1.15066157358765	0.713158909638819	0.572502337933575	LIHC	0.0908	0.3054	0	90	90	1.8	0.255272505103306	84
TCGA-ED-A7PY-01	0.310290170358127	1.1572999461153	0.343791100700776	0.248386559610493	LIHC	0.3611	0.3165	0.29	29	28	0.56	-0.2518119729938	85
TCGA-ZS-A9CD-01	0.588684285722221	1.16665342901141	0.531111703061966	0.346217437756788	LIHC	0.1593	0.3083	0	93	89	1.78	0.250420002308894	86
TCGA-RC-A7SK-01	0.194971155897311	1.1845639418506	0.315931444951055	0.175583201373442	LIHC	0.3095	0.3224	0.09	136	128	2.56	0.40823996531185	87
TCGA-G3-AAUZ-01	2.40164915004903	1.18862731143492	1.31851403888583	0.666554004118506	LIHC	0.2024	0.3099	0.07	81	74	1.48	0.170261715394957	88
TCGA-DD-AAEG-01	0.0805882370809305	1.19651066024093	0.0200900392911659	0.393976038290245	LIHC	0.2881	0.3134	0.18	103	97	1.94	0.287801729930226	89
TCGA-DD-AAVP-01	1.07191802560804	1.20753154695388	0.356294765115628	8.96374488186468	LIHC	0.2356	0.3157	0.05	72	69	1.38	0.139879086401236	90
TCGA-G3-A25V-01	1.1832010999013	1.20867811740563	1.45746475108264	1.61174638629948	LIHC	0.0017	0.3701	0	74	51	1.02	0.00860017176191757	91
TCGA-WX-AA46-01	0.194313421260384	1.21544823160744	0.176148616013916	1.63627828312829	LIHC	0.0543	0.2984	0	62	53	1.06	0.0253058652647703	92
TCGA-KR-A7K0-01	0.3442075639462	1.22488232699579	0.465816745736627	0.619959047136791	LIHC	0.0403	0.3179	0	83	79	1.58	0.198657086954423	93
TCGA-PD-A5DF-01	0.810346842558474	1.23083289637061	2.50235894120796	1.15686384838789	LIHC	0.1803	0.2876	0.02	42	40	0.8	-0.0969100130080564	94
TCGA-GJ-A9DB-01	0.688539608546475	1.24072320727231	0.936260333919757	0.821392951179845	LIHC	0.1389	0.3197	0.03	74	67	1.34	0.127104798364808	95
TCGA-G3-A25Z-01	0.342908052100802	1.25522874648659	0.615487603704704	0.352924840380281	LIHC	0.3118	0.3668	0.02	88	63	1.26	0.100370545117563	96
TCGA-EP-A2KB-01	0.679711031268288	1.27149520160819	0.731296846128942	0.368192774073992	LIHC	0.6426	0.3357	0.72	77	69	1.38	0.139879086401236	97
TCGA-DD-AACT-01	1.19208209601568	1.27369805510933	0.49187928776392	0.401916944805475	LIHC	0.2785	0.3024	0	180	172	3.44	0.53655844257153	98
TCGA-G3-A7M5-01	0.820640830707058	1.27416769557052	0.522814445370002	0.609998142093783	LIHC	0.2592	0.3255	0.22	168	164	3.28	0.515873843711679	99
TCGA-DD-AADA-01	1.05751298788963	1.28500213042028	0.785280870874687	0.335784308953789	LIHC	0.2453	0.2977	0.05	113	109	2.18	0.338456493604605	100
TCGA-WJ-A86L-01	0.243226747760616	1.28630978226597	0.286636255658544	0.967190721100848	LIHC	0.1545	0.3161	0.17	121	118	2.36	0.372912002970107	101
TCGA-BC-A10X-01	0.5229265994087	1.2872673210095	0.21577101453806	1.45685703665303	LIHC	1e-04	0.3197	0	1	3	0.06	-1.22184874961636	102
TCGA-DD-AAE1-01	0.25118532107199	1.28764511389451	0.626186048049749	0.371626481291453	LIHC	0.2471	0.3208	0.09	46	44	0.88	-0.0555173278498314	103
TCGA-DD-A115-01	0.776935326286513	1.30753336541516	0.185936748653172	1.05551240958909	LIHC	0.23	0.3201	0.07	80	73	1.46	0.164352855784437	104
TCGA-LG-A9QC-01	0.346193372635525	1.31019773037133	0.431516975089327	3.71152218106692	LIHC	0.2744	0.3293	0.07	44	39	0.78	-0.10790539730952	105
TCGA-KR-A7K7-01	9.14116504719411	1.31358095370408	5.00447504137545	0.876253019659389	LIHC	0.5096	0.3609	0.03	61	59	1.18	0.0718820073061254	106
TCGA-DD-A3A7-01	0.838433734919203	1.32352409635309	0.418030404627169	0.200321984134177	LIHC	0.453	0.3235	0.4	119	104	2.08	0.318063334962762	107
TCGA-2Y-A9H6-01	1.54322456790362	1.34173691787616	0.875556541201143	0.410768316222542	LIHC	0.2319	0.306	0.02	53	52	1.04	0.0170333392987804	108
TCGA-RC-A6M4-01	0.0380016256921747	1.36220455987417	0.132629258724717	0.283559842342315	LIHC	0.4046	0.3354	0.07	157	146	2.92	0.465382851448418	109
TCGA-DD-A4NV-01	0.695850894958656	1.37047995417366	0.370070136337761	1.6352721883815	LIHC	0.1393	0.296	0.1	127	120	2.4	0.380211241711606	110
TCGA-FV-A4ZP-01	10.8694487120861	1.37448065135401	1.99660007499318	0.481735093145714	LIHC	0.5099	0.2818	0.13	90	73	1.46	0.164352855784437	111
TCGA-DD-AAEH-01	7.3119138772297	1.37714891228732	2.22713622412168	1.29985984240421	LIHC	0.2091	0.3141	0	82	81	1.62	0.209515014542631	112
TCGA-2Y-A9GT-01	11.7470027062343	1.37962345671744	5.34480145041182	2.06457443101985	LIHC	0.0622	0.3119	0.02	83	80	1.6	0.204119982655925	113
TCGA-DD-A11B-01	0.352835537542197	1.38669461809698	0.0439796182997762	0.578758073341261	LIHC	0.222	0.3423	0.15	44	39	0.78	-0.10790539730952	114
TCGA-UB-AA0V-01	0.654420922921672	1.39159661120777	0.44649443405495	2.109235559572	LIHC	0	0.3142	0	33	35	0.7	-0.154901959985743	115
TCGA-DD-AACV-01	0.105730911883579	1.39181727278082	0.03514389115124	0.779872716004634	LIHC	0.343	0.3129	0.48	104	87	1.74	0.2405492482826	116
TCGA-DD-AADM-01	0.511312917577885	1.40163466781936	0.776938370357339	0.601427462934844	LIHC	0.2796	0.3021	0.04	169	161	3.22	0.507855871695831	117
TCGA-DD-A113-01	1.42630081681261	1.41694477358025	1.28772561889154	0.843087955515466	LIHC	0.7339	0.3098	0.34	136	138	2.76	0.440909082065218	118
TCGA-DD-AACF-01	0.583196794001085	1.43206840283894	0.266542025308593	1.6131254554615	LIHC	0.3061	0.301	0.28	117	113	2.26	0.354108439147401	119
TCGA-5R-AA1D-01	1.32975558533273	1.43369917491129	0.891240609365366	0.74038987616312	LIHC	0.0307	0.3078	0	15	15	0.3	-0.522878745280338	120
TCGA-DD-AACG-01	0.620073215594014	1.43516490767365	0.794980660370061	0.243118612280938	LIHC	0.3885	0.3266	0.25	93	88	1.76	0.24551266781415	121
TCGA-RC-A6M5-01	0.468037226228405	1.45187665034509	0.52056404555803	0.398336453623459	LIHC	0.028	0.3182	0	23	24	0.48	-0.318758762624413	122
TCGA-5R-AAAM-01	1.08571844646202	1.47116528725244	0.484341478760577	1.48501055948529	LIHC	0.1147	0.3066	0.01	79	74	1.48	0.170261715394957	123
TCGA-EP-A12J-01	0.236963326089317	1.47118420509745	0.0590731687916056	1.79865432143477	LIHC	0.1981	0.3527	0.09	50	42	0.84	-0.0757207139381184	124
TCGA-MI-A75G-01	0.218181424511618	1.49790530392827	0.174051143931155	0.561386966184956	LIHC	0.4654	0.3284	0.03	225	207	4.14	0.617000341120899	125
TCGA-UB-A7MF-01	7.71806444471332	1.49993517522519	4.91374101450758	7.28155917710822	LIHC	0.2654	0.3236	0.08	101	95	1.9	0.278753600952829	126
TCGA-DD-AAE6-01	0	1.50813387443422	0.022451340504402	0.173795673816938	LIHC	0.4515	0.3095	0.25	71	71	1.42	0.152288344383056	127
TCGA-ZP-A9D1-01	0.706466591213009	1.51085377665226	1.63436380531716	0.756187531050279	LIHC	0.5078	0.3066	0.01	120	112	2.24	0.350248018334163	128
TCGA-FV-A2QQ-01	2.47062517114457	1.5263075083948	0.971239867941694	0.366749326721755	LIHC	0.1404	0.3218	0	118	113	2.26	0.354108439147401	129
TCGA-2Y-A9H7-01	0.40940354610162	1.53905788456358	0.30618364261515	0.210681376937396	LIHC	0.1493	0.3115	0.19	76	70	1.4	0.146128035678238	130
TCGA-MI-A75E-01	1.82891963678492	1.54522881332867	0.319155103598387	0.917643064595723	LIHC	0.1609	0.3272	0	117	109	2.18	0.338456493604605	131
TCGA-CC-A7IF-01	0.104535453058791	1.5465028102052	0.0416958392011856	0.408838462274527	LIHC	0.3131	0.3254	0.07	114	108	2.16	0.334453751150931	132
TCGA-GJ-A6C0-01	1.94697805079704	1.5615764482331	0.852351688781971	8.60190041432244	LIHC	0.1557	0.2974	0.01	81	45	0.9	-0.0457574905606751	133
TCGA-DD-A39W-01	0.335514589818143	1.57195670793271	0.38603656179729	0.610942640481527	LIHC	0.0947	0.3423	0	36	33	0.66	-0.180456064458131	134
TCGA-XR-A8TD-01	12.6888795009749	1.57299589820967	7.05498798280622	1.87318627346428	LIHC	0.2393	0.3061	0	51	51	1.02	0.00860017176191757	135
TCGA-DD-AADK-01	0.852405121915934	1.57995697798866	1.08905308869313	0.253595970613819	LIHC	0.3122	0.3133	0	56	55	1.1	0.0413926851582251	136
TCGA-DD-AAE2-01	5.71136166519585	1.59632285631318	1.52436511246428	11.2428730036872	LIHC	0.1782	0.3069	0.07	82	73	1.46	0.164352855784437	137
TCGA-MI-A75C-01	1.6695892653521	1.6060909716945	1.47276431893958	0.572786709989343	LIHC	0.1383	0.3243	0.29	108	101	2.02	0.305351369446624	138
TCGA-DD-A73C-01	0.56374369677978	1.60652236893309	0.13384480851218	0.884131627017168	LIHC	0.0467	0.3103	0	75	70	1.4	0.146128035678238	139
TCGA-5C-A9VH-01	1.97829044551076	1.6179790427818	0.667680203481962	0.422877919439978	LIHC	0.2059	0.3141	0.09	94	91	1.82	0.260071387985075	140
TCGA-G3-AAV5-01	0.569927592789183	1.63281568235258	1.03864390616925	0.465215381536374	LIHC	0.2757	0.3137	0.01	76	67	1.34	0.127104798364808	141
TCGA-G3-A5SI-01	0.0599635777304472	1.63941231484335	0	0.262289563836029	LIHC	0.3209	0.2795	0.15	36	27	0.54	-0.267606240177031	142
TCGA-DD-A119-01	0.253631424996211	1.67431168453538	0.155639138589837	0.190760239240465	LIHC	0.3521	0.3353	0.15	64	53	1.06	0.0253058652647703	143
TCGA-ZP-A9D4-01	0.536383279504397	1.71089232004011	0.128367651268562	0.87224173297869	LIHC	0.1411	0.3105	0.03	62	56	1.12	0.0492180226701817	144
TCGA-DD-AAD6-01	0.0731794979432176	1.71729956615377	0.583779089252687	0.188292914620207	LIHC	0.2301	0.3111	0.16	94	88	1.76	0.24551266781415	145
TCGA-DD-AAVQ-01	9.30424211871213	1.74274236416752	5.8209960154752	1.48474520355773	LIHC	0.2383	0.3136	0	52	48	0.96	-0.0177287669604316	146
TCGA-DD-A3A6-01	0.5663317082394	1.75348296214528	0.912254348896223	0.851894217404828	LIHC	0	0.3146	0	28	21	0.42	-0.3767507096021	147
TCGA-UB-A7MD-01	1.41292425717507	1.75736062676533	1.78109439246851	1.48163529516339	LIHC	0.1905	0.3376	0	105	96	1.92	0.28330122870355	148
TCGA-DD-AAD0-01	0.054741415562667	1.75854929254488	0.0545864870280557	0.802851885646331	LIHC	0.1663	0.3064	0.11	104	98	1.96	0.292256071356476	149
TCGA-DD-AADP-01	0.841464304129351	1.76729977828441	0.72334724257053	0.582340311740326	LIHC	0.2758	0.3084	0.12	97	88	1.76	0.24551266781415	150
TCGA-DD-AAD2-01	2.82938797912434	1.77597432330762	1.39369387191761	1.56127342100729	LIHC	0.1233	0.3019	0	76	62	1.24	0.0934216851622351	151
TCGA-DD-AACE-01	0.424209226306553	1.7799612486983	0.37013255488705	0.422957148198236	LIHC	0.5242	0.3052	0.1	72	66	1.32	0.12057393120585	152
TCGA-KR-A7K8-01	12.9572306147371	1.78951442975316	7.3459630977198	1.12923504081462	LIHC	0.1573	0.3659	0	50	42	0.84	-0.0757207139381184	153
TCGA-DD-AAVR-01	2.29315158503546	1.8061639327362	2.12164472169251	0.669111150463448	LIHC	0.1538	0.3121	0	59	56	1.12	0.0492180226701817	154
TCGA-DD-AAVV-01	1.98734009852784	1.8066991603057	4.10914548091418	1.36860846882051	LIHC	0.3511	0.3079	0.06	131	112	2.24	0.350248018334163	155
TCGA-DD-AACD-01	0.203355698351517	1.81850884389294	0.405560326712366	0.222376980506233	LIHC	0.2273	0.3067	0.01	87	77	1.54	0.187520720836463	156
TCGA-LG-A6GG-01	0.199204400626975	1.82677148039392	0.273130845057764	1.02511709572888	LIHC	0.4875	0.2933	0.36	179	171	3.42	0.534026106056135	157
TCGA-DD-A39X-01	0.452926014905611	1.85745876410278	0.353460638211409	0.293881316093766	LIHC	0.164	0.359	0	65	60	1.2	0.0791812460476248	158
TCGA-FV-A3R3-01	2.3241759759688	1.8601346286716	0.423407348742575	0.517514747476576	LIHC	0.0882	0.3297	0	53	43	0.86	-0.0655015487564323	159
TCGA-5C-AAPD-01	7.89484435546813	1.86737093563377	7.09125995304709	3.19436140178602	LIHC	0.3876	0.3017	0.07	67	66	1.32	0.12057393120585	160
TCGA-CC-A7IH-01	0.0664104420749456	1.87955515810359	0.0220741626645338	0.478452639642184	LIHC	0.2328	0.3271	0.13	685	596	11.92	1.07627625540422	161
TCGA-2V-A95S-01	25.9311299415258	1.89400523333857	14.4690304425969	7.45239379482206	LIHC	0.2041	0.3003	0	85	81	1.62	0.209515014542631	162
TCGA-MI-A75H-01	1.32122355223409	1.89809992994381	1.29003665195435	1.00569887946803	LIHC	0.1588	0.3159	0.01	119	119	2.38	0.376576957056512	163
TCGA-G3-A3CK-01	5.98987211586604	1.91202310819307	3.26140374409377	0.870906538625162	LIHC	0.0781	0.3516	0	207	187	3.74	0.57287160220048	164
TCGA-BC-A10Y-01	2.73733032168913	1.92707075639726	1.01817784554653	1.56516182517873	LIHC	0.1971	0.3127	0.21	54	59	1.18	0.0718820073061254	165
TCGA-NI-A8LF-01	0.631587205640308	1.92929011865509	0.174944359633597	0.388216354045733	LIHC	0.4651	0.3239	0.05	93	91	1.82	0.260071387985075	166
TCGA-DD-AAW0-01	1.48909830632856	1.93031740179103	0.742441938579855	1.36084025877428	LIHC	0.286	0.3126	0.05	90	87	1.74	0.2405492482826	167
TCGA-BW-A5NO-01	0.848927442849134	1.93414924649706	1.36384554012864	0.970806347605252	LIHC	0.5445	0.2913	0.15	110	105	2.1	0.322219294733919	168
TCGA-BD-A3EP-01	3.18515620267822	1.94801294857878	3.62586077562016	0.971855378744986	LIHC	0.2651	0.315	0.01	106	96	1.92	0.28330122870355	169
TCGA-2Y-A9GX-01	2.76191410388554	1.95769530628434	3.6721298211409	2.08169703427664	LIHC	0.0122	0.3126	0	55	52	1.04	0.0170333392987804	170
TCGA-DD-A4NQ-01	0.508320931247066	1.95917032868613	0.918724145372425	1.71665039418378	LIHC	0.2773	0.2675	0.03	86	77	1.54	0.187520720836463	171
TCGA-CC-5262-01	0.797552328616769	1.96330240340479	1.06953479644011	1.25957996524805	LIHC	0.1458	0.2969	0	125	120	2.4	0.380211241711606	172
TCGA-CC-5264-01	1.28656782185546	1.97044791770667	2.54447107447242	0.628971313688493	LIHC	0.7745	0.3633	0.92	90	94	1.88	0.27415784926368	173
TCGA-BC-A10T-01	0.216957307254651	1.9822838083136	0.133134324393711	1.08212149257692	LIHC	0.2625	0.3293	0.12	65	65	1.3	0.113943352306837	174
TCGA-2Y-A9GV-01	0.850598716915951	1.99717233703621	0.494778294533107	1.07606880442692	LIHC	0.0928	0.2977	0.03	61	57	1.14	0.0569048513364726	175
TCGA-2Y-A9GZ-01	0.0516868382131247	1.998001931855	0.0515405547087479	0.797950165403205	LIHC	0.4572	0.3133	0.07	82	82	1.64	0.214843848047698	176
TCGA-MR-A8JO-01	1.81894346573465	2.03179936316993	2.56954364275047	0.965289785605683	LIHC	0.1188	0.3208	0	33	30	0.6	-0.221848749616356	177
TCGA-DD-AAD8-01	0.426167822300747	2.03652038602256	0.490340408024553	0.6073154810197	LIHC	0.6672	0.3233	0.31	109	102	2.04	0.309630167425899	178
TCGA-DD-A1EA-01	2.67106843157187	2.0375538282025	2.45634700807371	2.03127486302502	LIHC	0.1247	0.3684	0.75	NA	65	1.3	0.113943352306837	179
TCGA-GJ-A3OU-01	2.65258807912369	2.03968452337201	7.24090856509186	7.26882099223451	LIHC	0.1474	0.3092	0.01	56	52	1.04	0.0170333392987804	180
TCGA-ZP-A9CZ-01	3.31552421966855	2.0544843504209	2.80875666737524	1.64579147064942	LIHC	0.1809	0.3073	0	48	46	0.92	-0.0362121726544447	181
TCGA-BC-A216-01	17.800345607942	2.05980397783299	7.24362826216699	1.21782452418987	LIHC	0.1978	0.3503	0.02	64	53	1.06	0.0253058652647703	182
TCGA-DD-AADQ-01	0.994764352309388	2.06855426759742	0.873859817036565	0.865373954974761	LIHC	0.1948	0.3033	0.24	116	103	2.06	0.313867220369153	183
TCGA-EP-A3RK-01	12.3869807785557	2.0727221922349	5.04840018112007	2.53918417168323	LIHC	0.2332	0.3491	0.01	53	48	0.96	-0.0177287669604316	184
TCGA-DD-AAVU-01	0.0792735889795619	2.08306477286847	0	0.203973182939136	LIHC	0.8507	0.3137	0.23	55	48	0.96	-0.0177287669604316	185
TCGA-DD-AACX-01	0.868489010751454	2.08864597438826	0.216507755746294	0.881443995318949	LIHC	0.1116	0.3149	0.03	115	106	2.12	0.326335860928751	186
TCGA-DD-A4NO-01	0.41923861309116	2.09762829227424	0.418052088714487	0.748753583487141	LIHC	0.5991	0.2909	0.01	57	46	0.92	-0.0362121726544447	187
TCGA-BC-A3KF-01	0.32729869770795	2.10216160263753	0.108790793546322	0.761944144534331	LIHC	0.3866	0.3536	0.08	82	77	1.54	0.187520720836463	188
TCGA-FV-A3I1-01	2.28417521957547	2.12819637522722	3.52767369190741	1.79184370108538	LIHC	0.263	0.3189	0.09	69	59	1.18	0.0718820073061254	189
TCGA-DD-AACC-01	26.6904223555137	2.13538266583476	9.35608529933395	3.21890633472703	LIHC	0.1642	0.309	0.01	91	78	1.56	0.193124598354462	190
TCGA-DD-AADC-01	1.16678272508107	2.17730140363599	1.57900926332906	0.793429294672342	LIHC	0.3904	0.3063	0.2	81	75	1.5	0.176091259055681	191
TCGA-3K-AAZ8-01	1.43769545100668	2.19500548897061	1.26060261349084	0.739846198497595	LIHC	0.1333	0.3161	0.12	129	123	2.46	0.390935107103379	192
TCGA-CC-A3MC-01	0.511854222953195	2.20278501035732	0.631930716765486	0.890553249639923	LIHC	0.2075	0.3401	0.01	99	91	1.82	0.260071387985075	193
TCGA-DD-AAVZ-01	0.719009787161114	2.21605570142542	0.328613474658894	0.231254060683209	LIHC	0.2312	0.3061	0.04	38	36	0.72	-0.142667503568732	194
TCGA-DD-A3A9-01	1.09649311631587	2.23009081044824	0.400020670943121	0.316536967140321	LIHC	0.6334	0.2926	0.02	336	314	6.28	0.797959643737196	195
TCGA-EP-A26S-01	0.0877307715565323	2.2413314808205	0.0874824769200516	1.05643396179404	LIHC	0.0845	0.3637	0	89	75	1.5	0.176091259055681	196
TCGA-DD-AADG-01	0.194916533228521	2.246340221348	0.0485912206656949	0.501525743969198	LIHC	0.1796	0.3036	0.02	162	156	3.12	0.494154594018443	197
TCGA-ED-A627-01	10.0593938675712	2.25629491420956	4.56200921889838	2.80813955391886	LIHC	1e-04	0.3023	0	1	0	0	-Inf	198
TCGA-EP-A2KC-01	0.488247389265275	2.26524235185752	0.686037830362576	0.776605942967844	LIHC	0.3777	0.3229	0.05	81	72	1.44	0.15836249209525	199
TCGA-UB-A7MB-01	0.141456438481884	2.27319419302948	0.0564224360284345	0.567795400539309	LIHC	0.1698	0.3246	0.28	1323	1250	25	1.39794000867204	200
TCGA-HP-A5N0-01	0.276091678762676	2.29806350969647	0.0275310287219008	0.753015186755788	LIHC	0.1655	0.2731	0.02	127	114	2.28	0.357934847000454	201
TCGA-DD-AAED-01	1.66632597347139	2.30765505408726	0.977417621509024	0.235392364543881	LIHC	0.3957	0.3053	0.28	59	59	1.18	0.0718820073061254	202
TCGA-FV-A23B-01	1.33601723307505	2.31277295779535	1.37141946552751	0.97061931292307	LIHC	0.2019	0.3684	0.06	109	70	1.4	0.146128035678238	203
TCGA-DD-AAVW-01	0.996443940493002	2.32069249770804	2.07757707009652	0.590468963940898	LIHC	0.3441	0.321	1.31	35	28	0.56	-0.2518119729938	204
TCGA-G3-AAV3-01	8.48171503722956	2.34128375789223	3.72240538009742	1.84259916972809	LIHC	0.1787	0.3144	0.01	83	80	1.6	0.204119982655925	205
TCGA-DD-AACH-01	0.449563520301481	2.34681467048357	1.06174224643197	3.55545234356404	LIHC	0.3255	0.3176	0.29	89	82	1.64	0.214843848047698	206
TCGA-DD-AADO-01	4.79233059219932	2.35455102802953	5.97345924051259	0.729782155488969	LIHC	0.4877	0.3211	0.12	199	190	3.8	0.57978359661681	207
TCGA-DD-A39Z-01	0.228715442375466	2.35794397303565	0.0570170336299215	0.323670210382125	LIHC	0.2778	0.3421	0.11	71	65	1.3	0.113943352306837	208
TCGA-DD-A4NG-01	0.441542249538116	2.36127127525933	1.02734940387815	0.691127911323648	LIHC	NA	0.2732	0.14	72	63	1.26	0.100370545117563	209
TCGA-DD-AACK-01	0.653039180180034	2.38957451520371	0.98270635191037	1.0509439241697	LIHC	0.0316	0.3142	0.01	126	119	2.38	0.376576957056512	210
TCGA-DD-A4NB-01	2.09729856676951	2.42710798357769	1.19506446634791	1.13067605303608	LIHC	0.085	0.2919	0	24	25	0.5	-0.301029995663981	211
TCGA-DD-AAEK-01	7.95393462574379	2.43875208056115	2.95580999627722	1.32200784643623	LIHC	0.4197	0.3257	0	79	76	1.52	0.181843587944773	212
TCGA-DD-AADV-01	0.397287039725096	2.48314675969462	0.198081321221427	0.736006155580299	LIHC	0.3895	0.3172	0.24	95	88	1.76	0.24551266781415	213
TCGA-YA-A8S7-01	2.64617214100387	2.48463427094794	2.84857821118035	1.42363217933843	LIHC	0.2706	0.3144	0.01	70	60	1.2	0.0791812460476248	214
TCGA-DD-AACJ-01	0.164193633759198	2.48486234030864	0.0893066917067611	0.368705328954885	LIHC	0.2839	0.3133	0.09	89	84	1.68	0.225309281725863	215
TCGA-DD-AACI-01	7.16730255514842	2.48631100638331	5.99427294037093	1.45153804330906	LIHC	0.3924	0.3049	0.03	334	322	6.44	0.808885867359812	216
TCGA-G3-A25T-01	0.547473212422386	2.48826868550245	0.293958947656984	1.0510800875675	LIHC	0.27	0.4072	0.12	66	39	0.78	-0.10790539730952	217
TCGA-DD-AADL-01	0.172205448909099	2.53388415379565	0.0643942781239096	0.587093564589621	LIHC	0.45	0.321	0.22	122	111	2.22	0.346352974450639	218
TCGA-DD-AAD5-01	0.456921784875576	2.55325146763998	0.239804531585643	2.02958226732464	LIHC	0.4696	0.3132	0.08	121	114	2.28	0.357934847000454	219
TCGA-DD-A4ND-01	6.18511003384851	2.5724108855154	2.4882183283793	2.66379419749737	LIHC	0.3781	0.2896	0	52	46	0.92	-0.0362121726544447	220
TCGA-2Y-A9H5-01	3.1851971614812	2.58025838937443	1.00300498501061	0.373834488084125	LIHC	0.3411	0.3103	0.06	72	69	1.38	0.139879086401236	221
TCGA-DD-A11C-01	0.384601020767929	2.58786912739767	0.421863780044218	1.19740303683437	LIHC	0.5277	0.3466	0.17	81	78	1.56	0.193124598354462	222
TCGA-DD-AACS-01	0.128719058904588	2.59377812972818	0.0855698397875151	0.397437327932276	LIHC	0.3606	0.31	0.25	46	44	0.88	-0.0555173278498314	223
TCGA-DD-A11A-01	0.0435761583891674	2.6044848068296	0	0.459703012685332	LIHC	0.5544	0.3948	0.29	123	109	2.18	0.338456493604605	224
TCGA-CC-A5UD-01	1.01320840426188	2.62528230187225	0.475454509791256	0.490732015948132	LIHC	0.7883	0.2982	0.23	185	160	3.2	0.505149978319906	225
TCGA-DD-A1EI-01	1.74419045410359	2.63118155842838	0.790570030011792	0.622179383405093	LIHC	0.2275	0.3129	0.01	55	49	0.98	-0.00877392430750515	226
TCGA-DD-A118-01	0.411872384932555	2.64051737147979	0.17112779515476	0.326759110319849	LIHC	0.5316	0.338	0.14	108	109	2.18	0.338456493604605	227
TCGA-XR-A8TF-01	1.88181916208219	2.65582624726706	1.51161956958347	0.914595059056986	LIHC	0.5159	0.3013	0.36	134	121	2.42	0.383815365980431	228
TCGA-DD-A1EJ-01	1.31220570386585	2.67127773380219	0.509802044469324	0.552492381201906	LIHC	0.3128	0.3549	1.87	59	54	1.08	0.0334237554869497	229
TCGA-CC-A9FV-01	6.32790617054833	2.67188663727508	1.63033415366326	2.97592279518431	LIHC	0	0.3171	0	17	17	0.34	-0.468521082957745	230
TCGA-ED-A459-01	0.59560904289434	2.6763107631659	0.371202098077428	0.421442693630264	LIHC	0.4161	0.2885	0.09	219	198	3.96	0.597695185925512	231
TCGA-DD-A1EL-01	0.146633176002557	2.68749526591763	0.731090882239164	0.394059804751219	LIHC	0.3421	0.3501	0.38	88	77	1.54	0.187520720836463	232
TCGA-DD-A4NR-01	22.8104412355185	2.69260915080156	10.1877349076695	5.03631240398377	LIHC	0.0672	0.3092	0.01	62	44	0.88	-0.0555173278498314	233
TCGA-G3-A5SJ-01	3.77054561837271	2.71055074296849	6.54115111481951	2.53839532371321	LIHC	0.2052	0.2509	0.09	98	85	1.7	0.230448921378274	234
TCGA-BC-A8YO-01	12.300681568041	2.71117776582678	6.59631140674106	4.76860015309441	LIHC	0.1144	0.3106	0.21	65	59	1.18	0.0718820073061254	235
TCGA-CC-A5UE-01	0.912333543780463	2.72384544107932	0.796032534249015	0.586864992560826	LIHC	0.4774	0.3058	0.23	123	116	2.32	0.3654879848909	236
TCGA-DD-AAD1-01	44.8916646929	2.72853841553576	2.10742495379727	2.00638063878459	LIHC	0.1423	0.2941	0	112	110	2.2	0.342422680822206	237
TCGA-DD-AACU-01	1.10301468623164	2.7550447135657	0.458288727730678	0.819892069864167	LIHC	0.7387	0.3122	0.12	113	102	2.04	0.309630167425899	238
TCGA-O8-A75V-01	1.48889821997869	2.79709632623871	0.586059614641564	0.473831385937078	LIHC	0.2609	0.3284	0.07	69	67	1.34	0.127104798364808	239
TCGA-G3-A5SL-01	0.166865162947373	2.79746424412335	0.332785806104479	0.397147617922884	LIHC	0.174	0.273	0.04	124	111	2.22	0.346352974450639	240
TCGA-DD-AAE9-01	0.206609501738302	2.79926036868728	0.288434661011641	0.170115866280339	LIHC	0.3412	0.3168	0.54	97	95	1.9	0.278753600952829	241
TCGA-WQ-A9G7-01	80.8451300147625	2.80207185476036	0.319675397791366	0.119980852140869	LIHC	0.4075	0.4628	6.58	452	412	8.24	0.915927211697116	242
TCGA-DD-AACW-01	1.52887626485179	2.81731620050262	0.258885722811233	0.252359662720892	LIHC	0.2117	0.3071	0.16	48	44	0.88	-0.0555173278498314	243
TCGA-XR-A8TG-01	0.619713177858394	2.8197478097082	0.698562656025611	1.77479179779707	LIHC	0.2033	0.3156	0.02	78	77	1.54	0.187520720836463	244
TCGA-G3-AAV6-01	0.28324971291056	2.83558682995447	2.97854320749481	0.145761901921354	LIHC	0.6912	0.3175	0.24	64	59	1.18	0.0718820073061254	245
TCGA-DD-AAEE-01	0.189654317193328	2.8422438822106	0.315195932819728	0.596427227633566	LIHC	0.3174	0.3244	0.38	71	61	1.22	0.0863598306747482	246
TCGA-2Y-A9GY-01	12.7715954045988	2.89265937484516	10.7338070411861	2.73739694710797	LIHC	0.4929	0.3115	0.06	68	63	1.26	0.100370545117563	247
TCGA-RC-A7SH-01	5.7471998650007	2.90709359085334	0.639732190326186	0.178828091177679	LIHC	0.3846	0.3184	0.37	60	59	1.18	0.0718820073061254	248
TCGA-DD-AADD-01	2.89901331380938	2.90717932180152	1.01835301515429	0.695065835955106	LIHC	0.4162	0.3202	0.54	83	81	1.62	0.209515014542631	249
TCGA-5C-A9VG-01	0.576587110266237	2.90757659265798	0.344973155972498	0.563758468134218	LIHC	0.1707	0.3039	0.02	128	121	2.42	0.383815365980431	250
TCGA-2Y-A9HA-01	0.122294182644537	2.97513095665373	0.508116945971996	0.923021396694602	LIHC	0.2773	0.3156	0.14	140	126	2.52	0.401400540781544	251
TCGA-CC-A123-01	0	2.98219226874544	0.704620128958611	0.15584170330285	LIHC	NA	0.3471	0.38	75	71	1.42	0.152288344383056	252
TCGA-ED-A7XP-01	0.729868742146151	2.98556101704201	0.75289973368427	0.893656061695351	LIHC	0.2537	0.3289	0.28	59	57	1.14	0.0569048513364726	253
TCGA-WX-AA44-01	3.67200420333028	3.00229929116371	1.75289923656568	0.76389463646939	LIHC	0.1867	0.3213	0.02	70	67	1.34	0.127104798364808	254
TCGA-DD-A4NE-01	0.0521817456648649	3.01182928060779	0	1.02041479862462	LIHC	NA	0.2766	0.04	52	46	0.92	-0.0362121726544447	255
TCGA-CC-A9FW-01	1.60151154042991	3.02524518364301	2.51917807869061	0.603600534225145	LIHC	0.6828	0.3243	0.5	136	131	2.62	0.418301291319745	256
TCGA-DD-AACB-01	8.64310892035861	3.03982999136879	2.7194760870729	2.35344369036329	LIHC	0.4989	0.3054	0.3	84	83	1.66	0.220108088040055	257
TCGA-5R-AA1C-01	1.23451260172355	3.08453413412251	0.80016215378695	0.698815872455684	LIHC	0.3975	0.3123	0.1	85	81	1.62	0.209515014542631	258
TCGA-DD-A73E-01	0.0672421233908406	3.08954801527459	0.0335259077472257	0.622857176063356	LIHC	0.2153	0.3099	0.18	118	101	2.02	0.305351369446624	259
TCGA-ED-A66Y-01	86.8427796617321	3.1263389173488	0.178734774426954	0.13835846705884	LIHC	0.1845	0.3007	0.07	89	79	1.58	0.198657086954423	260
TCGA-RC-A6M3-01	1.27979743269425	3.12668108400919	1.55736654649446	20.7400347965346	LIHC	0.4863	0.3388	0.11	73	70	1.4	0.146128035678238	261
TCGA-CC-A7IE-01	8.16987401255021	3.14181776284577	7.08300389056454	0.642689932182579	LIHC	0.2316	0.2995	0.05	154	150	3	0.477121254719662	262
TCGA-DD-AAD3-01	1.08577107234913	3.1454972797322	0.765810876224527	0.695022932019909	LIHC	0.2379	0.3052	0.01	66	65	1.3	0.113943352306837	263
TCGA-ED-A7PX-01	8.72395196215625	3.16962159534292	0.346814413238858	0.626427202101345	LIHC	0.3022	0.3243	0.12	29	26	0.52	-0.283996656365201	264
TCGA-DD-AACZ-01	5.23026635865729	3.20152578109442	7.04087601932643	2.23396542313224	LIHC	0.3951	0.3038	0.09	156	151	3.02	0.480006942957151	265
TCGA-CC-A7IK-01	0.0747124265067333	3.22662703929815	0.347671222467497	0.692053859161202	LIHC	0.6191	0.3247	0.08	287	278	5.56	0.745074791582057	266
TCGA-G3-AAV1-01	0.0680444185875538	3.2349308075765	0.361876480236701	0.466880561162248	LIHC	0.3641	0.3086	0.08	51	45	0.9	-0.0457574905606751	267
TCGA-4R-AA8I-01	0.571051491685666	3.23665235884338	0.899108381397839	2.01066431283061	LIHC	0.1264	0.5677	12.87	1058	987	19.74	1.29534714833362	268
TCGA-CC-A8HU-01	0.353458350646668	3.25251690272279	0.176228998412041	0.318310410958459	LIHC	0.48	0.317	0.54	84	78	1.56	0.193124598354462	269
TCGA-2Y-A9GS-01	0.38649491695674	3.25391064731449	1.40396101673767	1.10811517330002	LIHC	0.3002	0.3208	0.05	65	56	1.12	0.0492180226701817	270
TCGA-CC-A5UC-01	1.03106553021479	3.26574098794984	1.42126261030912	0.327718677675952	LIHC	0.1929	0.2889	0	49	50	1	0	271
TCGA-UB-A7ME-01	8.64551324567	3.3033697820532	3.73660015928964	0.882243897828218	LIHC	0.4304	0.3146	0.11	80	80	1.6	0.204119982655925	272
TCGA-DD-A4NJ-01	0.464726827912037	3.31759794278518	2.69621273195484	2.2175824654558	LIHC	0.2893	0.2877	0.06	78	71	1.42	0.152288344383056	273
TCGA-G3-A25U-01	0.137395478167227	3.33207562305416	0.0456688743467797	1.07235141662375	LIHC	0.247	0.3739	0.2	95	56	1.12	0.0492180226701817	274
TCGA-CC-A8HT-01	1.03075823233863	3.36998620423929	2.85225875296215	1.3128241687757	LIHC	0.2075	0.3074	0.02	184	181	3.62	0.558708570533166	275
TCGA-DD-A4NS-01	4.36899859674125	3.37467736548748	1.16885289195376	2.02896390291345	LIHC	0	0.2978	0	57	47	0.94	-0.0268721464003014	276
TCGA-K7-A5RG-01	33.8593160765318	3.3760947798971	18.2055550474654	7.5474482889826	LIHC	0.001	0.272	0	124	108	2.16	0.334453751150931	277
TCGA-BC-4073-01	8.40118097182273	3.4102036652833	7.62465179706322	9.57390583440371	LIHC	0.0745	0.3433	0	123	106	2.12	0.326335860928751	278
TCGA-DD-AAE0-01	1.71504277033368	3.42654045795154	1.0524239235081	0.305505240697033	LIHC	0.4877	0.3181	0.16	56	59	1.18	0.0718820073061254	279
TCGA-DD-AACL-01	6.88414818130949	3.50181047882026	4.28465651748072	1.26012712227946	LIHC	0.2305	0.3086	0	274	265	5.3	0.724275869600789	280
TCGA-BC-A10Z-01	0	3.50485853672901	0.130313987527997	0.48996899191567	LIHC	0.2009	0.311	0.25	167	153	3.06	0.48572142648158	281
TCGA-DD-AAVY-01	0.430137338870553	3.5134853493974	0.0476577743381734	0.541080475932913	LIHC	0.2905	0.3078	0.09	84	82	1.64	0.214843848047698	282
TCGA-G3-A6UC-01	0.0509906704223299	3.53944422429028	0.0762695358062303	0.997123304860421	LIHC	0.2504	0.3235	0.07	113	108	2.16	0.334453751150931	283
TCGA-DD-A1EE-01	0.212367584358147	3.54820793696246	0.275296507232576	1.16935547338472	LIHC	0.1807	0.3886	0.14	665	529	10.58	1.02448566769917	284
TCGA-DD-A114-01	14.6484233193924	3.56145507506444	6.39054741392595	9.71061759478416	LIHC	0.084	0.3023	0.01	98	95	1.9	0.278753600952829	285
TCGA-G3-AAV7-01	1.18755567888672	3.60267300970949	1.95232094613919	1.37089722445868	LIHC	0.5017	0.3102	0.06	75	69	1.38	0.139879086401236	286
TCGA-DD-AADW-01	0.629932395535741	3.6323040540803	0.488560775112049	0.600308830178945	LIHC	0.3124	0.3061	0.27	45	45	0.9	-0.0457574905606751	287
TCGA-ZS-A9CF-01	0.5372951662285	3.69056606498914	1.51802780533961	1.75113580385702	LIHC	0.2228	0.3186	0.23	82	80	1.6	0.204119982655925	288
TCGA-ED-A8O6-01	1.4645626503049	3.71758586800915	2.15349722992306	0.293804421233165	LIHC	0.5375	0.3076	0.25	63	61	1.22	0.0863598306747482	289
TCGA-BC-A69H-01	3.80886192497332	3.7482009216164	2.00602929246784	0.483113838043213	LIHC	0.4903	0.3093	0.61	95	65	1.3	0.113943352306837	290
TCGA-BC-A10U-01	0.488189968345315	3.75080465943844	0.344822544858371	0.345434807811038	LIHC	0.3133	0.3603	0.24	127	120	2.4	0.380211241711606	291
TCGA-BC-A10W-01	1.45714551142337	3.75127637561041	2.75827812958656	1.33448826254949	LIHC	0.2378	0.3102	0.2	93	91	1.82	0.260071387985075	292
TCGA-DD-AADY-01	0.192856908813341	3.75682293044457	0.384622174746607	1.51349013017987	LIHC	0.9251	0.3265	0.44	48	48	0.96	-0.0177287669604316	293
TCGA-RC-A6M6-01	33.5398357396569	3.75819584630933	3.78971661624621	0.150441899978315	LIHC	0.2793	0.3305	0.29	180	164	3.28	0.515873843711679	294
TCGA-UB-A7MA-01	1.04106213552314	3.75933125880963	0.803702503163448	0.570300096572894	LIHC	0.4301	0.3225	0.27	70	72	1.44	0.15836249209525	295
TCGA-G3-A25Y-01	4.13017708841788	3.82328660513404	1.90556903204997	0.687322435678837	LIHC	0.2465	0.3712	0.01	96	79	1.58	0.198657086954423	296
TCGA-2Y-A9H8-01	3.75241217726004	3.92675088721608	3.23154775968754	0.702186362992628	LIHC	0.5459	0.3146	0.59	64	62	1.24	0.0934216851622351	297
TCGA-CC-A7IL-01	0.0844673127676328	3.93872086877196	0.0505369526011629	0.25211066584871	LIHC	0.5176	0.3195	0.27	98	88	1.76	0.24551266781415	298
TCGA-DD-A73D-01	0.0443327803788506	3.94257550765779	0.0884146204914057	0.353615436872881	LIHC	0.2818	0.3335	0.07	66	60	1.2	0.0791812460476248	299
TCGA-UB-AA0U-01	1.06091205539556	3.95416571318204	0.949405938300885	1.30188395322995	LIHC	0.4287	0.3128	0	72	69	1.38	0.139879086401236	300
TCGA-CC-A7IG-01	67.1586556201047	3.97123958358161	0.762056300157733	0.33368491618249	LIHC	0.5148	0.3336	0.58	135	128	2.56	0.40823996531185	301
TCGA-UB-A7MC-01	0.285675050706439	4.00747621246424	0.549385463080261	1.78512136115733	LIHC	0.4477	0.3244	0.62	63	63	1.26	0.100370545117563	302
TCGA-EP-A2KA-01	5.82922833172785	4.05749956125738	6.72812114808751	1.12195516896252	LIHC	0.2531	0.3269	0.07	104	97	1.94	0.287801729930226	303
TCGA-G3-AAV4-01	0.215932045154661	4.12315708580993	0.0307601309607111	1.46043231318819	LIHC	0.3684	0.3096	0.1	104	82	1.64	0.214843848047698	304
TCGA-DD-A1EC-01	12.1792228627717	4.14010178110416	6.90544654091171	13.9646045908408	LIHC	0.2165	0.3143	0	21	23	0.46	-0.337242168318426	305
TCGA-BC-A10Q-01	0.422762074864062	4.16252490191041	0.471161528828799	0.703856842379926	LIHC	0.6242	0.3336	1.1	32	27	0.54	-0.267606240177031	306
TCGA-CC-A3MB-01	1.03376813956368	4.17005352056406	1.24890519197542	0.276221902245224	LIHC	0.4977	0.3656	0.24	72	66	1.32	0.12057393120585	307
TCGA-DD-A4NH-01	1.75554774894316	4.19255082623906	1.53512331387629	1.02850298724317	LIHC	0.3556	0.2722	0	49	47	0.94	-0.0268721464003014	308
TCGA-QA-A7B7-01	0.938788654197141	4.27479743010519	1.1116563998963	1.71100021576481	LIHC	0.2544	0.3269	0.34	79	71	1.42	0.152288344383056	309
TCGA-ED-A66X-01	2.46474571212283	4.37011335230055	0.949039907442925	0.439534873369442	LIHC	0.2912	0.3073	0.01	45	40	0.8	-0.0969100130080564	310
TCGA-FV-A3R2-01	0.44197609819744	4.42278711520466	0.466650235532991	1.49845061025848	LIHC	0.4018	0.3241	0.01	73	64	1.28	0.107209969647868	311
TCGA-CC-A3M9-01	55.4624491224483	4.4575949995302	7.73660033441559	18.5887263372766	LIHC	0.2876	0.3522	0.02	124	117	2.34	0.369215857410143	312
TCGA-CC-A8HV-01	0.301173722866991	4.58155453194726	1.06267552635986	0.214595582775349	LIHC	0.7783	0.3219	0.27	125	124	2.48	0.394451680826216	313
TCGA-K7-AAU7-01	1.54822242592444	4.66739386011404	3.05411957511062	1.97448992293979	LIHC	0.1306	0.3082	0.01	62	60	1.2	0.0791812460476248	314
TCGA-CC-5258-01	10.5454530433511	4.71761236248151	1.90983679647049	1.05685059642089	LIHC	0.2812	0.3429	0.19	124	110	2.2	0.342422680822206	315
TCGA-RG-A7D4-01	15.9465966822181	4.78390805765391	8.46003198690366	1.46017948600461	LIHC	0.4577	0.3339	0	92	89	1.78	0.250420002308894	316
TCGA-DD-AAC8-01	0.261453644238625	4.81398897732126	0.434522801824256	0.373737560803077	LIHC	0.4637	0.3125	0.12	510	489	9.78	0.990338854787601	317
TCGA-FV-A4ZQ-01	37.3555368166147	4.81987159122597	8.02175568567171	3.96786404522011	LIHC	0.2896	0.2793	0.01	71	64	1.28	0.107209969647868	318
TCGA-DD-AAW3-01	0.140696775560197	4.8564194214801	0.0350746442847001	0.850739424665901	LIHC	0.2248	0.325	0.19	87	84	1.68	0.225309281725863	319
TCGA-CC-A3MA-01	0.282330006542313	4.94324069352316	0.179156065043445	0.369825567567774	LIHC	0.3679	0.3581	0.18	41	39	0.78	-0.10790539730952	320
TCGA-DD-AACA-01	1.06752168071421	4.94881526379019	0.243948006715098	0.606576923840586	LIHC	0.1647	0.3295	0.11	108	97	1.94	0.287801729930226	321
TCGA-MI-A75I-01	0.566956472873119	4.96725905386301	0.565351879081968	0.808968144229443	LIHC	0.3185	0.3314	0.06	158	156	3.12	0.494154594018443	322
TCGA-DD-A4NN-01	2.94971269912609	4.99927698719313	0.1960909637092	0.126494901126918	LIHC	0.4194	0.2922	0.24	52	45	0.9	-0.0457574905606751	323
TCGA-DD-AAVS-01	1.43079756276605	5.13245254295766	0.475582711900539	0.29451860250121	LIHC	0.3452	0.3116	0.08	49	45	0.9	-0.0457574905606751	324
TCGA-CC-A9FU-01	2.061976266574	5.36603717812482	1.1194542638854	0.53055231591254	LIHC	0.6007	0.317	0.71	49	44	0.88	-0.0555173278498314	325
TCGA-DD-A1EF-01	2.21920231773063	5.42622788861282	2.25631217520803	0.73895026485635	LIHC	0.3399	0.3847	0.24	111	91	1.82	0.260071387985075	326
TCGA-DD-AADB-01	16.9874782307659	5.42805204072341	6.08349985638959	1.59680892211415	LIHC	0.2742	0.3071	0.02	112	109	2.18	0.338456493604605	327
TCGA-BC-A217-01	1.52659837820083	5.43984884242794	1.98137747577386	2.18221151920139	LIHC	0.5211	0.3563	0.26	93	90	1.8	0.255272505103306	328
TCGA-XR-A8TE-01	0.618340621513748	5.46366680261259	0.509357452906506	2.35192469158388	LIHC	0.2089	0.3165	0.29	12	11	0.22	-0.657577319177794	329
TCGA-G3-A25S-01	0.975091205418637	5.6280375566669	1.38904501903976	0.657102601509395	LIHC	0.5349	0.3836	0.29	141	103	2.06	0.313867220369153	330
TCGA-2Y-A9H0-01	7.28041655443166	5.63528722092918	2.40391112646329	1.47628699850087	LIHC	0.2037	0.3054	0.15	73	72	1.44	0.15836249209525	331
TCGA-CC-5263-01	1.22442917602655	5.71572712177698	1.08530116483024	3.89260646606836	LIHC	0.3312	0.341	0.14	111	92	1.84	0.264817823009536	332
TCGA-DD-AACN-01	2.8684198236334	5.77152167321479	2.0526870695717	2.32703618179614	LIHC	0.3863	0.3192	0.09	44	42	0.84	-0.0757207139381184	333
TCGA-DD-AAW2-01	0.115702992794307	5.83459649997837	0	0.535872721739165	LIHC	0.2854	0.3075	0.12	116	103	2.06	0.313867220369153	334
TCGA-DD-A4NA-01	1.1175051736579	6.04430947147701	2.33740118030029	3.57668270099844	LIHC	0.3096	0.2855	0.03	29	31	0.62	-0.207608310501746	335
TCGA-G3-A7M6-01	1.5195257654302	6.12250039319424	1.37747747346459	1.03786959003593	LIHC	0.2587	0.3243	0.18	83	78	1.56	0.193124598354462	336
TCGA-ZP-A9D2-01	2.4054186685582	6.28068099064885	1.22786033136387	1.0167988115753	LIHC	0.282	0.3118	0.32	55	52	1.04	0.0170333392987804	337
TCGA-ED-A7PZ-01	0.117323645148018	6.46577930952743	0.0389971990319042	0.301877051902277	LIHC	0.5331	0.319	0.63	241	239	4.78	0.679427896612119	338
TCGA-DD-AACP-01	1.00754317053513	6.48965610681265	2.32334940191382	0.307851897119295	LIHC	0.5549	0.3259	0.31	170	156	3.12	0.494154594018443	339
TCGA-BW-A5NP-01	0.737407928099881	6.5560040048032	0.269617672327588	0.240333713405224	LIHC	0.5159	0.2912	0.94	71	57	1.14	0.0569048513364726	340
TCGA-CC-A1HT-01	11.2308052618612	6.636580664175	14.0483680385142	6.11447557124645	LIHC	0.1766	0.3419	0.01	90	77	1.54	0.187520720836463	341
TCGA-ED-A5KG-01	38.5005864519555	6.93177720347711	14.7304279208586	10.6866954463026	LIHC	1e-04	0.2697	0	16	10	0.2	-0.698970004336019	342
TCGA-BW-A5NQ-01	15.1388146280081	7.27622112811037	7.10398537704977	2.72263830426624	LIHC	0.3205	0.2776	1.07	91	79	1.58	0.198657086954423	343
TCGA-CC-A7IJ-01	12.1097093036307	7.33979818759234	4.69760419154283	29.6564659811249	LIHC	0.1956	0.3401	0.03	143	138	2.76	0.440909082065218	344
TCGA-CC-A7II-01	0.261882020730057	7.43435226410276	0.23502676067972	19.6623545635407	LIHC	0.3973	0.344	0.05	145	144	2.88	0.459392487759231	345
TCGA-CC-5260-01	1.98843739704432	8.08666687028247	1.14011560281944	1.99535917279352	LIHC	0.262	0.3442	0.06	50	48	0.96	-0.0177287669604316	346
TCGA-FV-A3I0-01	5.45834683472111	8.18012114227554	1.99572951721077	2.12227705881432	LIHC	0.3727	0.3429	0.31	77	77	1.54	0.187520720836463	347
TCGA-2Y-A9H2-01	2.81178904360971	8.23364091780207	1.45583540485445	2.19826998453806	LIHC	0.7126	0.319	0.14	53	46	0.92	-0.0362121726544447	348
TCGA-ED-A97K-01	1.16657743043792	8.28908259085443	2.2130612708211	2.06454034365043	LIHC	0.3209	0.3175	0.07	47	46	0.92	-0.0362121726544447	349
TCGA-ED-A82E-01	0.257061842154062	8.43017703689798	0.955427877652709	0.541167855273877	LIHC	0.6435	0.3153	0.27	29	27	0.54	-0.267606240177031	350
TCGA-ED-A8O5-01	7.57561148990087	8.53591880958839	0.197494668758792	0.71344227954734	LIHC	0.2573	0.299	0.17	109	103	2.06	0.313867220369153	351
TCGA-G3-A7M9-01	3.12342158537563	9.48033419299182	1.12543708955849	0.621320990091619	LIHC	0.4412	0.3337	0.04	123	107	2.14	0.330413773349191	352
TCGA-DD-AA3A-01	9.80528603241167	9.59442974566973	0.121209114333297	0.396162214000748	LIHC	0.3894	0.3067	0.36	44	38	0.76	-0.119186407719209	353
TCGA-DD-A1EH-01	0.711581102301357	11.1797108743564	0.288261672368011	0.732367307821358	LIHC	0.2424	0.3689	0.16	38	28	0.56	-0.2518119729938	354
TCGA-OR-A5L9-01	0.268922607847619	0.208771295983888	0.0297957229030328	0.369037580649053	ACC	0.2282	0.3164	0.66	7	6	0.12	-0.920818753952375	1
TCGA-OR-A5LA-01	0.539651974885534	0.448544614801137	0.224218607489784	0.655699335762074	ACC	0.8855	0.2887	0.07	7	8	0.16	-0.795880017344075	2
TCGA-OR-A5L3-01	0.0282560952351401	0.581539999412285	0.0563522503085719	0.0363518654619561	ACC	0.0364	0.2855	0	20	20	0.4	-0.397940008672038	3
TCGA-OR-A5JI-01	0.617804750378824	0.781139117201247	0.233102363490715	0.317925813607798	ACC	0.4828	0.2816	0.01	12	10	0.2	-0.698970004336019	4
TCGA-OR-A5K8-01	0.0653958157785213	0.789669276274294	0	0.639408066348609	ACC	0.9477	0.3147	1.19	25	16	0.32	-0.494850021680094	5
TCGA-OR-A5J5-01	0.152076613082192	0.852091350437563	0.0168495786192743	0.182605462543839	ACC	0.8015	0.5224	5.38	355	299	5.98	0.776701183988411	6
TCGA-OR-A5JK-01	10.7012889409822	0.883190052497064	3.19185731740604	1.41328644263267	ACC	0.8746	0.2953	0.49	26	23	0.46	-0.337242168318426	7
TCGA-OR-A5K3-01	0.529784990725817	1.09857475056959	0.137813634585034	0.403018775595961	ACC	0.5714	0.3292	1.36	15	14	0.28	-0.552841968657781	8
TCGA-OR-A5KT-01	0.27211595474979	1.09942040622734	0.162807489153129	1.34431110809984	ACC	0.0818	0.2777	0	25	23	0.46	-0.337242168318426	9
TCGA-OR-A5L5-01	0.640279893649189	1.27778167324784	0.283763458107837	0.860339306410204	ACC	0.1875	0.3006	0.22	9	9	0.18	-0.744727494896694	10
TCGA-OR-A5LK-01	0.591362776017669	1.36015987827832	1.712906455943	0.579654522419137	ACC	0.9999	0.2888	0.24	41	34	0.68	-0.167491087293764	11
TCGA-OR-A5LC-01	0.0370264612495939	1.4509754478419	0	0.190540260666118	ACC	0.7058	0.293	0.4	44	33	0.66	-0.180456064458131	12
TCGA-OR-A5L6-01	0.176704548170033	1.46275765974379	0.0881022204791155	0.659265398619282	ACC	0.38	0.332	2.35	37	32	0.64	-0.193820026016113	13
TCGA-OR-A5JG-01	0.198839316270723	1.52895762152882	0.0247845704361031	0.383714381630029	ACC	0.678	0.3206	1.45	27	26	0.52	-0.283996656365201	14
TCGA-OR-A5LM-01	0.0630475819021576	1.55135646492801	0.0209563817832014	1.8709743385606	ACC	0.6798	0.3249	1.28	24	23	0.46	-0.337242168318426	15
TCGA-OR-A5LD-01	0.0518448392454115	1.58675082757632	0.0775471628524527	0.0400194706054527	ACC	0.4517	0.2901	0.05	53	41	0.82	-0.0861861476162833	16
TCGA-OR-A5LT-01	0.0620172802363242	1.59665310433399	0.0309208798159409	2.79251373216019	ACC	0.7957	0.3294	1.29	22	17	0.34	-0.468521082957745	17
TCGA-PA-A5YG-01	1.19666462472381	1.66493037740061	0.19092445408801	1.26446396808369	ACC	0.2575	0.2987	0.57	10	8	0.16	-0.795880017344075	18
TCGA-OR-A5J3-01	0.135286872341882	1.66855234862883	0	0.334173065001837	ACC	0.4131	0.3434	1.82	10	12	0.24	-0.619788758288394	19
TCGA-OR-A5JD-01	0.518206702734577	1.67696516036098	0.531093971101849	0.93335233532939	ACC	0.9477	0.3003	0.46	26	25	0.5	-0.301029995663981	20
TCGA-OR-A5KW-01	0.0513040765352362	1.71046641084279	0	0.488425299225061	ACC	1	0.3219	1.77	21	18	0.36	-0.443697499232713	21
TCGA-OR-A5J6-01	0.198202721469285	1.72727092535211	0.543514868519664	0.637476498883381	ACC	0.4785	0.2894	0	30	25	0.5	-0.301029995663981	22
TCGA-OR-A5J1-01	0.267464943346513	1.80781934296857	0.285758536169742	0.21628981056405	ACC	0.0585	0.275	0	24	25	0.5	-0.301029995663981	23
TCGA-OR-A5LN-01	0.45592576435038	1.81713049342974	0.327337494057748	0.403549793875153	ACC	0.652	0.2884	0	11	10	0.2	-0.698970004336019	24
TCGA-OR-A5LH-01	0.506756082893554	1.88258234202742	0.168440622521537	2.07537052310798	ACC	0.4853	0.3172	1.11	9	9	0.18	-0.744727494896694	25
TCGA-OR-A5LR-01	0.272381663386036	1.91493037785579	0.155206155363364	1.76212635982164	ACC	0.227	0.3141	1.33	12	11	0.22	-0.657577319177794	26
TCGA-OR-A5LP-01	0.640663571581617	1.96461320625378	0.328058299542927	1.26529327236205	ACC	0.2488	0.3038	0.58	18	16	0.32	-0.494850021680094	27
TCGA-OR-A5JO-01	1.38957170518869	1.9959080895782	0.722942063519826	3.83967646605731	ACC	0	0.2733	0.01	13	9	0.18	-0.744727494896694	28
TCGA-OR-A5JZ-01	0.0773589003684203	2.07387773130948	0.192849900210897	1.27389846448951	ACC	0.2367	0.3351	2.21	15	14	0.28	-0.552841968657781	29
TCGA-OR-A5KY-01	0.289939441753472	2.18935734807608	0.144559429213877	0.287751485888244	ACC	0.3886	0.3164	0.93	27	30	0.6	-0.221848749616356	30
TCGA-OR-A5K4-01	0.0390631391824034	2.20718243699924	0.0389525831281136	3.19623581324842	ACC	0.8904	0.3259	2.41	213	180	3.6	0.556302500767287	31
TCGA-OR-A5JX-01	0.354814934301852	2.25675733154214	0.464376597682677	0.604828609862587	ACC	0.5957	0.2803	0.52	33	30	0.6	-0.221848749616356	32
TCGA-OR-A5LL-01	0.0429115889238716	2.28123901744307	0	1.36911785225755	ACC	0.3624	0.2918	0.08	51	43	0.86	-0.0655015487564323	33
TCGA-OR-A5LO-01	0.150111944459627	2.30610256621495	0	0.286922830549414	ACC	0.9315	0.3213	1.44	62	61	1.22	0.0863598306747482	34
TCGA-OR-A5K2-01	0.323851214753209	2.36813001367245	0.138400566304909	0.380927232153726	ACC	0.3327	0.2649	0.03	44	43	0.86	-0.0655015487564323	35
TCGA-OR-A5JT-01	0.125691800078921	2.38259201593488	0.225604923424675	1.66878812231365	ACC	0.8937	0.3001	1.11	25	22	0.44	-0.356547323513813	36
TCGA-OR-A5JF-01	0.0451151149416584	2.38696062343885	0.0149958102180292	1.09891399903494	ACC	0.9014	0.2854	0.91	66	57	1.14	0.0569048513364726	37
TCGA-OR-A5LE-01	0	2.39183129452312	0	0.264247184368566	ACC	0.1961	0.2826	0.05	22	18	0.36	-0.443697499232713	38
TCGA-OR-A5JC-01	0.092726363288275	2.40135164567725	0.0462319650923145	0.656115765550617	ACC	0.6536	0.2978	0.56	27	22	0.44	-0.356547323513813	39
TCGA-OR-A5JR-01	0.279079943554426	2.53031824048033	0.278290094657574	0.817507116505884	ACC	0.8612	0.302	0.88	4	2	0.04	-1.39794000867204	40
TCGA-OR-A5KX-01	0.184511858735248	2.61437315805024	0.105136945920839	0.189901689078049	ACC	0.2884	0.2824	0.17	35	32	0.64	-0.193820026016113	41
TCGA-OR-A5LS-01	0.0335124638775089	2.63163135833861	0	0.672582423769498	ACC	0.9255	0.313	0.88	11	11	0.22	-0.657577319177794	42
TCGA-OR-A5JJ-01	1.53387004584803	2.68463456997041	0.682405203416251	0.595039557221235	ACC	0.9476	0.3122	1	18	17	0.34	-0.468521082957745	43
TCGA-PK-A5HA-01	1.38500752054268	2.68803929618824	0.784321403026162	0.466355958913782	ACC	0.9093	0.3022	0.39	48	48	0.96	-0.0177287669604316	44
TCGA-OR-A5JV-01	2.10934348761271	2.79546827134578	2.28828561656912	3.08944327979348	ACC	0.5878	0.3109	0	25	22	0.44	-0.356547323513813	45
TCGA-OR-A5K1-01	0.104476382334323	2.91458429880662	0.173634490766319	0.860226182102271	ACC	0.7253	0.3211	0.97	13	11	0.22	-0.657577319177794	46
TCGA-OR-A5KU-01	0.0354470865042544	3.0689057548424	0.0353467645613178	0.766133377930803	ACC	0.9327	0.2992	0.51	19	16	0.32	-0.494850021680094	47
TCGA-OR-A5L8-01	0	3.10741668411762	0.0268781076202234	0.346772079813008	ACC	0.9477	0.3139	0.62	16	16	0.32	-0.494850021680094	48
TCGA-OR-A5LG-01	0.301782585967096	3.1431530149296	0.0644846752090068	0.166391810422461	ACC	0.2283	0.2858	0.22	18	16	0.32	-0.494850021680094	49
TCGA-OR-A5LJ-01	1.69089546792886	3.2681554224271	1.13812419243447	0.554717027687687	ACC	0.9476	0.5156	6.52	400	336	6.72	0.827369273053825	50
TCGA-P6-A5OF-01	0.169794382679684	3.28269953155732	0.0967507614514426	0.511780439712718	ACC	NA	0.3193	0.87	28	26	0.52	-0.283996656365201	51
TCGA-PK-A5H8-01	0.313898701060335	3.28977927352111	0.0313010308510164	0.516908941804517	ACC	NA	0.3139	1.13	19	19	0.38	-0.42021640338319	52
TCGA-OR-A5KV-01	0.152040808316312	3.35624422063463	0.0758052520709161	0.117361587918945	ACC	0.0053	0.2864	0.17	19	17	0.34	-0.468521082957745	53
TCGA-OR-A5J7-01	0.0471012646665691	3.39824219822786	0.0469679592005317	0.605964420065282	ACC	0.8933	0.294	0.79	48	47	0.94	-0.0268721464003014	54
TCGA-OR-A5JE-01	0.51575924890131	3.45124553486554	0.057144394768206	0.398118933365641	ACC	0.491	0.2921	0	52	47	0.94	-0.0268721464003014	55
TCGA-OR-A5JQ-01	2.12858579353511	3.51065997949631	0.961159921865409	1.18838642562676	ACC	0.9014	0.2938	0.25	6	6	0.12	-0.920818753952375	56
TCGA-OR-A5JL-01	0.172294654008687	3.52544225725807	0.0490877221798334	1.41862083183783	ACC	0.8711	0.3073	0.73	11	11	0.22	-0.657577319177794	57
TCGA-OR-A5JY-01	0.471618401841096	3.557819464538	0.418029895803806	3.11461782760832	ACC	0.6017	0.2929	0.49	70	57	1.14	0.0569048513364726	58
TCGA-OR-A5K5-01	0.267240045365766	3.73888156778414	0.0888279018715768	0.657055463697902	ACC	0.5451	0.2862	0.19	115	100	2	0.301029995663981	59
TCGA-PK-A5H9-01	0.287966171023507	3.73969115634329	0.406797494270551	3.91465988959248	ACC	0.0107	0.2757	0	15	11	0.22	-0.657577319177794	60
TCGA-OR-A5K0-01	0.0720308481373174	3.75267366331838	0	0.963754512419551	ACC	0.282	0.2871	0.29	51	44	0.88	-0.0555173278498314	61
TCGA-OR-A5JS-01	0.237439288524209	3.76674375775388	0.0789224301792732	0.352986396582403	ACC	0.5758	0.2867	0.22	30	29	0.58	-0.236572006437063	62
TCGA-OU-A5PI-01	0.102776349963782	3.84022303064844	0.23913277150378	0.652301244844781	ACC	0.9476	0.3042	0.53	28	20	0.4	-0.397940008672038	63
TCGA-OR-A5LB-01	0.0279791281699604	3.85026415561678	0.0557998839163171	0.547132260016859	ACC	0.9468	0.5276	5.16	225	186	3.72	0.570542939881898	64
TCGA-OR-A5L4-01	0.0298299557696288	3.86029376170714	0.148727656832536	0.399117256310097	ACC	0.9478	0.3054	1.29	23	16	0.32	-0.494850021680094	65
TCGA-OR-A5JW-01	0.0947671520140885	4.39381384135388	0	1.26796050226445	ACC	0.9476	0.2811	0.64	27	23	0.46	-0.337242168318426	66
TCGA-OR-A5JA-01	0.359932695488223	4.46612232523657	0.0276087706190894	0.455934517721281	ACC	0.7904	0.307	0.72	475	369	7.38	0.868056361823042	67
TCGA-PK-A5HB-01	0.500125815412349	4.62039431328995	0.0293359038230218	1.39281272678729	ACC	0.9279	0.4705	4.68	985	848	16.96	1.22942584792069	68
TCGA-OR-A5K9-01	0.403505320178933	4.70606416856196	0.0574804748556782	0.22247798203634	ACC	0.4184	0.2939	0.75	115	104	2.08	0.318063334962762	69
TCGA-OR-A5K6-01	0.0987131796368976	4.80916809218874	0.0492169013566985	0.457185237529604	ACC	0.1386	0.2782	0.04	25	25	0.5	-0.301029995663981	70
TCGA-OR-A5J2-01	1.33162801870888	4.88459106207401	0.730322593090948	0.582473803996587	ACC	0.4033	0.3236	1.57	29	25	0.5	-0.301029995663981	71
TCGA-OR-A5J9-01	0.22091496877355	4.91911827622762	0.110144868864926	0.125052499607111	ACC	0.9466	0.3173	0.9	31	29	0.58	-0.236572006437063	72
TCGA-OR-A5KO-01	0	5.24390807540463	0	0.160848818230472	ACC	0.9517	0.3134	1.25	29	21	0.42	-0.3767507096021	73
TCGA-OR-A5JB-01	5.95930437780137	5.53570304961528	3.98913690366757	11.7840467644184	ACC	0.3372	0.2905	0.35	283	257	5.14	0.710963118995276	74
TCGA-OR-A5JP-01	0.0531614955302936	5.73302307093253	0	0.369322278709603	ACC	0.4817	0.2717	0.2	65	58	1.16	0.0644579892269184	75
TCGA-OR-A5KZ-01	1.16786570523621	5.96462781231011	0.339663457273693	0.500825239546689	ACC	0.4502	0.3314	1.69	28	23	0.46	-0.337242168318426	76
TCGA-OR-A5J8-01	6.59289686330286	6.09043773072169	7.14005326281877	3.79597768403023	ACC	0.2528	0.3203	0.64	89	83	1.66	0.220108088040055	77
TCGA-OR-A5JM-01	0	9.61490152394716	0.0314043460551714	0.534821823276483	ACC	0.4659	0.2903	0.21	62	49	0.98	-0.00877392430750515	78
TCGA-KO-8409-01	0.0600076232644805	0.632548816017327	0.0239351161473796	1.03757679735281	KICH	0.9477	0.3492	0.77	12	14	0.28	-0.552841968657781	1
TCGA-KN-8433-01	0.466800755428613	0.699873312986856	0.150154716521012	1.51105062828107	KICH	0.4975	0.3459	0.06	21	17	0.34	-0.468521082957745	2
TCGA-KL-8346-01	0	0.706878566180604	0	0.414643056342844	KICH	0.9477	0.3435	0.78	18	11	0.22	-0.657577319177794	3
TCGA-KL-8327-01	0.117995526946861	0.711515231745718	0	1.09905307832973	KICH	0.803	0.3266	0.3	19	14	0.28	-0.552841968657781	4
TCGA-KN-8431-01	0.156911732667763	0.814303271377934	0	2.32822430601751	KICH	0.9476	0.3458	0.33	15	9	0.18	-0.744727494896694	5
TCGA-KM-8476-01	0.0624461215968246	0.815703024198096	0.0249077549161674	5.16090137038544	KICH	0.9477	0.3372	0.34	28	24	0.48	-0.318758762624413	6
TCGA-KM-8438-01	0.128951631587465	0.900975173307335	0.0857244494263842	3.08201793669607	KICH	0.834	0.3464	0.31	24	24	0.48	-0.318758762624413	7
TCGA-KO-8405-01	2.55908367660822	1.1191830264733	1.14392871829126	3.14092729119122	KICH	0.7741	0.3331	0.01	10	9	0.18	-0.744727494896694	8
TCGA-KL-8324-01	0.15685194648353	1.15414943463824	0.0695146781690109	0.681609356535482	KICH	0.9461	0.3432	0.95	31	28	0.56	-0.2518119729938	9
TCGA-KO-8408-01	0.0363063675458129	1.16081510553126	0.0181018068377001	3.16684677169384	KICH	0.9472	0.3285	0.4	47	40	0.8	-0.0969100130080564	10
TCGA-KO-8416-01	0.176098876462656	1.20555230983175	0.163057591743488	6.93901590330163	KICH	0.9477	0.3463	0.39	17	13	0.26	-0.585026652029182	11
TCGA-KL-8342-01	0.532975420352089	1.21169026399252	0.102864580519566	3.10546866505273	KICH	0.9477	0.3433	8.05	20	15	0.3	-0.522878745280338	12
TCGA-KL-8338-01	0.311166543274873	1.30985956584195	0.0443265547495338	6.4127475652417	KICH	0.9098	0.3279	0.25	22	20	0.4	-0.397940008672038	13
TCGA-KL-8328-01	0.0553595481791563	1.36218377251181	0	1.90159643714378	KICH	0.9308	0.3435	0.7	19	14	0.28	-0.552841968657781	14
TCGA-KM-8477-01	0.182057051978437	1.42871663126346	0.0605139320569835	5.0669370033205	KICH	0	0.3274	0	19	14	0.28	-0.552841968657781	15
TCGA-KL-8335-01	0.159287654162007	1.46777808984825	0.119127630034841	3.3676142434062	KICH	0.9158	0.3394	0.49	42	36	0.72	-0.142667503568732	16
TCGA-KO-8415-01	0.279401277072709	1.47035739813012	0.0491665621308302	1.17562500232985	KICH	0.9165	0.3538	0.5	20	20	0.4	-0.397940008672038	17
TCGA-KO-8414-01	0.455251253036371	1.47285130564537	0.0151320935364605	3.71716120484738	KICH	0.9477	0.358	0.65	20	21	0.42	-0.3767507096021	18
TCGA-KM-8443-01	0.0274657306568701	1.54563705147973	0	1.50527314163057	KICH	0.8597	0.3486	0.62	33	27	0.54	-0.267606240177031	19
TCGA-KL-8337-01	0.194513776666933	1.6317724968301	0.0298405024581927	6.13677051770457	KICH	0.9216	0.3525	0.85	19	15	0.3	-0.522878745280338	20
TCGA-KN-8425-01	0.416083660810965	1.65624433951898	0.143071057084317	2.04520563685964	KICH	0.7315	0.3409	0.25	15	13	0.26	-0.585026652029182	21
TCGA-KO-8403-01	0.503423348539254	1.66584008600197	0.310761016724074	7.1797875229352	KICH	0.9477	0.341	0.14	21	15	0.3	-0.522878745280338	22
TCGA-KN-8421-01	0.147530449486116	1.73291214948428	0.0326917578840303	19.4439561923202	KICH	0.9208	0.3474	0.64	15	12	0.24	-0.619788758288394	23
TCGA-KL-8331-01	0.163802219178211	1.80265894655817	0.0593958647243118	3.99244891098448	KICH	0.9127	0.3432	0.36	21	17	0.34	-0.468521082957745	24
TCGA-KL-8345-01	0.0509705775750324	1.90450805032549	0	8.00007285858171	KICH	0.9478	0.3394	0.36	29	24	0.48	-0.318758762624413	25
TCGA-KO-8413-01	0.669018414386607	1.93072234748185	0.450760112191894	1.61904956363531	KICH	0.9477	0.3564	0.31	13	14	0.28	-0.552841968657781	26
TCGA-KL-8326-01	0	1.93249760429915	0.0114710932037239	2.39161682257192	KICH	0.0492	0.3398	0.02	22	20	0.4	-0.397940008672038	27
TCGA-KN-8419-01	0.616150460445069	1.99651991896288	0.875064000127232	2.91132047029009	KICH	0.5741	0.3442	0	16	10	0.2	-0.698970004336019	28
TCGA-KN-8426-01	0.705246245426286	2.01703923605064	0.433920376576715	1.98449768302435	KICH	0.8984	0.3488	0.55	35	28	0.56	-0.2518119729938	29
TCGA-KO-8407-01	1.0685937495846	2.07942832134147	0.0926582111001577	9.58746329363024	KICH	0.9455	0.3411	4.64	23	19	0.38	-0.42021640338319	30
TCGA-KO-8410-01	0.411818179301256	2.1012473944103	0.27376843743486	2.11139057260024	KICH	0.9477	0.351	0.27	19	14	0.28	-0.552841968657781	31
TCGA-KN-8418-01	0.102948723284233	2.1057617189548	0	5.32428843787689	KICH	0.9425	0.3542	0.52	14	9	0.18	-0.744727494896694	32
TCGA-KL-8336-01	0.726528863636558	2.18076980599631	0.517480464193963	5.57253062026203	KICH	0.9477	0.346	0.29	22	16	0.32	-0.494850021680094	33
TCGA-KL-8340-01	0.184264509455636	2.20340866509464	0	5.13771273571682	KICH	0.9477	0.3413	0.14	15	10	0.2	-0.698970004336019	34
TCGA-KN-8434-01	0.281372345329049	2.25974764140711	0.245504007439815	9.10403579682576	KICH	0.9458	0.3425	0.08	19	15	0.3	-0.522878745280338	35
TCGA-KL-8334-01	0.320850928805407	2.30331951587939	0.101034587412308	8.86389126178091	KICH	0.9477	0.3414	0.45	10	7	0.14	-0.853871964321762	36
TCGA-KM-8440-01	0.0619843612427828	2.33957339469104	0	9.74468696892471	KICH	0.9477	0.3566	8.84	15	12	0.24	-0.619788758288394	37
TCGA-KL-8332-01	0.224675536350584	2.39811909242635	0.244406904208474	3.93105619540764	KICH	0.9477	0.3465	0.21	22	16	0.32	-0.494850021680094	38
TCGA-KN-8423-01	0.336279904945024	2.40063937315186	0.268262535491992	1.56611642099238	KICH	0.9477	0.35	0.5	18	7	0.14	-0.853871964321762	39
TCGA-KO-8411-01	0.181800777611173	2.43276296486196	0.01812862471085	23.0895484584034	KICH	0.9477	0.3356	0.39	13	8	0.16	-0.795880017344075	40
TCGA-KL-8323-01	0.0364265626477474	2.43443968331863	0.236102545916366	9.04461441906415	KICH	0.9477	0.3383	0.52	30	21	0.42	-0.3767507096021	41
TCGA-KN-8436-01	0.0446031312639575	2.49536754655044	0.0296512639911969	2.5630875957337	KICH	0.9477	0.3541	1.1	18	15	0.3	-0.522878745280338	42
TCGA-KO-8417-01	0.0997998898862497	2.52238592795876	0.0597104624206222	5.89585098266851	KICH	0.9477	0.3018	2.51	17	14	0.28	-0.552841968657781	43
TCGA-KL-8330-01	0.0494912067304663	2.56085999115836	0	3.05621453831175	KICH	0.9477	0.3538	1.38	23	22	0.44	-0.356547323513813	44
TCGA-KM-8439-01	1.43503312351445	2.70278662786022	0.0536614390880228	47.7517140322107	KICH	1e-04	0.3335	0	12	11	0.22	-0.657577319177794	45
TCGA-KO-8406-01	0.0693248252403324	2.86934943613106	0.0518464671785599	7.91983814116113	KICH	0.9477	0.3332	3.61	11	8	0.16	-0.795880017344075	46
TCGA-KM-8441-01	0.740478444398964	2.9242460998667	0.22151482520652	206.407636352428	KICH	2e-04	0.337	0	24	19	0.38	-0.42021640338319	47
TCGA-KL-8325-01	0.0641098382100299	2.97322003511086	0.0213094650905666	3.21115172095042	KICH	0.9477	0.3424	4.82	20	21	0.42	-0.3767507096021	48
TCGA-KL-8329-01	0.915002850054323	3.08630233265173	0.692175545711231	5.39871804651508	KICH	0.9478	0.3321	0.44	26	23	0.46	-0.337242168318426	49
TCGA-KN-8424-01	0.862597436006414	3.11107356595348	0.438510964415987	9.0172122066336	KICH	0.8835	0.3406	0.29	29	25	0.5	-0.301029995663981	50
TCGA-KN-8437-01	0.111578061182017	3.19673189574855	0.375510175480377	120.112743947924	KICH	1e-04	0.3301	0	6	7	0.14	-0.853871964321762	51
TCGA-KN-8432-01	0.369805764728527	3.28030839054093	0.221255486783804	8.31629070009684	KICH	0.9472	0.3489	0.62	58	54	1.08	0.0334237554869497	52
TCGA-KL-8341-01	0.0331489921967741	3.29288245837068	0.0330551742943304	4.86171769927809	KICH	0.7694	0.341	15.1	40	32	0.64	-0.193820026016113	53
TCGA-KN-8428-01	1.56606382119802	3.4707230423717	1.01151135466723	5.7329171535471	KICH	0.7281	0.3709	0.98	673	603	12.06	1.08134730780413	54
TCGA-KN-8435-01	0.0202764646259172	3.67418338407044	0.141533548836944	11.415215229745	KICH	0.9454	0.351	3.29	23	19	0.38	-0.42021640338319	55
TCGA-KN-8429-01	0.656007965733628	3.6808488679249	0.153917962215415	6.73185011471364	KICH	0.9445	0.3374	6.22	13	15	0.3	-0.522878745280338	56
TCGA-KM-8442-01	0.328514494194838	3.92726202756445	0.115618142185553	6.29482806261459	KICH	0.9476	0.3566	0.79	19	11	0.22	-0.657577319177794	57
TCGA-KO-8404-01	1.50625494615885	4.0499727882485	0.28761548179063	0.52774624809792	KICH	0.3297	0.3513	0.72	43	40	0.8	-0.0969100130080564	58
TCGA-KL-8339-01	0.320913599480102	4.26017760661746	0.0853347609183568	7.49753535984969	KICH	0.8412	0.3398	0.89	42	38	0.76	-0.119186407719209	59
TCGA-KL-8333-01	2.86586940940739	4.53788832758169	0.709770074597715	23.9726088512272	KICH	0.2261	0.3226	0	14	9	0.18	-0.744727494896694	60
TCGA-KM-8639-01	0.282683632609791	4.8683629158858	0.433667053219955	4.21864722024728	KICH	0.0961	0.2727	0.04	22	17	0.34	-0.468521082957745	61
TCGA-KL-8343-01	0.0996080204774796	5.59536616117211	0.0993261109855622	2.5458562104933	KICH	0.2686	0.3328	0.04	29	26	0.52	-0.283996656365201	62
TCGA-KN-8427-01	3.07860923458827	6.58409955816929	1.7268166066414	73.3431998868783	KICH	0.6962	0.3474	0.13	56	50	1	0	63
TCGA-KL-8344-01	0.119287326260155	7.4648256917772	0.033985634462799	4.78810267811333	KICH	0.1254	0.3281	0	17	10	0.2	-0.698970004336019	64
TCGA-SH-A7BH-01	2.34448698054385	1.23307405060533	2.61699810451441	1.29652252733879	MESO	0.7737	0.3372	0.37	41	38	0.76	-0.119186407719209	1
TCGA-TS-A7OU-01	6.61038182031383	2.50715071834801	2.14521908632324	9.50071712197257	MESO	0.1015	0.3105	0.01	31	34	0.68	-0.167491087293764	2
TCGA-UD-AABZ-01	5.11514807400177	2.76181608799934	0.446774123196794	0.384275049163098	MESO	0.3122	0.3025	0.05	39	33	0.66	-0.180456064458131	3
TCGA-3H-AB3X-01	6.86268864543084	2.7896248398335	1.48644711029107	1.50526289649728	MESO	0.2961	0.3116	0.14	21	22	0.44	-0.356547323513813	4
TCGA-MQ-A4LJ-01	2.24511322073106	2.81720296513566	0.788653783272885	0.853382003133175	MESO	0.1855	0.3165	0.05	18	16	0.32	-0.494850021680094	5
TCGA-SH-A7BD-01	1.96182854733751	3.03537016446447	0.92840226554207	2.61803240064009	MESO	0.1174	0.3138	0.01	21	21	0.42	-0.3767507096021	6
TCGA-LK-A4O7-01	4.46642813494023	3.07489695485389	0.368952794132218	12.3082631593767	MESO	0.6305	0.3266	0.14	35	28	0.56	-0.2518119729938	7
TCGA-MQ-A6BR-01	1.9367392138522	3.12339982504281	0.852025533729927	1.9200302761074	MESO	0.1604	0.3482	0.63	13	14	0.28	-0.552841968657781	8
TCGA-TS-A7PB-01	12.3041097963224	3.19792962116197	4.32244022296512	5.56973585190507	MESO	0.1017	0.313	0	33	27	0.54	-0.267606240177031	9
TCGA-TS-A7P6-01	5.98108026128118	3.27933390960217	5.56411804495314	2.98405933678396	MESO	0.4057	0.3314	0.01	20	18	0.36	-0.443697499232713	10
TCGA-3U-A98H-01	6.8483753180011	3.28024995448037	5.9713986384024	2.60627816641204	MESO	0.0861	0.3113	0	14	15	0.3	-0.522878745280338	11
TCGA-SH-A7BC-01	1.90737343907929	3.34418637730848	2.79425987989413	2.18121143038711	MESO	0.2837	0.3134	0	25	20	0.4	-0.397940008672038	12
TCGA-3H-AB3U-01	2.99840888572267	3.36931822310421	0.526004941054929	1.34297986795247	MESO	0.8602	0.3081	0	26	23	0.46	-0.337242168318426	13
TCGA-LK-A4NZ-01	5.77466455892897	3.50406130952116	1.52595510969698	3.06082524437758	MESO	0.1033	0.3223	0.01	27	23	0.46	-0.337242168318426	14
TCGA-UT-A88C-01	3.38349425909714	3.69315383035869	1.8192696887959	2.78245035699881	MESO	0.0975	0.3304	0	16	16	0.32	-0.494850021680094	15
TCGA-MQ-A6BQ-01	1.31172360086675	3.74160754028244	1.17499308992895	5.58321935623493	MESO	0.1041	0.3135	0	24	23	0.46	-0.337242168318426	16
TCGA-SC-A6LM-01	20.3810544902609	3.78840858528625	7.71009052542657	5.18909479944149	MESO	0.1716	0.3144	0	30	30	0.6	-0.221848749616356	17
TCGA-ZN-A9VV-01	9.55277774443686	3.96137285974221	1.71362546959954	1.50858717382123	MESO	0.0294	0.2937	0.05	33	31	0.62	-0.207608310501746	18
TCGA-SC-A6LP-01	2.8115612684068	4.01705774823073	1.5096329335952	5.2150028650158	MESO	0.0622	0.3423	0.22	16	13	0.26	-0.585026652029182	19
TCGA-LK-A4NW-01	8.04781143722406	4.04635747198858	0.63564630593281	9.40368666810045	MESO	0.2758	0.3173	0	25	21	0.42	-0.3767507096021	20
TCGA-UD-AAC1-01	1.85192657538584	4.10547204094073	1.58287309179204	1.74718843654748	MESO	0.1165	0.4192	2.4	261	238	4.76	0.677606952720493	21
TCGA-MQ-A4LC-01	4.28798645402083	4.12239470464124	1.43352218099139	10.4591333958778	MESO	0.1018	0.3112	0	22	21	0.42	-0.3767507096021	22
TCGA-ZN-A9VO-01	42.2621047187644	4.20839380352474	6.22995640964446	18.4866525398164	MESO	0.2205	0.2964	0.01	23	17	0.34	-0.468521082957745	23
TCGA-MQ-A4KX-01	6.03405919758789	4.21034782113491	4.49302998181766	5.50521983343027	MESO	0.0815	0.3228	0.01	17	16	0.32	-0.494850021680094	24
TCGA-3H-AB3K-01	0.987665341167253	4.30046246313099	1.70710810729298	4.82845254300437	MESO	0.0967	0.2923	0	16	17	0.34	-0.468521082957745	25
TCGA-MQ-A6BL-01	23.6791187244691	4.35080242058217	7.83752607004953	15.5238762303693	MESO	0.0017	0.3241	0	39	37	0.74	-0.130768280269024	26
TCGA-SH-A9CT-01	1.91216871742096	4.401960285881	0.476689229791027	1.55289523312522	MESO	0.3048	0.3243	0.11	25	29	0.58	-0.236572006437063	27
TCGA-YS-A95C-01	1.42928141826646	4.40905624651471	0.712618141088514	0.770540874956375	MESO	0.2288	0.3281	0.03	19	17	0.34	-0.468521082957745	28
TCGA-LK-A4O4-01	5.62392350727871	4.50811224484708	2.52507109877827	78.2316897713579	MESO	0	0.3197	0	1	0	0	-Inf	29
TCGA-LK-A4O6-01	7.31023762954345	4.57382441497831	5.45044206089523	1.12166432098877	MESO	0.1427	0.3149	0	29	29	0.58	-0.236572006437063	30
TCGA-TS-A7OY-01	4.63961988637088	4.6615922579252	10.8047193875551	3.72224362459978	MESO	0.0024	0.32	0	20	20	0.4	-0.397940008672038	31
TCGA-MQ-A4LI-01	4.53977121049197	4.73757434888747	0.585837068417205	1.70404585891735	MESO	0.3491	0.3309	0.07	33	30	0.6	-0.221848749616356	32
TCGA-SC-AA5Z-01	2.14420131465091	4.76567532575324	1.43444353771266	1.13135274152605	MESO	0.1354	0.3155	0	18	17	0.34	-0.468521082957745	33
TCGA-3H-AB3S-01	5.7738712880733	4.76747358726212	0.459377405020083	0.600575198773416	MESO	0.1163	0.3048	0.01	42	39	0.78	-0.10790539730952	34
TCGA-LK-A4O2-01	1.75185986412374	4.86831101970708	0.688919007953843	2.00619271546998	MESO	0.3345	0.3192	0	26	23	0.46	-0.337242168318426	35
TCGA-TS-A7OZ-01	16.9534635931265	4.89623223229255	7.61937221065522	2.42684331228802	MESO	0.2289	0.3142	0	44	38	0.76	-0.119186407719209	36
TCGA-UT-A88G-01	23.3827409990478	4.99322375006914	0.979078091158522	1.57194837961619	MESO	0.7593	0.3564	0.44	30	32	0.64	-0.193820026016113	37
TCGA-3H-AB3O-01	123.325324035747	5.04400667723449	32.7787609726999	18.0273871685467	MESO	0	0.3245	0.03	1	8	0.16	-0.795880017344075	38
TCGA-SC-A6LN-01	9.29477565382482	5.05382638615587	2.64407264019746	1.18844990046881	MESO	0.3914	0.3172	0	25	25	0.5	-0.301029995663981	39
TCGA-TS-A8AI-01	6.22424439490642	5.05657955669258	2.24919110138424	4.0699067653633	MESO	0.2554	0.3276	0	24	21	0.42	-0.3767507096021	40
TCGA-3U-A98J-01	4.50943294399511	5.11850928771407	1.33684795614052	1.3327653453158	MESO	0.2116	0.2943	0	22	21	0.42	-0.3767507096021	41
TCGA-NQ-A638-01	4.89611153458095	5.18369995211479	1.77973813556953	1.32804744425048	MESO	0.3745	0.3194	0.02	42	41	0.82	-0.0861861476162833	42
TCGA-UT-A88E-01	1.54623347988804	5.2574971040817	0.595102835837744	4.95567843510984	MESO	0.2184	0.3228	0.05	41	40	0.8	-0.0969100130080564	43
TCGA-TS-A8AS-01	4.36744062771719	5.26305243551869	8.10172960672003	22.1776316146868	MESO	0.0074	0.3309	0	18	19	0.38	-0.42021640338319	44
TCGA-ZN-A9VS-01	1.20295278047195	5.28395103826651	0.129680886176324	4.24966915702452	MESO	0.0954	0.3018	0	32	39	0.78	-0.10790539730952	45
TCGA-ZN-A9VP-01	8.18754809814058	5.33426620139997	5.87140216545623	1.02196354878881	MESO	0.3342	0.3184	0.07	20	17	0.34	-0.468521082957745	46
TCGA-TS-A7P8-01	12.4181998715647	5.46573475101276	57.5302484902988	7.47414749024516	MESO	0	0.3155	0	42	38	0.76	-0.119186407719209	47
TCGA-3U-A98G-01	3.5447204505532	5.53212484255092	4.7276454980792	6.65808604394195	MESO	0	0.3156	0	3	3	0.06	-1.22184874961636	48
TCGA-3H-AB3M-01	8.16321700800387	5.53879994128713	1.07106757416337	0.884386857731778	MESO	0.7046	0.3176	0.18	28	25	0.5	-0.301029995663981	49
TCGA-TS-A8AV-01	39.4679527191619	5.59089803270311	33.6113820999173	35.2011703449982	MESO	1e-04	0.3224	0	10	7	0.14	-0.853871964321762	50
TCGA-NQ-A57I-01	2.02262657357396	5.70211553629681	0.397268607025155	38.637801379834	MESO	0.4041	0.3256	0.05	38	31	0.62	-0.207608310501746	51
TCGA-TS-A7P1-01	8.47306085067134	5.90657482311351	1.36513527564021	4.01755514289442	MESO	0.1783	0.307	0.03	20	19	0.38	-0.42021640338319	52
TCGA-YS-AA4M-01	17.9702816025813	5.94824910873862	17.2432176993655	34.6203704414792	MESO	7e-04	0.312	0.01	19	18	0.36	-0.443697499232713	53
TCGA-MQ-A4LP-01	3.79536820802731	6.10017594483271	0.206434178175894	0.355112348046815	MESO	0.2448	0.321	0.13	43	40	0.8	-0.0969100130080564	54
TCGA-TS-A7P3-01	2.5698122435913	6.14766371292529	2.26357628456334	1.54284654254561	MESO	0.0675	0.3156	0	19	15	0.3	-0.522878745280338	55
TCGA-TS-A7P0-01	11.903274120573	6.33385248947275	3.64621257267199	2.53560674600033	MESO	0.4653	0.3211	0.16	53	48	0.96	-0.0177287669604316	56
TCGA-ZN-A9VU-01	5.86957481929706	6.51239686589574	1.42143382652222	6.32870092492854	MESO	0.1627	0.3245	0.08	36	34	0.68	-0.167491087293764	57
TCGA-SC-A6LQ-01	4.76713677889288	6.5825335083277	2.39122742566639	1.82874574300151	MESO	0.0918	0.3149	0.01	31	26	0.52	-0.283996656365201	58
TCGA-UT-A88D-01	13.3278414930819	6.6688816778805	5.86721069123733	4.06009733369459	MESO	0.0385	0.329	0	30	26	0.52	-0.283996656365201	59
TCGA-LK-A4O5-01	5.06265980971256	7.18910266343892	5.33408614198123	1.70817449436534	MESO	0.1049	0.3171	0	35	33	0.66	-0.180456064458131	60
TCGA-LK-A4O0-01	4.36025536941948	7.20372143052255	6.68714415977211	38.5515775837466	MESO	0.1177	0.3302	0	29	27	0.54	-0.267606240177031	61
TCGA-UT-A97Y-01	1.6512349180664	7.30062027259817	1.28861343523919	3.38046676089604	MESO	0	0.3298	0	20	23	0.46	-0.337242168318426	62
TCGA-MQ-A4LV-01	25.7563660784522	7.36297637390389	3.31399621971078	18.8568866253848	MESO	0.1945	0.3207	0	42	39	0.78	-0.10790539730952	63
TCGA-UD-AAC5-01	2.31178774570198	7.4568646695261	2.85012102933234	3.56897708939678	MESO	0.431	0.3286	0.15	22	22	0.44	-0.356547323513813	64
TCGA-YS-A95B-01	1.13409078592497	7.52047283809915	0.220659725857835	1.19568780369898	MESO	0.1954	0.3324	0	15	14	0.28	-0.552841968657781	65
TCGA-UD-AAC6-01	2.79303979366544	7.79311691770735	2.09838935648411	0.945083211984698	MESO	0.3799	0.3146	0	28	30	0.6	-0.221848749616356	66
TCGA-3U-A98I-01	3.11893028229114	7.88502585613487	1.38226805382882	2.92470153940606	MESO	0.2392	0.3156	0.03	40	39	0.78	-0.10790539730952	67
TCGA-SC-A6LR-01	0.910840947728738	7.91807730978353	0.726610476791906	2.31237121874218	MESO	0.1758	0.3173	0.02	40	36	0.72	-0.142667503568732	68
TCGA-3H-AB3L-01	3.48156018306029	8.05495394917937	2.97574860929492	2.99138312101611	MESO	0.3618	0.2963	0.03	21	24	0.48	-0.318758762624413	69
TCGA-3U-A98D-01	4.9093573703376	8.30981852495058	2.00268939382597	5.26329797594819	MESO	0.3849	0.3188	0	30	28	0.56	-0.2518119729938	70
TCGA-XT-AASU-01	3.39877243437501	8.32642450281229	3.60780831659874	43.5564265090892	MESO	0.1727	0.3191	0	41	43	0.86	-0.0655015487564323	71
TCGA-TS-A8AY-01	9.06176662448075	8.38941540058265	7.61284844867481	1.43484193275053	MESO	0.2808	0.3242	0.01	14	18	0.36	-0.443697499232713	72
TCGA-ZN-A9VW-01	10.0003544883907	8.43263818485898	4.88306951422612	36.8889690839609	MESO	0.1941	0.2729	0.01	54	52	1.04	0.0170333392987804	73
TCGA-UD-AAC7-01	6.4172363814816	8.67980786115649	2.81559273235798	49.7003085546018	MESO	0.6474	0.3222	0.04	16	17	0.34	-0.468521082957745	74
TCGA-3H-AB3T-01	10.2107590571265	9.10003271623773	10.2492902233798	26.5161581356926	MESO	0.2426	0.3204	0.02	32	32	0.64	-0.193820026016113	75
TCGA-3U-A98E-01	4.91631060666546	9.19665130978756	3.51553434660966	7.53995016461514	MESO	0.1127	0.3156	0.05	31	31	0.62	-0.207608310501746	76
TCGA-MQ-A6BS-01	2.31108155871824	9.65577900818436	1.2334161824007	1.23954754967856	MESO	0.7705	0.3297	0.11	36	32	0.64	-0.193820026016113	77
TCGA-MQ-A4LM-01	13.3393520347989	9.80210385388041	5.90871036001012	126.827165688994	MESO	0.0032	0.3201	0	33	28	0.56	-0.2518119729938	78
TCGA-SH-A9CU-01	1.44581500416377	9.96271596132059	0.336402050811563	0.223207369922264	MESO	0.6796	0.3313	0.11	36	29	0.58	-0.236572006437063	79
TCGA-UD-AAC4-01	0.844041543260308	10.6804833112287	0.377292610472996	8.05791438471052	MESO	0.095	0.3183	0.05	34	31	0.62	-0.207608310501746	80
TCGA-3U-A98F-01	1.66636186996631	12.7894547758406	1.15297868469097	1.2950290398528	MESO	0.7484	0.3257	0.09	33	31	0.62	-0.207608310501746	81
TCGA-X4-A8KS-01	0.312091892612791	1.45469567351123	0.855823687596443	0.501888282758824	PRAD	4e-04	0.3343	0	23	19	0.38	-0.42021640338319	1
TCGA-HI-7169-01	0.832001383219069	1.63983220366943	0.118520951760452	0.397570281221771	PRAD	9e-04	0.352	0	28	25	0.5	-0.301029995663981	2
TCGA-HC-7752-01	0.463827656723225	1.8679477477026	0.0792882749040079	0.0681966661783904	PRAD	0.0251	0.3542	0.06	36	27	0.54	-0.267606240177031	3
TCGA-G9-6369-01	0.197152608441549	2.07984682545502	0.107233434196939	1.01455845726737	PRAD	0.0878	0.2823	0	31	24	0.48	-0.318758762624413	4
TCGA-G9-6338-01	0.597401146166361	2.19529946656862	0.499628067527204	0.634685943020102	PRAD	0.1109	0.2993	0	39	29	0.58	-0.236572006437063	5
TCGA-G9-6343-01	0.552967475876173	2.23250919685772	0.106723059403734	0.394712516035555	PRAD	0.0142	0.2931	0	26	17	0.34	-0.468521082957745	6
TCGA-KK-A7AW-01	1.41474344130735	2.46246446796034	1.79202038298592	0.413209034010095	PRAD	0.0705	0.3206	0	25	26	0.52	-0.283996656365201	7
TCGA-V1-A9OT-01	0.567868407517669	2.48697094570792	0.566261232779411	0.34093300448095	PRAD	0.05	0.325	0.02	21	20	0.4	-0.397940008672038	8
TCGA-G9-6379-01	4.36318223692597	2.49331839730986	2.95126475504541	0.722270196729611	PRAD	0.0722	0.2984	0.01	23	26	0.52	-0.283996656365201	9
TCGA-ZG-A9LM-01	0.520240173035796	2.55040932195624	0.751318875788911	0.766228899382255	PRAD	0.3341	0.3418	0.02	30	27	0.54	-0.267606240177031	10
TCGA-J4-A67Q-01	2.80103389346103	2.60333674147488	2.19458363067867	0.652074508304098	PRAD	2e-04	0.3087	0.04	18	14	0.28	-0.552841968657781	11
TCGA-KK-A6E8-01	0.289358712793989	2.68831112009224	0.0961799243469327	0.409490476345631	PRAD	0.2482	0.3175	0	37	32	0.64	-0.193820026016113	12
TCGA-KK-A7B0-01	3.11732596231822	2.69345675521759	1.24849724378555	0.802096772680223	PRAD	0.1451	0.3268	0	27	27	0.54	-0.267606240177031	13
TCGA-G9-7519-01	0.302169831816213	2.73944536013974	0.301314634178998	0.651149139465446	PRAD	1e-04	0.3314	0	33	25	0.5	-0.301029995663981	14
TCGA-G9-6498-01	3.82985168159435	2.81838561313526	4.24828132322942	1.77988817809594	PRAD	0.0109	0.3274	0	19	21	0.42	-0.3767507096021	15
TCGA-M7-A723-01	2.34467336764687	2.88002070153826	1.42315326064144	1.53445774259938	PRAD	1e-04	0.2994	0.07	3	3	0.06	-1.22184874961636	16
TCGA-HC-A6AP-01	1.0265420874145	2.94517647311255	1.1373741995777	1.18859480009423	PRAD	0.0485	0.3014	0	29	25	0.5	-0.301029995663981	17
TCGA-KK-A7AY-01	0.6550688675961	2.96283451545006	0.36289716616828	0.29964634558004	PRAD	0.0642	0.3325	0	42	40	0.8	-0.0969100130080564	18
TCGA-2A-A8VX-01	0.578209966551039	3.07002517511972	3.68505686598581	0.323424037215004	PRAD	0.0756	0.3361	0.03	30	32	0.64	-0.193820026016113	19
TCGA-V1-A9OX-01	1.78942791481152	3.07128983435843	1.52945442530117	0.907694714918269	PRAD	0.1368	0.3313	0	20	15	0.3	-0.522878745280338	20
TCGA-M7-A722-01	0.0923319121907104	3.08066263118733	0.583113771234603	0.696879677404343	PRAD	0.0523	0.3239	0	32	29	0.58	-0.236572006437063	21
TCGA-G9-6347-01	1.47170190860147	3.10579941660077	1.86777400029884	0.872095524783667	PRAD	1e-04	0.3085	0.03	14	11	0.22	-0.657577319177794	22
TCGA-X4-A8KQ-01	2.53900912989668	3.15441253144222	0.973778175000286	0.385276077677815	PRAD	0.1748	0.332	0	37	36	0.72	-0.142667503568732	23
TCGA-V1-A9OQ-01	1.77667467059494	3.16790383576532	0.924337224028965	0.536646611321588	PRAD	0.0474	0.3344	0	46	43	0.86	-0.0655015487564323	24
TCGA-EJ-7325-01	0.234069692371135	3.19184788982648	1.65978475361872	0.214139707745355	PRAD	0.0457	0.3188	0.05	18	19	0.38	-0.42021640338319	25
TCGA-EJ-A46F-01	1.44811769780731	3.21235253439146	0.402982116695653	0.259956818218958	PRAD	0.1446	0.3086	0.01	32	30	0.6	-0.221848749616356	26
TCGA-EJ-AB20-01	2.68776083286501	3.21994497385989	1.43444859969248	1.69482972715165	PRAD	0.0543	0.3281	0.06	13	13	0.26	-0.585026652029182	27
TCGA-EJ-A65B-01	0.613214032067193	3.22444780371894	0.553242471069427	0.586046321785735	PRAD	0	0.301	0	34	28	0.56	-0.2518119729938	28
TCGA-J4-A67M-01	2.60991367670139	3.22741000688932	2.3133574476087	0.854684929357953	PRAD	0.106	0.3138	0.03	27	27	0.54	-0.267606240177031	29
TCGA-HC-A9TE-01	1.32810989932584	3.29906280959944	3.17292450496369	1.75134794021068	PRAD	0.5782	0.3271	0	45	43	0.86	-0.0655015487564323	30
TCGA-ZG-A9LU-01	1.10071705572593	3.30740521936278	1.81342909189038	1.77318849347965	PRAD	0.0198	0.32	0	18	16	0.32	-0.494850021680094	31
TCGA-HC-A6AO-01	0.755800345746899	3.3291490154016	1.02282603393767	0.652862104888723	PRAD	0.1062	0.303	0.1	25	25	0.5	-0.301029995663981	32
TCGA-ZG-A9LB-01	1.32937047034639	3.39118022626028	1.7334875168109	9.61250385441242	PRAD	0.3329	0.3235	0	52	42	0.84	-0.0757207139381184	33
TCGA-XK-AAJT-01	0.715259900840337	3.41538786768647	0.35661779018313	1.56432633376339	PRAD	0.2114	0.3264	0	28	28	0.56	-0.2518119729938	34
TCGA-V1-A9Z8-01	0.990734324434675	3.4818485979571	0.817597538785258	0.773546519168785	PRAD	0.0943	0.3284	0	26	23	0.46	-0.337242168318426	35
TCGA-J9-A8CN-01	0.66045439156211	3.50363544806845	0.634193137278473	0.780450396635856	PRAD	0.0641	0.3236	0	19	15	0.3	-0.522878745280338	36
TCGA-YL-A8HO-01	1.69084500161484	3.53261058022189	1.37637517651666	1.93556947291547	PRAD	0.2893	0.3212	0	28	25	0.5	-0.301029995663981	37
TCGA-J4-A67O-01	0.87510707202221	3.55560190898979	1.33621522939995	0.872524142799165	PRAD	1e-04	0.3032	0.01	14	15	0.3	-0.522878745280338	38
TCGA-J4-A67N-01	1.13113060998053	3.5847302628389	2.31682774505241	2.64298598907737	PRAD	0.0976	0.311	0.04	22	20	0.4	-0.397940008672038	39
TCGA-YL-A8SO-01	0.517222620684052	3.63690094097034	1.15287257393982	0.657585801668131	PRAD	0.2187	0.3093	0	31	29	0.58	-0.236572006437063	40
TCGA-G9-7523-01	1.60580295441804	3.63848619314064	4.38933138087712	1.93464351246436	PRAD	1e-04	0.3357	0	12	10	0.2	-0.698970004336019	41
TCGA-ZG-A9L0-01	1.77790865073118	3.69217933846898	4.09595682290603	2.35040263849852	PRAD	0.4797	0.3249	0	35	34	0.68	-0.167491087293764	42
TCGA-J4-A67R-01	1.92659488034448	3.69392111727802	4.12071092017459	0.804644201892035	PRAD	0	0.3073	0.05	14	11	0.22	-0.657577319177794	43
TCGA-VN-A88M-01	1.50717416282176	3.69436198308327	0.958752022345417	0.4279174267475	PRAD	0.056	0.3158	0	16	15	0.3	-0.522878745280338	44
TCGA-HC-A632-01	6.13718223165053	3.69813448739058	3.67857602883806	1.48419487823704	PRAD	0.1546	0.3221	0.01	31	30	0.6	-0.221848749616356	45
TCGA-VN-A88I-01	2.44270732261504	3.7042351171204	2.20007200000349	1.70307423564048	PRAD	7e-04	0.3228	0	13	12	0.24	-0.619788758288394	46
TCGA-ZG-A9L9-01	1.28244903775736	3.73726384822186	2.67659888025138	1.02830278305449	PRAD	0.324	0.3215	0	33	32	0.64	-0.193820026016113	47
TCGA-XJ-A9DX-01	0.799454970806763	3.79286825439591	0.82063919658702	1.7908175985613	PRAD	0.3074	0.3309	0.03	61	58	1.16	0.0644579892269184	48
TCGA-J4-A67L-01	2.39636803734961	3.79472135451256	2.389585863659	0.747782105918276	PRAD	0.0606	0.3081	0.04	24	23	0.46	-0.337242168318426	49
TCGA-KK-A8IB-01	1.87407024613228	3.81972014542842	2.50010623108134	1.29022035294363	PRAD	0.2666	0.3276	0	39	35	0.7	-0.154901959985743	50
TCGA-EJ-A65M-01	0.82689178472017	3.83718335558522	1.99029678436712	0.924412430519102	PRAD	0.075	0.311	0	31	25	0.5	-0.301029995663981	51
TCGA-ZG-A8QY-01	0.548079767218298	3.84386920543697	0.641577049903323	1.81489789730667	PRAD	0.1223	0.3152	0	51	48	0.96	-0.0177287669604316	52
TCGA-HC-A6AN-01	0.86101214178003	3.84925670977486	0.40066848031638	0.384004149308646	PRAD	0.0831	0.3035	0.05	30	31	0.62	-0.207608310501746	53
TCGA-V1-A8MF-01	1.7877644025948	3.85739694839596	2.31995816084979	1.07122549219785	PRAD	0.0886	0.3376	0	28	24	0.48	-0.318758762624413	54
TCGA-G9-6496-01	0.318819651948757	3.86192580482245	0.0794793330447727	0.35547718576987	PRAD	0.0874	0.2946	0.04	33	28	0.56	-0.2518119729938	55
TCGA-KK-A59Z-01	1.11063214896436	3.86200476115709	0.589089814058274	1.34980150968056	PRAD	0.3999	0.31	0	49	46	0.92	-0.0362121726544447	56
TCGA-HC-A6AS-01	2.34082412165701	3.87585226470698	3.2063175106151	1.2575508211059	PRAD	0.0021	0.2947	0.04	24	21	0.42	-0.3767507096021	57
TCGA-EJ-A65G-01	0.21195467642044	3.87704363063473	0.603870870556348	0.732347779238493	PRAD	0	0.3127	0	19	16	0.32	-0.494850021680094	58
TCGA-J9-A8CL-01	1.68442209189652	3.88374628742974	2.14995822023803	1.49091856862295	PRAD	0.2882	0.325	0	41	37	0.74	-0.130768280269024	59
TCGA-G9-7525-01	0.395214031272668	3.92188922195819	0.394095500995481	0.384161036889461	PRAD	0.0583	0.3311	0	33	31	0.62	-0.207608310501746	60
TCGA-KK-A7AQ-01	0.894217003173317	3.928123831378	0.703962789737485	0.557046829399542	PRAD	0.1193	0.3307	0	33	28	0.56	-0.2518119729938	61
TCGA-G9-6329-01	1.58427541970079	3.93610143252145	0.470176077780698	1.00939066824818	PRAD	0.0115	0.2856	0	24	21	0.42	-0.3767507096021	62
TCGA-KK-A8IK-01	0.154908457918354	3.95757608439627	0.0926820226526607	0.462357250299057	PRAD	0.4633	0.3476	0.14	28	29	0.58	-0.236572006437063	63
TCGA-QU-A6IM-01	2.11018042564327	3.97789283055917	2.94012654962915	1.9338136898777	PRAD	0.0852	0.3139	0.03	62	63	1.26	0.100370545117563	64
TCGA-G9-6362-01	0.222181377095314	3.97840213697245	0.39387122111488	1.15606189108877	PRAD	0.0786	0.2891	0.03	25	25	0.5	-0.301029995663981	65
TCGA-KC-A7F5-01	0.432868379625797	3.99420448969915	0.593509510602493	0.584735846065836	PRAD	NA	0.3311	0	30	30	0.6	-0.221848749616356	66
TCGA-KK-A59Y-01	1.02013955173157	3.99423131410679	1.39401249925471	0.369423033961288	PRAD	0.1105	0.3093	0	23	21	0.42	-0.3767507096021	67
TCGA-J9-A52C-01	4.66423617209052	4.0145451825595	2.94168057497643	1.92839977690631	PRAD	0	0.3817	0.23	490	468	9.36	0.971275848738105	68
TCGA-2A-AAYO-01	3.41585619656128	4.0178440348013	2.17996075457526	1.57500572531143	PRAD	0.0208	0.3296	0.06	20	21	0.42	-0.3767507096021	69
TCGA-J4-AAU2-01	0.841509933500444	4.03590724763567	1.29683464794764	0.813601132778881	PRAD	6e-04	0.3409	0	26	25	0.5	-0.301029995663981	70
TCGA-XJ-A83G-01	0.517632501026555	4.04001332855987	0.238231155407142	0.573734233405061	PRAD	0.092	0.3336	0	19	20	0.4	-0.397940008672038	71
TCGA-KK-A6E3-01	2.28651603308582	4.04388193455199	1.8427759029637	1.12829841730816	PRAD	3e-04	0.3074	0	32	29	0.58	-0.236572006437063	72
TCGA-MG-AAMC-01	0.582776564883548	4.08024548239203	0.52578174989022	0.271338196145878	PRAD	0.0697	0.3368	0.05	22	20	0.4	-0.397940008672038	73
TCGA-HI-7170-01	2.99588426994686	4.0879949448791	1.09295317763478	1.341152757842	PRAD	0.0428	0.3233	0	25	21	0.42	-0.3767507096021	74
TCGA-V1-A8MM-01	1.63602839928356	4.1130333265308	2.27833187152668	1.33544258184141	PRAD	0.1216	0.3341	0	17	13	0.26	-0.585026652029182	75
TCGA-HC-7750-01	0.674575052303584	4.11461650197298	0.495648541409555	0.730821329662162	PRAD	0.0066	0.3058	0.08	17	13	0.26	-0.585026652029182	76
TCGA-HI-7168-01	0.562391881894085	4.11665921612326	0.51766172931383	1.4804436586876	PRAD	0.3786	0.3111	0	38	29	0.58	-0.236572006437063	77
TCGA-G9-6339-01	1.61856173130084	4.12259393476877	0.651799977316485	0.720797025965511	PRAD	0.0368	0.318	0	38	38	0.76	-0.119186407719209	78
TCGA-VP-AA1N-01	2.38938045855894	4.1359428333524	2.31518547440165	1.31078793036476	PRAD	0.1897	0.3318	0	30	28	0.56	-0.2518119729938	79
TCGA-YJ-A8SW-01	0.544991065422136	4.14286665103024	0.646962664141057	1.00162671468771	PRAD	0.3677	0.3258	0.1	53	52	1.04	0.0170333392987804	80
TCGA-G9-6333-01	1.27353923487925	4.1461302544546	0.599025886110433	2.10213173665239	PRAD	0.0463	0.2902	0	30	23	0.46	-0.337242168318426	81
TCGA-XJ-A83F-01	0.262177058130852	4.20121876302267	0.261435047588972	0.219241416490752	PRAD	0.0835	0.3173	0	29	27	0.54	-0.267606240177031	82
TCGA-VP-A87B-01	0.447072722587773	4.20562725643753	0.71329187588721	1.39573463055989	PRAD	0.1284	0.3227	0	36	34	0.68	-0.167491087293764	83
TCGA-FC-A6HD-01	0.615535926850851	4.25149525510082	0.613793844039009	0.38344421456647	PRAD	0.0101	0.3288	0	26	21	0.42	-0.3767507096021	84
TCGA-QU-A6IO-01	1.83233552909745	4.27364739535021	3.63399768461031	0.701959157390198	PRAD	0.0565	0.3272	0	26	26	0.52	-0.283996656365201	85
TCGA-YL-A8HM-01	4.07278268231017	4.287631448908	0.980303157658197	1.82124481481192	PRAD	0.2811	0.3376	0.02	34	31	0.62	-0.207608310501746	86
TCGA-QU-A6IP-01	1.16634092719973	4.33508957322172	1.02621173145126	0.653164948190824	PRAD	0.0021	0.2956	0	14	14	0.28	-0.552841968657781	87
TCGA-XJ-A9DQ-01	1.06057283608164	4.34943068960108	0.552821316852075	1.24040175238813	PRAD	7e-04	0.3259	0	9	5	0.1	-1	88
TCGA-KK-A7B2-01	4.40943252974767	4.3851325805024	4.94256031075104	1.55691368556517	PRAD	0	0.3301	0	16	16	0.32	-0.494850021680094	89
TCGA-EJ-7317-01	0.1312930153172	4.38725072307252	0.152741669863516	0.788248150220676	PRAD	0.0281	0.314	0.04	32	27	0.54	-0.267606240177031	90
TCGA-KK-A59V-01	22.2210581740046	4.43242394853434	32.985118133912	3.70453795354174	PRAD	0.0273	0.5438	7.58	765	749	14.98	1.17551181336345	91
TCGA-EJ-A8FN-01	1.70221214083784	4.45874012704916	1.53726299710838	1.33874351805142	PRAD	0.0836	0.3157	0	32	30	0.6	-0.221848749616356	92
TCGA-YL-A8S9-01	0.124292179161259	4.47047480138427	0.297456981222907	0.358184161096068	PRAD	0.1121	0.3464	0.12	28	32	0.64	-0.193820026016113	93
TCGA-YL-A9WH-01	0.577081928506147	4.48698682975333	0.657655631731533	0.749494753949155	PRAD	0.5475	0.3165	0	51	46	0.92	-0.0362121726544447	94
TCGA-G9-6354-01	1.03981446424655	4.50334003638132	0.56047113141693	0.491708363589731	PRAD	0.0579	0.3244	0	22	23	0.46	-0.337242168318426	95
TCGA-HC-A6HY-01	1.6700215884557	4.51603571054104	0.148687063594818	0.383661848613698	PRAD	0.0408	0.3298	0	23	22	0.44	-0.356547323513813	96
TCGA-EJ-5521-01	1.20786526659716	4.52540141891538	0.152945622856328	0.76956816563785	PRAD	0.0736	0.2677	0	40	36	0.72	-0.142667503568732	97
TCGA-2A-A8VL-01	1.1394010350103	4.52626862791958	0.611787246592248	1.00730584348731	PRAD	0.03	0.3257	0	22	20	0.4	-0.397940008672038	98
TCGA-TK-A8OK-01	0.523136880385811	4.53711301546508	0.678153195602022	2.40942227798531	PRAD	0.1019	0.3346	0	37	34	0.68	-0.167491087293764	99
TCGA-G9-6367-01	0.919172693606273	4.54252407497293	0.335330949312643	1.59208735038797	PRAD	0	0.2971	0	2	1	0.02	-1.69897000433602	100
TCGA-V1-A9OH-01	0.521454521048281	4.56551829080187	0.29713068935204	0.805030324364216	PRAD	0.0905	0.318	0	51	50	1	0	101
TCGA-QU-A6IL-01	1.48613207709838	4.57612350291886	1.48192604291791	0.590960150778541	PRAD	0.1072	0.3107	0.01	20	22	0.44	-0.356547323513813	102
TCGA-J4-A67S-01	1.81168243747508	4.6202355197181	2.74328727438356	0.828712901184101	PRAD	0.0754	0.3055	0.04	18	15	0.3	-0.522878745280338	103
TCGA-HC-A6AQ-01	0.976637315695142	4.62519910210631	0.824046594309682	0.451036095849771	PRAD	0.0048	0.2968	0	21	23	0.46	-0.337242168318426	104
TCGA-2A-A8VO-01	0.599943096074127	4.6473821641138	0.844581379645308	0.944363146016905	PRAD	0.0211	0.3286	0	27	25	0.5	-0.301029995663981	105
TCGA-J9-A8CP-01	0.616926605009566	4.65071516982847	0.841826065485248	4.01019682157605	PRAD	0.1271	0.3121	0	27	23	0.46	-0.337242168318426	106
TCGA-EJ-A7NF-01	0.697391016610157	4.6686110840891	0.566636292811062	0.558259886605924	PRAD	0.0162	0.3275	0	14	13	0.26	-0.585026652029182	107
TCGA-EJ-A6RA-01	1.49967813593793	4.67657723642122	0.457785846078087	1.0552402073504	PRAD	0	0.3317	0	10	7	0.14	-0.853871964321762	108
TCGA-HC-8265-01	1.33972749957585	4.68028671392275	2.29780960691403	2.15102577273672	PRAD	0.1478	0.3432	2.05	52	48	0.96	-0.0177287669604316	109
TCGA-EJ-7318-01	1.72628344293042	4.69171376365598	1.33121424845651	0.829131528350678	PRAD	0.0309	0.3304	0	31	24	0.48	-0.318758762624413	110
TCGA-XA-A8JR-01	0.578609395627054	4.70877359526093	1.06284282975287	1.48877831348052	PRAD	0.0302	0.3025	0	20	16	0.32	-0.494850021680094	111
TCGA-M7-A720-01	1.49699952825311	4.72708388257991	0.654720498743604	1.37854684175576	PRAD	0	0.312	0	6	8	0.16	-0.795880017344075	112
TCGA-ZG-A9L2-01	2.96697830934487	4.73185928528008	3.24306016254933	1.52682379404943	PRAD	0.0641	0.3309	0	25	24	0.48	-0.318758762624413	113
TCGA-ZG-A9NI-01	0.404553711574275	4.74374833825916	0.484090497887557	0.541282624220264	PRAD	0.2181	0.3079	0	83	77	1.54	0.187520720836463	114
TCGA-EJ-A65J-01	0.528849719473721	4.74731347476477	0.896500057473895	0.830054609603386	PRAD	0.078	0.3196	0	31	28	0.56	-0.2518119729938	115
TCGA-HC-7740-01	1.17453047503737	4.76127136162447	0.858884643601224	1.50433426113625	PRAD	2e-04	0.3044	0.98	17	15	0.3	-0.522878745280338	116
TCGA-EJ-7115-01	0.669670669922949	4.76558467376286	0.469916005033634	1.0466124931462	PRAD	0.0616	0.3155	0	40	37	0.74	-0.130768280269024	117
TCGA-CH-5771-01	2.50913705836031	4.77482262500288	1.56178026275274	1.86691754676571	PRAD	0.0353	0.2627	0	26	25	0.5	-0.301029995663981	118
TCGA-ZG-A8QX-01	0.816054238406229	4.7777161807214	0.715108935673703	0.878069159506675	PRAD	0.0474	0.3199	0	27	25	0.5	-0.301029995663981	119
TCGA-V1-A8WW-01	0.767951462086292	4.78239869412755	0.612622411641668	1.02749961446229	PRAD	0.2146	0.3368	0	32	31	0.62	-0.207608310501746	120
TCGA-ZG-A9L5-01	0.878674731620937	4.81029638674461	0.98804169289716	1.49120216552152	PRAD	0.4144	0.3366	0.02	42	41	0.82	-0.0861861476162833	121
TCGA-G9-6373-01	1.66580935444135	4.83331514362569	1.17128479463531	0.846244710437589	PRAD	0.1457	0.3311	0.06	21	23	0.46	-0.337242168318426	122
TCGA-KK-A8IG-01	1.16456592375764	4.83339623610835	1.10320648334078	1.2734959277021	PRAD	0.2051	0.3341	0	30	26	0.52	-0.283996656365201	123
TCGA-G9-6378-01	0.677254428484151	4.85193740592261	0.928589297168069	1.16172984567956	PRAD	9e-04	0.2901	0	22	18	0.36	-0.443697499232713	124
TCGA-XK-AAJP-01	0.518127396950507	4.9007505143768	0.892414452226161	1.0544055345705	PRAD	0.1054	0.3238	0.03	30	33	0.66	-0.180456064458131	125
TCGA-ZG-A9LY-01	1.02178674041429	4.9016960479258	0.566052717304984	1.02242238617405	PRAD	0.1869	0.3084	0	33	32	0.64	-0.193820026016113	126
TCGA-G9-6336-01	0.349469102042075	4.90554467251098	0.319440035333585	0.959140125565656	PRAD	1e-04	0.2877	0	15	16	0.32	-0.494850021680094	127
TCGA-J4-A67K-01	3.01214321575515	4.91165154748188	4.19513627834079	0.807059110143284	PRAD	0.0084	0.2956	0.05	26	26	0.52	-0.283996656365201	128
TCGA-VN-A88N-01	0.912132737887576	4.91367657900937	0.757959358449031	0.485034946808864	PRAD	0.0175	0.3258	0	22	18	0.36	-0.443697499232713	129
TCGA-M7-A721-01	1.24741590781957	4.93592474750768	0.797362490665993	1.21801584747499	PRAD	0.0558	0.3164	0.04	29	23	0.46	-0.337242168318426	130
TCGA-V1-A9Z7-01	0.877309381468538	4.94330117250848	1.49567099389072	1.68936548482301	PRAD	0.1225	0.3332	0	25	22	0.44	-0.356547323513813	131
TCGA-G9-7522-01	1.134494520529	4.95106434497062	0.626246326721253	1.02168025284738	PRAD	0.0051	0.3325	0	8	9	0.18	-0.744727494896694	132
TCGA-KK-A8I7-01	0.696789525784999	4.9522011770823	0.897472578278187	1.49404927124867	PRAD	0.0233	0.317	0	15	11	0.22	-0.657577319177794	133
TCGA-KK-A7B3-01	1.95739480121686	4.9588036416139	2.02414593070629	1.40522673285575	PRAD	0.0843	0.3256	0.01	29	30	0.6	-0.221848749616356	134
TCGA-VP-A87E-01	5.69855052759466	4.97430992882135	7.42822707412969	2.47319807097951	PRAD	0	0.3287	0	19	18	0.36	-0.443697499232713	135
TCGA-EJ-A46B-01	0.850093950096154	5.01809073920069	0.154125095240418	0.974349737924451	PRAD	0	0.3247	0	1	1	0.02	-1.69897000433602	136
TCGA-H9-A6BY-01	1.21642249036106	5.05644502485378	0.0495093789877414	0.242726118016824	PRAD	0.019	0.3027	0.04	26	23	0.46	-0.337242168318426	137
TCGA-KK-A8I4-01	9.45604200952978	5.05923767407638	5.56221551000457	2.80212693078313	PRAD	0.1893	0.3235	0.01	20	16	0.32	-0.494850021680094	138
TCGA-HC-7747-01	2.39374419656854	5.05989045162239	0.994570603684336	2.3316863200022	PRAD	0.0652	0.3271	0	31	22	0.44	-0.356547323513813	139
TCGA-HC-8264-01	0.639546772720916	5.07140552939005	1.09954609428433	2.58751996170046	PRAD	0.0698	0.3298	0	36	36	0.72	-0.142667503568732	140
TCGA-G9-6371-01	1.1007925557165	5.07738956251574	0.31362203002489	0.728323799035407	PRAD	0.0138	0.3089	0	27	21	0.42	-0.3767507096021	141
TCGA-HC-7210-01	2.1180464199137	5.07898568071383	1.95364805274539	4.14184286768518	PRAD	0.0743	0.3196	0	28	28	0.56	-0.2518119729938	142
TCGA-EJ-A7NN-01	1.0052635773873	5.08115467721839	1.28086807284396	1.60942231074081	PRAD	NA	0.3318	0	32	31	0.62	-0.207608310501746	143
TCGA-J9-A8CM-01	0.82537229065117	5.08300116269782	1.42160820867474	0.849482484146335	PRAD	0.1541	0.3135	0	64	63	1.26	0.100370545117563	144
TCGA-CH-5792-01	2.82891837341176	5.08942557506757	1.54387751387299	2.55744673340423	PRAD	0.0871	0.2789	0	33	32	0.64	-0.193820026016113	145
TCGA-TP-A8TV-01	0.447244506486654	5.09488550822381	0.573401211618267	0.789101310373726	PRAD	0.1572	0.34	0	34	33	0.66	-0.180456064458131	146
TCGA-V1-A9OA-01	1.20889532436179	5.09680927593643	1.3881214865156	1.3007636642719	PRAD	0.1664	0.3348	0	17	17	0.34	-0.468521082957745	147
TCGA-J4-A83N-01	0.757425488640666	5.10199938973645	1.70759370622008	0.406722192029051	PRAD	0.0351	0.3325	0	15	15	0.3	-0.522878745280338	148
TCGA-VN-A88R-01	0.583852940540105	5.11394992384462	0.582200526557444	1.94293599937152	PRAD	0.1203	0.3327	0	22	20	0.4	-0.397940008672038	149
TCGA-VP-A878-01	1.74697795838316	5.13471369731518	1.00854581539826	2.1923097642557	PRAD	0.0735	0.3197	0	27	28	0.56	-0.2518119729938	150
TCGA-EJ-A8FS-01	0.729429315601089	5.16038565753764	1.37080306759533	1.54478552477656	PRAD	0.0934	0.3282	0	28	23	0.46	-0.337242168318426	151
TCGA-M7-A71Y-01	1.34556586230176	5.17188652220404	0.633607782486905	1.50027754900101	PRAD	0	0.3205	0	13	12	0.24	-0.619788758288394	152
TCGA-EJ-8474-01	0.796331892993271	5.18376702868159	0.4537589277056	0.965949810804642	PRAD	0.0311	0.3154	0	42	46	0.92	-0.0362121726544447	153
TCGA-EJ-A7NK-01	0.406443535694214	5.18570321126855	0.5526725779101	1.15987695188793	PRAD	1e-04	0.3182	0.04	4	3	0.06	-1.22184874961636	154
TCGA-HC-8258-01	1.66673723614564	5.20072142889887	2.09291414369679	1.98015083702568	PRAD	0	0.2544	1.57	18	9	0.18	-0.744727494896694	155
TCGA-ZG-A9ND-01	0.772397121147205	5.20603595620189	0.240690966112204	1.34149473225536	PRAD	0.167	0.3249	0	25	24	0.48	-0.318758762624413	156
TCGA-EJ-A6RC-01	4.70589337623134	5.21207258258964	2.43506584738882	1.67554027798257	PRAD	2e-04	0.331	0	21	11	0.22	-0.657577319177794	157
TCGA-EJ-AB27-01	2.54486371659213	5.23234804670215	3.00822097819806	1.59580548538007	PRAD	1e-04	0.3237	0	15	11	0.22	-0.657577319177794	158
TCGA-M7-A725-01	0.595357749650391	5.23306803936971	0.980850671552814	0.972405895617752	PRAD	0.1838	0.3095	0.11	27	22	0.44	-0.356547323513813	159
TCGA-G9-6370-01	2.00559277638892	5.23727143265202	0.461519208558002	2.69931065829769	PRAD	0	0.2935	0	1	1	0.02	-1.69897000433602	160
TCGA-V1-A9Z9-01	0.835484734939814	5.23756996999893	0.681643763591977	1.32892141295331	PRAD	0.0623	0.322	0	28	27	0.54	-0.267606240177031	161
TCGA-EJ-5509-01	2.34473185339857	5.23932833763694	1.82026251746806	2.49420519550991	PRAD	0.1386	0.2652	0	19	16	0.32	-0.494850021680094	162
TCGA-J4-A83M-01	1.10317615561617	5.23934727759252	1.44885155568936	0.941552347128358	PRAD	0.0102	0.3224	0	30	24	0.48	-0.318758762624413	163
TCGA-ZG-A9L6-01	0.717859849701542	5.24242557312088	0.458130029364245	1.64020141355273	PRAD	0.0789	0.3341	0	27	25	0.5	-0.301029995663981	164
TCGA-V1-A8MK-01	1.88150078163745	5.26198970017429	0.893417037821557	1.75203691740274	PRAD	0	0.3185	0	8	5	0.1	-1	165
TCGA-ZG-A8QW-01	1.96484128346139	5.32838025034194	3.55119574657677	2.29608141422668	PRAD	0.0114	0.3219	0	28	22	0.44	-0.356547323513813	166
TCGA-CH-5737-01	0.438227261384137	5.33976604931025	0.364155829625026	5.21188427885269	PRAD	0.0572	0.2518	0	46	37	0.74	-0.130768280269024	167
TCGA-EJ-5504-01	0.554809989949952	5.34865944200815	0.292891644527963	1.5451040340997	PRAD	0.119	0.2626	0.01	40	37	0.74	-0.130768280269024	168
TCGA-4L-AA1F-01	2.82742745885185	5.36054283759077	6.46957413889526	2.32541798884209	PRAD	0.1387	0.3414	0.05	25	28	0.56	-0.2518119729938	169
TCGA-J4-8200-01	1.15883494120247	5.36132240389884	0.874474220291387	1.40221193134079	PRAD	0.034	0.3208	0.04	18	16	0.32	-0.494850021680094	170
TCGA-YL-A8SI-01	0.793004795473247	5.37002738439603	1.58152088455702	1.54732132956397	PRAD	0.0146	0.3157	0	21	19	0.38	-0.42021640338319	171
TCGA-G9-7510-01	1.18284244133964	5.37093361539943	0.993258757097121	1.46300954139934	PRAD	0.0311	0.3182	0	34	30	0.6	-0.221848749616356	172
TCGA-HC-7080-01	0.424091510474606	5.37573343861818	0.980338810255344	1.79551906500554	PRAD	0.1135	0.2875	0.05	32	22	0.44	-0.356547323513813	173
TCGA-HC-A6HX-01	1.10650367728197	5.37812622221371	0.933622514931598	1.47463377369474	PRAD	0.004	0.3096	0	21	20	0.4	-0.397940008672038	174
TCGA-HC-7738-01	0.826413843221102	5.38142634249699	0.802944809550527	1.13407261575424	PRAD	0.0275	0.3261	0	35	28	0.56	-0.2518119729938	175
TCGA-V1-A9ZK-01	0.830234036579711	5.38992682523351	0.694354588961765	1.4195497345301	PRAD	0.0276	0.3281	0	22	22	0.44	-0.356547323513813	176
TCGA-EJ-A8FP-01	1.67034241253351	5.41243107357699	0.956186405162221	1.71913527755396	PRAD	1e-04	0.3209	0	8	2	0.04	-1.39794000867204	177
TCGA-CH-5772-01	0.469162759709097	5.41583313880603	0.467834940577845	1.90464446759107	PRAD	0.0255	0.2662	0	46	32	0.64	-0.193820026016113	178
TCGA-V1-A9ZI-01	0.949001417567022	5.42503654292667	0.473157782249218	0.466163239482499	PRAD	0.204	0.3176	0	27	29	0.58	-0.236572006437063	179
TCGA-J4-A6G1-01	21.1867275858463	5.43820858230143	9.05880582810485	3.23525509438622	PRAD	6e-04	0.3098	0	12	11	0.22	-0.657577319177794	180
TCGA-KC-A7F3-01	1.18670915509676	5.45152559024006	0.946680435424355	1.26208694855746	PRAD	0.0563	0.3208	0	23	23	0.46	-0.337242168318426	181
TCGA-EJ-5517-01	1.3988138325917	5.46067605494683	0.853567939496293	1.40744346638867	PRAD	0.0327	0.2528	0	19	15	0.3	-0.522878745280338	182
TCGA-HC-A6AL-01	1.70512083718499	5.4623385305863	3.03992140564229	0.478617170462387	PRAD	0.0662	0.305	0.04	38	34	0.68	-0.167491087293764	183
TCGA-WW-A8ZI-01	1.10115021229871	5.46360808024018	0.793024374591016	1.29072126880854	PRAD	0.0819	0.3274	0	26	28	0.56	-0.2518119729938	184
TCGA-XK-AAJR-01	0.341669357627529	5.48800575363565	0.340702368879526	1.0769280087392	PRAD	0.0989	0.3205	0	24	21	0.42	-0.3767507096021	185
TCGA-KK-A8IC-01	1.82601991265974	5.49864331573365	2.80353392670096	1.02917350806025	PRAD	0.1252	0.3236	0	14	17	0.34	-0.468521082957745	186
TCGA-G9-6356-01	2.10653311534473	5.50920587971458	1.52110330388117	1.90640433550832	PRAD	0.0021	0.2889	0	23	22	0.44	-0.356547323513813	187
TCGA-XJ-A83H-01	1.20712282643826	5.5359705119958	1.47551112132438	1.06203831799318	PRAD	0.051	0.3136	0	32	28	0.56	-0.2518119729938	188
TCGA-KK-A6E6-01	2.07844524410899	5.54164914691429	1.11599538179698	1.02021444556542	PRAD	0.0436	0.3151	0	33	29	0.58	-0.236572006437063	189
TCGA-ZG-A9LS-01	3.16098148364722	5.5417279626054	4.75476512809633	2.0126457863095	PRAD	0.1958	0.3278	0	18	15	0.3	-0.522878745280338	190
TCGA-HC-A631-01	0.268666962955553	5.54985102152416	0.509022511041167	0.331818087451629	PRAD	0.1911	0.3115	0.03	30	30	0.6	-0.221848749616356	191
TCGA-G9-7521-01	8.03246660828564	5.55201271383083	8.00973321222445	2.87738212537933	PRAD	0.189	0.3153	0.02	20	18	0.36	-0.443697499232713	192
TCGA-EJ-A46E-01	1.44959176933301	5.56560982248545	1.20457429259827	2.5901670524062	PRAD	0	0.3085	0	5	4	0.08	-1.09691001300806	193
TCGA-KK-A6E4-01	1.45862105573733	5.57566055570885	1.50836298971355	0.695013548953421	PRAD	0.1139	0.3064	0	29	26	0.52	-0.283996656365201	194
TCGA-HC-7737-01	3.54130105776512	5.58605548446928	3.29585994042819	1.74137914504471	PRAD	1e-04	0.326	0.09	18	13	0.26	-0.585026652029182	195
TCGA-2A-A8VV-01	1.08396698328962	5.59316994432634	0.370593995041659	0.49406518488595	PRAD	0.0092	0.3136	0	25	23	0.46	-0.337242168318426	196
TCGA-CH-5769-01	0.552323210361779	5.60213289975879	1.43809563771294	1.05796217230907	PRAD	0.0284	0.3402	0.2	108	90	1.8	0.255272505103306	197
TCGA-2A-A8W1-01	0.503334718838186	5.60343269463754	0.501910186615059	0.746583856257121	PRAD	0.1079	0.3309	0.01	24	22	0.44	-0.356547323513813	198
TCGA-HC-A8CY-01	2.55685976591981	5.6077550222204	2.91385528040672	1.90859594241306	PRAD	0.1393	0.3203	0	24	24	0.48	-0.318758762624413	199
TCGA-2A-AAYF-01	0.367884876449859	5.60928161983695	0.395062438440132	0.961140916444277	PRAD	0.0222	0.3205	0	14	14	0.28	-0.552841968657781	200
TCGA-G9-6377-01	1.60367789644858	5.61692952959831	0.954709961445312	1.49039799969542	PRAD	0.1123	0.2984	0	48	25	0.5	-0.301029995663981	201
TCGA-KK-A7AZ-01	1.24490203386006	5.61808709232558	0.692307366544128	0.332636685869337	PRAD	0.1127	0.3182	0	33	30	0.6	-0.221848749616356	202
TCGA-HC-7742-01	0.657015238755491	5.62171783036881	0.409472351040421	0.774821099177428	PRAD	0.1224	0.3372	0	30	23	0.46	-0.337242168318426	203
TCGA-VN-A88P-01	1.78855842322125	5.62391092425291	1.12641882026506	1.34023487783891	PRAD	0.1159	0.3267	0	34	33	0.66	-0.180456064458131	204
TCGA-M7-A71Z-01	0.725511377887209	5.6751795676073	0.155026723671182	0.173342117185077	PRAD	0.0483	0.3313	0	25	24	0.48	-0.318758762624413	205
TCGA-ZG-A9KY-01	10.0186577305099	5.69771558088876	4.31447049475237	6.45267869109102	PRAD	0.2727	0.3332	0.02	55	50	1	0	206
TCGA-EJ-5510-01	2.7827693766776	5.69868146799023	0.997988054262472	1.55764540162276	PRAD	0.1085	0.2695	0	19	19	0.38	-0.42021640338319	207
TCGA-YL-A8SH-01	1.25711182679882	5.69889212596224	0.964272279336978	0.829380571321971	PRAD	0.0699	0.3319	0	32	31	0.62	-0.207608310501746	208
TCGA-J4-AATZ-01	1.22148690721899	5.70151666952285	1.0774879608636	5.40340529207476	PRAD	0.1118	0.3366	0	35	34	0.68	-0.167491087293764	209
TCGA-HC-7745-01	2.14082692401167	5.70728412162017	1.84031722404061	1.93744009993447	PRAD	0.1515	0.3504	0	25	18	0.36	-0.443697499232713	210
TCGA-J9-A52D-01	0.295822920123551	5.7114119461091	0.426090434530159	0.964136920616891	PRAD	NA	0.3015	0.11	35	35	0.7	-0.154901959985743	211
TCGA-HC-7817-01	3.18488554137641	5.71524514535232	2.71749847724659	2.72033581332283	PRAD	0.0016	0.3051	0	17	14	0.28	-0.552841968657781	212
TCGA-KK-A8I9-01	4.18043992232732	5.72002545249882	2.3120013466101	4.42910175057275	PRAD	0.0643	0.3312	0	37	29	0.58	-0.236572006437063	213
TCGA-G9-6366-01	1.04334059463217	5.72329986075642	0.32011930581312	0.588534824039336	PRAD	0.1159	0.3314	0.12	28	21	0.42	-0.3767507096021	214
TCGA-G9-6494-01	0.655607044552804	5.72999442121404	0.490313664687958	0.91373502913016	PRAD	0.1102	0.2844	0	29	27	0.54	-0.267606240177031	215
TCGA-HC-7078-01	1.78725197506509	5.74049280888121	0.869362787686978	1.32351384474059	PRAD	0.2282	0.3139	0	30	30	0.6	-0.221848749616356	216
TCGA-V1-A9O7-01	2.50533408830058	5.7428966755824	2.6439743921335	1.99835155967247	PRAD	0.1288	0.3298	0.04	23	24	0.48	-0.318758762624413	217
TCGA-V1-A8ML-01	0.668821179039434	5.74890111480639	0.848817822249189	1.59573972286796	PRAD	0.0045	0.3314	0	10	10	0.2	-0.698970004336019	218
TCGA-G9-6365-01	0.969751305738145	5.76018156571675	0.637812947312762	1.0405504439308	PRAD	0.0142	0.2934	0	24	20	0.4	-0.397940008672038	219
TCGA-EJ-7218-01	0.353779391934866	5.76549493005148	0.518791366918915	1.21014274448973	PRAD	0.0499	0.3217	0	24	21	0.42	-0.3767507096021	220
TCGA-ZG-A9M4-01	8.32431315088336	5.79964196849267	5.2846413778834	3.64516883604259	PRAD	0.3097	0.325	0.06	32	27	0.54	-0.267606240177031	221
TCGA-J4-A83L-01	0.490745222908125	5.81012785116713	1.08173502610642	2.16652962640455	PRAD	0.0099	0.3289	0	15	14	0.28	-0.552841968657781	222
TCGA-ZG-A9L4-01	1.51252190140911	5.83975122507439	1.45958823778707	0.878784868904579	PRAD	0.0498	0.3332	0	24	19	0.38	-0.42021640338319	223
TCGA-EJ-7123-01	0.540631385052265	5.85653494951824	0.582229399924777	1.17961872724491	PRAD	0.076	0.2867	0	55	33	0.66	-0.180456064458131	224
TCGA-KK-A8IA-01	0.822762987554867	5.87355115084613	1.12516719505617	0.665340468514427	PRAD	0.2758	0.3211	0	31	30	0.6	-0.221848749616356	225
TCGA-XK-AAJU-01	1.91848096977634	5.87563085872951	0.556524016481259	1.72321944733243	PRAD	0	0.3238	0.03	1	2	0.04	-1.39794000867204	226
TCGA-VP-A872-01	1.57340238811599	5.8801061735161	2.48112922440159	0.97915002898946	PRAD	0.1414	0.3341	0.02	26	26	0.52	-0.283996656365201	227
TCGA-G9-6351-01	0.649657880026181	5.89943314289905	0.231364009160267	0.788034375893491	PRAD	0.0335	0.2905	0.01	75	18	0.36	-0.443697499232713	228
TCGA-CH-5744-01	1.68020257310701	5.90134170809527	1.51235064465653	0.719259494785769	PRAD	0.0505	0.2721	0.01	21	22	0.44	-0.356547323513813	229
TCGA-V1-A9O5-01	3.32267553437527	5.90515325103763	5.24383951869534	2.36958028893459	PRAD	0.259	0.3292	0	37	26	0.52	-0.283996656365201	230
TCGA-FC-A4JI-01	0.787197827745228	5.91239159922351	1.70527945827529	0.572722564231188	PRAD	0.4645	0.3483	0.02	26	27	0.54	-0.267606240177031	231
TCGA-HC-7232-01	1.10220739668247	5.91529056565107	0.392531407780786	0.796783974119128	PRAD	0.1165	0.3381	0	23	24	0.48	-0.318758762624413	232
TCGA-Y6-A8TL-01	1.78784297786542	5.93100424736837	1.45864067310753	1.31732154265553	PRAD	0.0468	0.3388	0	27	26	0.52	-0.283996656365201	233
TCGA-G9-6332-01	0.504699471783169	5.9342791107922	0.355250172036499	0.274998916036044	PRAD	0.0657	0.344	0.04	20	20	0.4	-0.397940008672038	234
TCGA-G9-6348-01	2.14892029381282	5.93618621833095	0.981299848152421	1.05417144826659	PRAD	0.082	0.2995	0	34	29	0.58	-0.236572006437063	235
TCGA-HC-A76W-01	1.07718687970876	5.93917101684632	0.751896766317467	1.49668141966935	PRAD	0.0177	0.3226	0	30	26	0.52	-0.283996656365201	236
TCGA-V1-A8MU-01	3.47930820592761	5.94129370307426	2.1727938247309	1.91707065793545	PRAD	0.0528	0.3168	0	22	19	0.38	-0.42021640338319	237
TCGA-EJ-A7NJ-01	3.4536564643431	5.94216439640704	2.04851599637228	1.79259242390309	PRAD	0	0.3221	0	8	6	0.12	-0.920818753952375	238
TCGA-YL-A8S8-01	0.56025995859114	5.96494235359342	1.5164017181113	1.35918956848084	PRAD	0.3664	0.3138	0	38	42	0.84	-0.0757207139381184	239
TCGA-KC-A7FA-01	0.783995238079609	5.96892279111059	0.928359455563254	0.542133756784876	PRAD	0.074	0.3437	0	36	33	0.66	-0.180456064458131	240
TCGA-G9-6353-01	0.751422012989263	5.98058065081674	0.299718138765906	0.563456759691365	PRAD	0	0.2785	0	5	3	0.06	-1.22184874961636	241
TCGA-YL-A8SR-01	0.634451562162444	5.98994615623793	0.46616753807745	1.94177033352751	PRAD	0.2351	0.3195	0.02	25	23	0.46	-0.337242168318426	242
TCGA-FC-A5OB-01	0.0715836099392808	5.9963539950797	0.178452537042028	0.221023979666465	PRAD	0.0326	0.3086	0.02	24	17	0.34	-0.468521082957745	243
TCGA-KK-A8IF-01	0.24217225413358	6.00796453433947	0.201239050801253	0.913903537426529	PRAD	0.2874	0.3243	0.02	24	22	0.44	-0.356547323513813	244
TCGA-ZG-A9LN-01	6.92565301979395	6.02243230134053	9.16221256694014	3.10960818455674	PRAD	0.1039	0.3322	0	31	26	0.52	-0.283996656365201	245
TCGA-KC-A7FE-01	1.08092547233933	6.02910512555781	0.568873853799546	1.93142483545431	PRAD	0	0.3344	0	7	10	0.2	-0.698970004336019	246
TCGA-VN-A943-01	0.210413947940825	6.06435282069443	0.157363827575556	3.54617674409959	PRAD	0.0399	0.3218	0	22	20	0.4	-0.397940008672038	247
TCGA-G9-6342-01	1.4455159310443	6.0770765135242	0.540534318082722	0.61103661496067	PRAD	0.0524	0.2949	0	52	19	0.38	-0.42021640338319	248
TCGA-CH-5741-01	0.417383709215588	6.10717314773259	0.173417681069527	0.483273031373891	PRAD	0.0576	0.2602	0.04	21	16	0.32	-0.494850021680094	249
TCGA-G9-6385-01	0.331021094685093	6.11388684080883	0.352089858699012	1.10156643352703	PRAD	0	0.2929	0	9	5	0.1	-1	250
TCGA-G9-6363-01	1.48038226321425	6.11604860185588	1.10714437656896	0.837994380447523	PRAD	0.0845	0.2953	0	45	32	0.64	-0.193820026016113	251
TCGA-HC-8216-01	2.03071184869137	6.14440211534637	2.05710684546682	2.9691718358909	PRAD	0.0667	0.31	0.01	98	79	1.58	0.198657086954423	252
TCGA-KK-A59X-01	0.549851438245384	6.15239959859208	0.877272407887352	2.28251702035929	PRAD	0.1551	0.3164	0.06	45	41	0.82	-0.0861861476162833	253
TCGA-KK-A6E7-01	0.190801979784628	6.16205193216753	0.190261974181464	0.405024577462732	PRAD	0.0965	0.3293	0	24	26	0.52	-0.283996656365201	254
TCGA-YL-A8SQ-01	1.13021569611853	6.16395607947478	1.05657841167213	2.92625238130421	PRAD	0.4599	0.323	0	34	29	0.58	-0.236572006437063	255
TCGA-G9-6499-01	1.19830484666448	6.16848744603064	0.282434080583475	1.77148003206203	PRAD	0.2884	0.2846	0.04	31	29	0.58	-0.236572006437063	256
TCGA-XK-AAIR-01	1.72083693828675	6.17800895348033	1.06077938058575	1.36858099247918	PRAD	0.0691	0.3372	0	25	20	0.4	-0.397940008672038	257
TCGA-CH-5740-01	1.31500186963014	6.17801511141887	2.21561131534658	1.51675793998151	PRAD	0.076	0.2611	0.02	21	18	0.36	-0.443697499232713	258
TCGA-KK-A6E0-01	0.558643221254814	6.18006254937467	0.40232266788587	1.32560663323342	PRAD	0.1489	0.3138	0	20	21	0.42	-0.3767507096021	259
TCGA-HC-7075-01	0.879204258828874	6.22989040985483	1.26410206007221	0.946974719123103	PRAD	0.0058	0.2898	0	30	24	0.48	-0.318758762624413	260
TCGA-EJ-A7NM-01	5.20052083127422	6.26445075209065	4.46638470541973	1.12927092170909	PRAD	0.0738	0.3229	0	45	45	0.9	-0.0457574905606751	261
TCGA-EJ-A46G-01	1.56607043324722	6.28733324065928	1.77458881640471	2.2711972154648	PRAD	0.2006	0.2991	0.03	48	47	0.94	-0.0268721464003014	262
TCGA-J4-A83J-01	2.29473436228332	6.32977428464274	3.67248367949396	2.18682085626372	PRAD	0.1083	0.3343	0	41	38	0.76	-0.119186407719209	263
TCGA-EJ-A46H-01	3.49250838369682	6.33111381414302	2.11985804191737	2.48100648215083	PRAD	0	0.315	0	2	1	0.02	-1.69897000433602	264
TCGA-2A-A8W3-01	1.06918083039636	6.34183021345241	0.355384948971369	1.01576583422571	PRAD	0.0776	0.335	0	34	34	0.68	-0.167491087293764	265
TCGA-EJ-A65D-01	1.80691825093594	6.34406726947292	0.138600333181371	0.0834481071247786	PRAD	0.1029	0.314	0.01	35	32	0.64	-0.193820026016113	266
TCGA-CH-5767-01	0.45008629653704	6.34477879889612	0.534300556423687	1.04779096459329	PRAD	0.0836	0.3007	0	35	33	0.66	-0.180456064458131	267
TCGA-G9-A9S0-01	2.08927616129096	6.34678805139975	0.664903121984507	0.617641264238773	PRAD	0.1906	0.3267	0.03	24	24	0.48	-0.318758762624413	268
TCGA-FC-7961-01	1.45163414118527	6.36588968140932	3.71160446839099	2.37513773770843	PRAD	0.2165	0.3182	0.95	44	40	0.8	-0.0969100130080564	269
TCGA-EJ-A8FU-01	1.62340971425136	6.36996049562607	2.19696342933356	1.9493035501048	PRAD	0	0.3166	0	8	7	0.14	-0.853871964321762	270
TCGA-EJ-5531-01	1.4899054032046	6.37163584861893	0.85839790966182	2.16383654030923	PRAD	0.0111	0.3296	0.29	29	26	0.52	-0.283996656365201	271
TCGA-YL-A8SA-01	1.02985505987637	6.3786358987112	0.950870718282077	0.745882619910459	PRAD	0.0816	0.3196	0	25	26	0.52	-0.283996656365201	272
TCGA-KK-A7AV-01	6.92537454496752	6.38370825451049	5.66346580101205	2.65873542927808	PRAD	0.0418	0.3364	0.05	14	9	0.18	-0.744727494896694	273
TCGA-V1-A9OF-01	1.26310028469233	6.40237019717248	0.503810189026336	1.67142481684214	PRAD	0.0223	0.3231	0.04	13	12	0.24	-0.619788758288394	274
TCGA-J4-AATV-01	1.07606014814783	6.40358893678714	4.78729633108496	1.5192535727083	PRAD	2e-04	0.3229	0.01	3	2	0.04	-1.39794000867204	275
TCGA-G9-A9S7-01	3.4109574037405	6.41633411184572	1.54076152809987	0.750127326241419	PRAD	0.0549	0.32	0.02	23	21	0.42	-0.3767507096021	276
TCGA-EJ-7315-01	5.03460286774017	6.42487925779627	1.88263274688727	1.09879165861935	PRAD	0.091	0.3382	0	22	18	0.36	-0.443697499232713	277
TCGA-HC-7749-01	0.533925686259426	6.4391637246546	1.3842778971492	1.71450972266191	PRAD	0.0318	0.3303	0	49	44	0.88	-0.0555173278498314	278
TCGA-FC-A8O0-01	1.96917770129932	6.47458530671753	0.0577530752018141	3.02514769277662	PRAD	1e-04	0.3192	0	14	15	0.3	-0.522878745280338	279
TCGA-KC-A7F6-01	1.53019775270029	6.48801264635333	0.844096640700711	1.03876172621621	PRAD	0.0466	0.3256	0	22	20	0.4	-0.397940008672038	280
TCGA-EJ-7125-01	0.95066327934866	6.49315768516295	1.07029178391673	1.1678075884049	PRAD	0.0036	0.3004	0	89	21	0.42	-0.3767507096021	281
TCGA-G9-7509-01	0.984403821819799	6.49480720619119	1.01229332868209	0.949837061523425	PRAD	0.0096	0.3225	0	20	21	0.42	-0.3767507096021	282
TCGA-EJ-7793-01	0.330345515398718	6.49779992327196	0.192156168902131	0.949153645529933	PRAD	0.0031	0.3176	0	11	5	0.1	-1	283
TCGA-EJ-7792-01	2.61057862368	6.50920696963536	2.01038450595854	2.36760884692943	PRAD	0.0252	0.3138	0.01	17	15	0.3	-0.522878745280338	284
TCGA-EJ-A46I-01	0.885861605403534	6.50981194877562	0.84128995230147	1.82347754023668	PRAD	0	0.3214	0	8	9	0.18	-0.744727494896694	285
TCGA-V1-A8WL-01	2.63638464055651	6.5259126746079	3.36830781744686	1.97145239891177	PRAD	0.0359	0.3343	0.02	25	27	0.54	-0.267606240177031	286
TCGA-HC-A8D0-01	1.97253759059943	6.61135037802606	1.31130329136075	1.28576671314535	PRAD	0.0414	0.314	0	26	24	0.48	-0.318758762624413	287
TCGA-EJ-7328-01	5.9124847766848	6.63110146445312	2.81627407243209	2.20045038046591	PRAD	0.036	0.3458	0	26	23	0.46	-0.337242168318426	288
TCGA-KK-A5A1-01	0.691365757997121	6.66384180106758	1.6373465233321	1.94196978279348	PRAD	NA	0.327	0	93	85	1.7	0.230448921378274	289
TCGA-HC-A48F-01	0.154499751850767	6.6646028895787	0.369749972165119	0.318025779369544	PRAD	0.3399	0.3415	0.11	19	20	0.4	-0.397940008672038	290
TCGA-VP-A879-01	0.754091585253328	6.68489497189247	0.375978681892815	0.670285089255669	PRAD	0.0079	0.3134	0	40	33	0.66	-0.180456064458131	291
TCGA-HC-8261-01	1.19841372259518	6.68790938673513	0.968379884918773	2.04152431352078	PRAD	0.0679	0.3571	1.06	20	20	0.4	-0.397940008672038	292
TCGA-HC-8213-01	0.22877108335897	6.69146378438737	0.81472720724539	0.554998202715555	PRAD	0.0083	0.3019	0	17	15	0.3	-0.522878745280338	293
TCGA-XJ-A9DI-01	5.13487065357402	6.6925189066697	4.21674894181955	4.17737639032148	PRAD	3e-04	0.3393	0	17	12	0.24	-0.619788758288394	294
TCGA-HC-A8D1-01	1.51717306501278	6.70735841801345	1.54506809768142	1.89372392206084	PRAD	0.0108	0.3278	0	21	18	0.36	-0.443697499232713	295
TCGA-EJ-7791-01	0.876116875268107	6.73176191908999	1.15851902720799	2.19546632576393	PRAD	1e-04	0.3074	0	19	11	0.22	-0.657577319177794	296
TCGA-HC-A4ZV-01	3.95386359818669	6.74513502309514	4.23318619637438	1.52065598038803	PRAD	0.3551	0.2828	0.1	106	99	1.98	0.296665190261531	297
TCGA-YL-A8SK-01	1.96161596969826	6.7457547956739	1.9866277299251	2.52364664066584	PRAD	0.1851	0.3263	0	31	28	0.56	-0.2518119729938	298
TCGA-CH-5794-01	0.688437978168405	6.74623201260845	0.930082641594893	0.777117318196317	PRAD	0.044	0.2695	0	24	22	0.44	-0.356547323513813	299
TCGA-YL-A8SB-01	0.916024592139394	6.75001791565904	0.287078650479912	0.956251183283977	PRAD	0.0844	0.3172	0	26	24	0.48	-0.318758762624413	300
TCGA-J9-A52E-01	10.8005217227642	6.75160111221611	59.2658751817841	1.06019833909793	PRAD	0.232	0.3023	0	21	22	0.44	-0.356547323513813	301
TCGA-CH-5791-01	0.562191396273754	6.76012466552055	0.794183742110305	1.15722747003186	PRAD	0.1138	0.2627	0.01	36	33	0.66	-0.180456064458131	302
TCGA-CH-5754-01	6.90600780971939	6.76338578004926	5.638382946195	3.70542160663482	PRAD	0.2071	0.2719	0.01	78	73	1.46	0.164352855784437	303
TCGA-CH-5763-01	1.43441580199703	6.79966116702805	1.29729975001587	2.90113446206081	PRAD	0	0.2624	0	16	8	0.16	-0.795880017344075	304
TCGA-J4-A6G3-01	2.53225420380952	6.8198855981428	4.03260234013874	3.20915719175834	PRAD	1e-04	0.3194	0	24	16	0.32	-0.494850021680094	305
TCGA-VN-A88L-01	1.36850487686881	6.82248330767171	1.24333114987135	0.798139050063473	PRAD	0.0429	0.3338	0	15	9	0.18	-0.744727494896694	306
TCGA-YL-A8HJ-01	3.41383140623902	6.82332578515886	1.9083981198771	2.10280873915772	PRAD	0.0091	0.3259	0	30	31	0.62	-0.207608310501746	307
TCGA-XK-AAJA-01	0.99200943845177	6.82473446879209	1.60987754429915	1.62156809462026	PRAD	0.1428	0.3349	0.05	40	34	0.68	-0.167491087293764	308
TCGA-Y6-A9XI-01	1.0267482354132	6.86747617164592	0.658184364116292	0.717074169279569	PRAD	0.0769	0.3279	0	40	41	0.82	-0.0861861476162833	309
TCGA-EJ-5505-01	0.652024707988666	6.86791727677459	0.197880673273509	2.0569790949686	PRAD	0.0415	0.2667	0.01	27	27	0.54	-0.267606240177031	310
TCGA-KK-A8IJ-01	0.695623746849366	6.87737787692278	0.725184773141292	1.0251013748439	PRAD	0.036	0.322	0	25	21	0.42	-0.3767507096021	311
TCGA-M7-A724-01	0.180799200955342	6.87911211814256	0.0225359381379477	0.232600724695468	PRAD	0.1325	0.3212	0	27	24	0.48	-0.318758762624413	312
TCGA-EJ-5499-01	1.11849826271349	6.88416928067729	1.4062890585298	1.78932021196612	PRAD	0.0438	0.2581	0	30	30	0.6	-0.221848749616356	313
TCGA-HC-7821-01	2.17896158545911	6.88552480035413	1.59837771994294	4.36922658444115	PRAD	0.1347	0.3378	0.03	21	15	0.3	-0.522878745280338	314
TCGA-EJ-5512-01	0.566346308217285	6.90020423360609	0.685759893015929	1.76948755257275	PRAD	0.0309	0.262	0	14	13	0.26	-0.585026652029182	315
TCGA-KK-A8IL-01	3.97596105186114	6.90247160483344	4.46029687339092	2.84529107862503	PRAD	0.0166	0.3313	0	27	25	0.5	-0.301029995663981	316
TCGA-ZG-A9N3-01	2.53232102656562	6.90315603309787	2.65805692659371	1.06309336182898	PRAD	0.5503	0.3385	0.15	48	43	0.86	-0.0655015487564323	317
TCGA-V1-A9OL-01	3.26215889448964	6.9085203223783	2.5713608443169	1.90255544222929	PRAD	0.2705	0.3249	0	28	30	0.6	-0.221848749616356	318
TCGA-V1-A9OY-01	2.19566133029399	6.91487689651491	2.36049775652021	1.16520908687294	PRAD	0.0229	0.3267	0	16	15	0.3	-0.522878745280338	319
TCGA-VP-A87H-01	0.916504396259218	6.93157455265379	1.22905207309674	1.2034909321862	PRAD	0.3105	0.3177	0	27	21	0.42	-0.3767507096021	320
TCGA-H9-A6BX-01	2.39193192664986	6.93870313852732	1.84766094280879	2.1497437755403	PRAD	0	0.3129	0	5	5	0.1	-1	321
TCGA-CH-5766-01	2.96632524501796	6.95021373350433	4.90249506755008	1.63956088815925	PRAD	0.0616	0.2647	0	29	28	0.56	-0.2518119729938	322
TCGA-EJ-5494-01	4.06272334598141	6.95249757592276	3.27098913249865	3.05087388513961	PRAD	8e-04	0.2665	0	27	24	0.48	-0.318758762624413	323
TCGA-XJ-A9DK-01	1.76782709068384	6.97124747146354	1.6630413268537	1.92245634200654	PRAD	0	0.3301	0	4	4	0.08	-1.09691001300806	324
TCGA-ZG-A9MC-01	4.77753607249196	6.97190100274285	8.94168921178705	6.48678181641087	PRAD	0.0134	0.3238	0.05	28	26	0.52	-0.283996656365201	325
TCGA-EJ-A7NH-01	1.20353998871652	6.99991788127735	0.475052940121734	1.23869695041223	PRAD	0.0822	0.3335	0.05	19	16	0.32	-0.494850021680094	326
TCGA-H9-7775-01	0.58131185553799	7.0290695309608	0.352840559403248	0.780381818682937	PRAD	0.0311	0.3632	0.07	26	25	0.5	-0.301029995663981	327
TCGA-J9-A8CK-01	0.852974512059054	7.04066707244901	3.6680418683964	0.672135298549698	PRAD	0.0525	0.3289	0	22	18	0.36	-0.443697499232713	328
TCGA-VN-A88O-01	1.75118057813754	7.04434383956734	1.85888404583127	2.99420141223124	PRAD	0.0666	0.3181	0	29	28	0.56	-0.2518119729938	329
TCGA-EJ-5516-01	1.29707138797089	7.06579818687873	1.25844366280133	2.97660116607098	PRAD	0.0454	0.258	0	23	16	0.32	-0.494850021680094	330
TCGA-V1-A8MG-01	4.0596894639392	7.06797852825699	2.95997403033165	1.61739803249693	PRAD	0.1514	0.321	0	23	19	0.38	-0.42021640338319	331
TCGA-EJ-7786-01	1.73020934715921	7.07442997054641	0.528724807045015	1.69458563176319	PRAD	0.0839	0.3371	0.04	30	22	0.44	-0.356547323513813	332
TCGA-EJ-5515-01	0.462558858346814	7.07731227431979	0.33824980163512	1.52342656521155	PRAD	0	0.2903	0.01	12	8	0.16	-0.795880017344075	333
TCGA-QU-A6IN-01	0.685994041968456	7.10195761932784	1.03975987508321	0.621308878361615	PRAD	0.0354	0.3265	0	20	19	0.38	-0.42021640338319	334
TCGA-HC-8256-01	1.49489451031853	7.13232350502667	0.584573990901474	0.965372432881111	PRAD	0.0635	0.3097	0	21	15	0.3	-0.522878745280338	335
TCGA-V1-A9ZG-01	1.00408981508155	7.1367251982774	0.87288291665217	1.33814715987143	PRAD	0.0269	0.3293	0	24	27	0.54	-0.267606240177031	336
TCGA-EJ-A7NG-01	0.866910223053801	7.14993518367513	1.58483728985009	1.26399787390894	PRAD	0	0.3218	0	2	2	0.04	-1.39794000867204	337
TCGA-HC-7231-01	2.31852886886669	7.15250146660462	2.79030499361494	1.54969505325357	PRAD	0.047	0.3442	0	33	27	0.54	-0.267606240177031	338
TCGA-HC-A76X-01	0.386040036372055	7.15661486809632	0.162083145360581	0.564608035567165	PRAD	0.0041	0.3337	0	30	27	0.54	-0.267606240177031	339
TCGA-KK-A8I5-01	0.770336383807877	7.17247487944906	1.49790456366567	0.535166262353773	PRAD	0.1006	0.3281	0	32	32	0.64	-0.193820026016113	340
TCGA-KC-A7FD-01	0.807932919652384	7.18768890008322	0.431596241276569	1.17305645064914	PRAD	0.0153	0.3307	0	38	36	0.72	-0.142667503568732	341
TCGA-EJ-7314-01	0.590647290217711	7.21443681154519	0.294487823471755	1.11448491453446	PRAD	0.0268	0.3115	0	33	32	0.64	-0.193820026016113	342
TCGA-EJ-5502-01	2.28406878160575	7.21840105315701	1.95223237371209	1.97545326778435	PRAD	0	0.2697	0	11	8	0.16	-0.795880017344075	343
TCGA-CH-5761-01	0.420674223135875	7.22824133744847	0.157306363391965	1.46124898418631	PRAD	0.3199	0.2696	0.09	48	38	0.76	-0.119186407719209	344
TCGA-HC-8259-01	0.516401363284721	7.24599393402434	0.637544576181074	0.506177253203459	PRAD	0.0034	0.2961	0	45	40	0.8	-0.0969100130080564	345
TCGA-VP-A875-01	0.395396533444803	7.24683418010819	0.735984641750465	0.556160323592906	PRAD	0.1832	0.3324	0	28	23	0.46	-0.337242168318426	346
TCGA-HC-A9TH-01	2.23864755984297	7.25632877726466	3.51470362978317	1.96088625888585	PRAD	0.0868	0.3178	0	47	40	0.8	-0.0969100130080564	347
TCGA-XK-AAIV-01	5.81656174338529	7.27422322332543	10.7871014529086	4.11220207266179	PRAD	0.2581	0.3378	0	43	41	0.82	-0.0861861476162833	348
TCGA-HC-8260-01	1.25431503278853	7.28164182384869	1.73835147348758	1.61916414824573	PRAD	3e-04	0.3018	0.1	9	9	0.18	-0.744727494896694	349
TCGA-CH-5748-01	0.646486815782598	7.28978372450858	0.736751012703188	1.67927101158979	PRAD	0.0125	0.2656	0	33	28	0.56	-0.2518119729938	350
TCGA-J9-A52B-01	3.90369331790247	7.29537122961626	2.67142312792826	1.33924175171143	PRAD	0.0615	0.2999	0.05	35	30	0.6	-0.221848749616356	351
TCGA-HC-7233-01	3.08604945253534	7.31060729391515	2.28681232454317	2.91394215925056	PRAD	9e-04	0.3436	0.05	29	25	0.5	-0.301029995663981	352
TCGA-EJ-A65E-01	0.81770122128207	7.31291622932983	1.33723463496985	0.892082572881068	PRAD	0.0394	0.3002	0.01	33	29	0.58	-0.236572006437063	353
TCGA-V1-A9ZR-01	1.61957159657089	7.32588521556434	1.49681805678478	1.62622573688501	PRAD	0.0727	0.3482	0	34	34	0.68	-0.167491087293764	354
TCGA-EJ-5501-01	0.874623004161974	7.32868052395309	0.617771256359533	1.70657584593735	PRAD	0.0709	0.2751	0.02	17	23	0.46	-0.337242168318426	355
TCGA-VP-A87J-01	0.370018168464154	7.35776883159273	1.66036926254693	0.38082687835113	PRAD	0.0632	0.3196	0.04	28	24	0.48	-0.318758762624413	356
TCGA-ZG-A8QZ-01	1.84516884975168	7.3726995591688	2.96765592542228	2.06753438621192	PRAD	0.0672	0.3215	0	26	23	0.46	-0.337242168318426	357
TCGA-YL-A9WJ-01	1.79005583835798	7.38778651694319	2.56592261122175	1.62644580231649	PRAD	0.0872	0.3418	0	22	21	0.42	-0.3767507096021	358
TCGA-EJ-5507-01	1.093416987278	7.4139240327689	1.3978492447422	3.47706492757393	PRAD	0.1945	0.2557	0.05	29	32	0.64	-0.193820026016113	359
TCGA-2A-AAYU-01	0.620934751581065	7.41933302923791	0.447183669888649	0.497056824293876	PRAD	0.04	0.3309	0.04	21	21	0.42	-0.3767507096021	360
TCGA-KK-A8IM-01	2.09426508047988	7.42558075864088	2.18622875493078	1.49870526195825	PRAD	0.0571	0.3305	0	25	23	0.46	-0.337242168318426	361
TCGA-TP-A8TT-01	5.61288044117222	7.44808535172582	5.39346784210822	3.46610396863819	PRAD	0.0741	0.3272	0	24	27	0.54	-0.267606240177031	362
TCGA-EJ-8468-01	1.99603840847143	7.49026897928882	2.51725698400207	2.3564548746325	PRAD	0.0819	0.312	0	22	19	0.38	-0.42021640338319	363
TCGA-YL-A9WK-01	2.68662611651381	7.503503577645	2.48766371071539	1.84810652423006	PRAD	0.2269	0.3473	0	27	24	0.48	-0.318758762624413	364
TCGA-YL-A8HL-01	0.682445818251421	7.51262455535652	0.712919813909189	0.301020404739916	PRAD	0.0677	0.3202	0	17	17	0.34	-0.468521082957745	365
TCGA-EJ-A46D-01	1.27456907159849	7.51893481381845	1.4349568716916	0.930955466625349	PRAD	4e-04	0.2985	0	11	9	0.18	-0.744727494896694	366
TCGA-KC-A4BR-01	1.0352726204817	7.52989376924922	0.707892071061449	3.65319179807759	PRAD	0	0.3234	0	8	7	0.14	-0.853871964321762	367
TCGA-CH-5789-01	1.68998496360218	7.53495645955253	0.912817743115468	1.54005090732349	PRAD	0	0.2699	0.02	3	5	0.1	-1	368
TCGA-KK-A8I6-01	1.61863067039929	7.59557080286244	1.04771643311231	1.16906173225511	PRAD	0.061	0.3292	0	23	23	0.46	-0.337242168318426	369
TCGA-HC-7820-01	1.15266618054285	7.60978781917462	0.641527768056406	1.33807783819295	PRAD	0.0386	0.3476	0	30	29	0.58	-0.236572006437063	370
TCGA-HC-7081-01	2.47322647481313	7.64038836704731	0.954668429900478	1.19062429142895	PRAD	0.0265	0.2953	0	83	22	0.44	-0.356547323513813	371
TCGA-EJ-8472-01	0.538643239307929	7.64074674448064	0.583824757945531	0.940031762160399	PRAD	0.2158	0.3318	0.01	43	41	0.82	-0.0861861476162833	372
TCGA-HC-7213-01	0.937561511442217	7.64986585601745	1.49000968152463	0.859407611716196	PRAD	0.1697	0.3531	0	35	32	0.64	-0.193820026016113	373
TCGA-HC-7818-01	0.731195297852685	7.65950628116524	0.704821681291772	1.0912039661674	PRAD	0	0.3309	0	24	17	0.34	-0.468521082957745	374
TCGA-EJ-7330-01	1.00557018436623	7.67203132880987	0.591350187521223	2.62716602508264	PRAD	0.1741	0.3671	0	37	36	0.72	-0.142667503568732	375
TCGA-KC-A4BV-01	3.29492204493435	7.74402995620748	3.54498601443197	1.60634415074363	PRAD	0.1314	0.3105	0	34	29	0.58	-0.236572006437063	376
TCGA-V1-A9O9-01	8.62053614594016	7.77964940311119	9.6769394292994	1.9586627613572	PRAD	0.0731	0.3216	0	26	23	0.46	-0.337242168318426	377
TCGA-HC-8262-01	1.54847686482933	7.77984763723582	1.62430707836428	0.972783952349628	PRAD	0.0447	0.3024	0	29	28	0.56	-0.2518119729938	378
TCGA-KK-A7B1-01	0.762561720041869	7.7883688914245	0.345637966588446	0.939426268163468	PRAD	0.0261	0.3404	0	19	17	0.34	-0.468521082957745	379
TCGA-J4-A83K-01	0.573190779342648	7.79202579565793	0.623529317768623	1.07260804419789	PRAD	5e-04	0.3236	0	23	19	0.38	-0.42021640338319	380
TCGA-EJ-5503-01	2.74708338593121	7.8052666081513	1.41754432168339	1.57183689028999	PRAD	2e-04	0.2653	0	7	4	0.08	-1.09691001300806	381
TCGA-HC-8257-01	1.09162231015869	7.81657417950964	1.6327992195817	1.95276740098657	PRAD	0.0697	0.3115	0	39	37	0.74	-0.130768280269024	382
TCGA-EJ-A8FO-01	0.840951227746204	7.81718485428044	0.475190333690929	1.13959672785607	PRAD	0	0.3206	0	15	10	0.2	-0.698970004336019	383
TCGA-KK-A7AP-01	0.370116021984796	7.83421110739638	0.237258336734593	0.666623283024709	PRAD	0.1799	0.3362	0.03	32	31	0.62	-0.207608310501746	384
TCGA-G9-6361-01	0.761446706483409	7.85817353534891	0.421828704797151	0.925189053121307	PRAD	0.0515	0.2999	0	32	30	0.6	-0.221848749616356	385
TCGA-EJ-7794-01	0.942321091600924	7.88050393157872	0.912017258494224	1.95395748544645	PRAD	0.0372	0.3006	0	13	10	0.2	-0.698970004336019	386
TCGA-G9-6364-01	0.683180295535394	7.88636865942653	0.557383717961252	1.02274454794145	PRAD	0.0368	0.2914	0	21	15	0.3	-0.522878745280338	387
TCGA-KC-A4BL-01	2.31769549259063	7.90836791831213	1.39970207060506	2.36859979928706	PRAD	0	0.2964	0	14	12	0.24	-0.619788758288394	388
TCGA-HC-7209-01	0.829816384585753	7.94055221525361	0.490351317124887	0.980583269274816	PRAD	0.0422	0.3354	0	15	15	0.3	-0.522878745280338	389
TCGA-YL-A8SJ-01	0.179195250219137	7.94762736149378	0.357376187701184	0.84837696749317	PRAD	0.0629	0.3334	0	26	22	0.44	-0.356547323513813	390
TCGA-V1-A8X3-01	1.67944445781706	7.9644833154101	1.45760169846076	1.42441467849746	PRAD	0.0612	0.3208	0	22	23	0.46	-0.337242168318426	391
TCGA-EJ-5498-01	2.19011469258182	7.97694864474224	0.935964109188266	2.71410930535699	PRAD	0.0012	0.2612	0.01	28	23	0.46	-0.337242168318426	392
TCGA-HC-7748-01	0.898924433900562	7.99425938559505	1.61348455465963	2.15105089524974	PRAD	0.0414	0.3133	0	23	18	0.36	-0.443697499232713	393
TCGA-EJ-5496-01	1.20457448524898	8.022623326776	0.764377925931151	1.0894875246035	PRAD	0.0687	0.2588	0.01	32	32	0.64	-0.193820026016113	394
TCGA-YL-A9WY-01	8.11024826618051	8.03452278706671	7.03138681564406	2.20444261654729	PRAD	0.1806	0.3309	0	29	33	0.66	-0.180456064458131	395
TCGA-KK-A6E5-01	0.769316179569682	8.04541855287733	0.539838463811947	1.40762471371659	PRAD	0.0884	0.3389	0	20	19	0.38	-0.42021640338319	396
TCGA-YL-A8SC-01	4.7121765753143	8.10719764670739	4.29276761434817	3.75711779084145	PRAD	0.1463	0.3322	0	38	33	0.66	-0.180456064458131	397
TCGA-CH-5788-01	0.277162496694508	8.11651592705491	0.442204919254483	1.22661272027868	PRAD	0.2537	0.2555	0.15	30	28	0.56	-0.2518119729938	398
TCGA-CH-5750-01	4.20536683416592	8.11938955116877	4.10700165972351	2.23103662138416	PRAD	0.0118	0.2643	0.03	34	25	0.5	-0.301029995663981	399
TCGA-EJ-5524-01	2.67379875926828	8.14178574150709	2.92015820469771	2.1949709548456	PRAD	0.0951	0.2541	0	37	31	0.62	-0.207608310501746	400
TCGA-VN-A88K-01	0.918495687402118	8.14930703005962	1.13697455748293	1.38539175090896	PRAD	0.1365	0.3381	0.03	22	23	0.46	-0.337242168318426	401
TCGA-KK-A8IH-01	1.72772664824737	8.17059977323351	2.60753686290307	1.17745396316582	PRAD	0.0842	0.3267	0	20	17	0.34	-0.468521082957745	402
TCGA-CH-5745-01	2.43696306079007	8.20343697130929	3.00720666946056	2.57085365543962	PRAD	NA	0.2674	0	24	21	0.42	-0.3767507096021	403
TCGA-CH-5746-01	0.422733461666269	8.21873062646924	0.655724294102457	1.0514482960448	PRAD	0.0125	0.2718	0.01	9	11	0.22	-0.657577319177794	404
TCGA-YL-A8HK-01	3.75290875096562	8.228629373067	4.315702302322	1.30827834822979	PRAD	0.1384	0.3218	0	16	15	0.3	-0.522878745280338	405
TCGA-KK-A7B4-01	2.66672899713374	8.25423170724923	2.03631027322353	0.717064869682013	PRAD	0.204	0.3133	0.09	26	25	0.5	-0.301029995663981	406
TCGA-EJ-5532-01	0.479747335387797	8.27250934095244	0.60428154936036	1.79313341935316	PRAD	0.0722	0.2755	0.01	19	18	0.36	-0.443697499232713	407
TCGA-V1-A8WV-01	3.19722508934992	8.28174010639334	1.67979183457801	1.22071393578519	PRAD	0.5379	0.3198	0.02	39	36	0.72	-0.142667503568732	408
TCGA-SU-A7E7-01	2.94834599975881	8.31458427461801	3.95266885043137	2.64673304291883	PRAD	0.0287	0.325	0	21	20	0.4	-0.397940008672038	409
TCGA-EJ-5518-01	0.792445069380113	8.31980806830518	0.520377124598229	1.09408872891474	PRAD	0.179	0.2726	0	31	30	0.6	-0.221848749616356	410
TCGA-EJ-5542-01	1.43364785385691	8.3236217636231	1.22536316565506	1.53575213834359	PRAD	0.0794	0.2605	0	23	22	0.44	-0.356547323513813	411
TCGA-KK-A6DY-01	2.65222093864324	8.35679326933373	1.73375738361225	1.86529209376797	PRAD	0.0995	0.3423	0	27	25	0.5	-0.301029995663981	412
TCGA-VP-A87K-01	1.16681864488665	8.45073369262596	1.44730079820305	0.878709459931976	PRAD	0.1171	0.3178	0.02	29	23	0.46	-0.337242168318426	413
TCGA-XK-AAIW-01	13.3896643168383	8.45788935900126	2.47764786317999	1.27863034808704	PRAD	0.0272	0.4874	4.9	6239	5692	113.84	2.05629488707623	414
TCGA-J4-A67T-01	1.00405730657029	8.46407756918897	0.883425560248163	2.93299579869473	PRAD	0.0056	0.3287	0	16	10	0.2	-0.698970004336019	415
TCGA-CH-5768-01	0.488877907223816	8.46883852019718	0.487494290505258	1.33337045961954	PRAD	0.0471	0.2662	0.04	39	34	0.68	-0.167491087293764	416
TCGA-ZG-A9LZ-01	0.625362608439948	8.46896076851712	1.94560926850717	1.51896741383215	PRAD	0.3111	0.306	0.04	30	31	0.62	-0.207608310501746	417
TCGA-EJ-7331-01	1.51251413208431	8.49624240918515	1.71626562918779	2.6973795030742	PRAD	0.0322	0.348	0	24	17	0.34	-0.468521082957745	418
TCGA-CH-5738-01	1.88559211447892	8.50489138743001	2.56150753774128	2.15161538705422	PRAD	0.0011	0.2594	0	15	13	0.26	-0.585026652029182	419
TCGA-YL-A9WX-01	2.60575272387023	8.56643722773357	2.68645856055294	2.13640502317346	PRAD	0.0056	0.3366	0.02	5	7	0.14	-0.853871964321762	420
TCGA-KK-A8ID-01	1.2786627083701	8.56706668663499	2.38008185641015	1.4037483754596	PRAD	0.2165	0.324	0	49	42	0.84	-0.0757207139381184	421
TCGA-HC-8266-01	15.523488793518	8.57935389581381	11.4542782971746	7.37750177077747	PRAD	0.0385	0.3504	0	22	19	0.38	-0.42021640338319	422
TCGA-J4-8198-01	1.19178118473614	8.63461652178374	2.18667112317889	1.76629630541693	PRAD	0.0753	0.3242	0.02	26	23	0.46	-0.337242168318426	423
TCGA-EJ-A65F-01	1.70687425313422	8.64188382221043	1.33493606034989	1.98063176432146	PRAD	0.1558	0.3247	0	67	64	1.28	0.107209969647868	424
TCGA-EJ-5527-01	1.60198042953967	8.73061862746693	2.05045374550852	2.37473011965385	PRAD	0.0694	0.2574	0	29	19	0.38	-0.42021640338319	425
TCGA-KC-A4BN-01	1.56417174137798	8.8155233971816	1.31346933913527	1.77932251029401	PRAD	0	0.3244	0	20	13	0.26	-0.585026652029182	426
TCGA-CH-5790-01	0.904204643624934	8.83341517368516	0.491806676661178	0.972918433706549	PRAD	0.0336	0.2693	0.04	20	14	0.28	-0.552841968657781	427
TCGA-J4-A83I-01	1.85621346459458	8.84265089114662	2.83252974327792	2.02621985549782	PRAD	0.0827	0.3164	0	21	18	0.36	-0.443697499232713	428
TCGA-YL-A9WI-01	0.351206602492459	8.85521093354387	0.604912709936196	0.821513186763143	PRAD	0.376	0.3211	0	37	34	0.68	-0.167491087293764	429
TCGA-EJ-5506-01	0.906276777974689	8.90927620333319	0.502062135387446	1.73595194037081	PRAD	0	0.2664	0.01	8	7	0.14	-0.853871964321762	430
TCGA-FC-7708-01	3.76271905058095	8.90947889390821	2.90858127575257	1.78621442124357	PRAD	0.0483	0.3334	0	26	22	0.44	-0.356547323513813	431
TCGA-VP-A876-01	1.77646709889589	8.92268653979953	0.805199709919794	0.45709000086002	PRAD	0.0688	0.3195	0	20	19	0.38	-0.42021640338319	432
TCGA-EJ-7788-01	0.905306692452178	8.96085373864739	1.47949793661937	0.970574868064297	PRAD	0.0647	0.3475	0	27	25	0.5	-0.301029995663981	433
TCGA-EJ-5522-01	1.27899908981489	8.96099353417922	2.73626827575047	2.78829047391964	PRAD	0.0245	0.2546	0	15	14	0.28	-0.552841968657781	434
TCGA-EJ-5497-01	1.70530847046222	9.03975222868543	1.42840498561698	1.84287887628286	PRAD	0.0283	0.26	0	17	13	0.26	-0.585026652029182	435
TCGA-XQ-A8TB-01	0.967067048247655	9.08407167303846	1.80811887381681	1.01086814675413	PRAD	0.0652	0.3204	0	24	22	0.44	-0.356547323513813	436
TCGA-HC-7819-01	0.679990032892813	9.13628103715712	0.310780035866538	0.860236498322267	PRAD	0.0674	0.3362	0	24	18	0.36	-0.443697499232713	437
TCGA-2A-A8VT-01	1.0207688682782	9.14760869843849	1.56074917966738	1.99611501281705	PRAD	0.1418	0.3152	0	39	37	0.74	-0.130768280269024	438
TCGA-V1-A8WS-01	1.36997137278683	9.17916227425372	0.404056000023243	0.645417962665216	PRAD	0.0417	0.3298	0	23	22	0.44	-0.356547323513813	439
TCGA-KK-A8I8-01	2.24392518431037	9.19042373439745	1.17767076455614	0.465946336252494	PRAD	0.1017	0.3249	0	16	14	0.28	-0.552841968657781	440
TCGA-EJ-7784-01	1.41715694432266	9.26393535297033	0.933209703724045	1.26591473511154	PRAD	0.2403	0.3355	0.07	36	33	0.66	-0.180456064458131	441
TCGA-G9-6384-01	2.02658559187162	9.28805409074368	1.51563747920399	1.90441219181128	PRAD	0.0537	0.3033	0	23	17	0.34	-0.468521082957745	442
TCGA-HC-7211-01	0.610760973145666	9.43267707532262	1.31550999340409	4.81509202569685	PRAD	0.0483	0.3293	0.6	21	15	0.3	-0.522878745280338	443
TCGA-HC-7744-01	0.64086305268007	9.46983597789111	0.760772963480272	0.486835434858067	PRAD	0.0174	0.3455	0.13	32	23	0.46	-0.337242168318426	444
TCGA-EJ-7789-01	0.213205485903359	9.48032944964882	0.292327851957353	0.781731823283317	PRAD	0.3433	0.3603	0.06	30	26	0.52	-0.283996656365201	445
TCGA-EJ-7797-01	1.16540893288204	9.48631666242799	1.08287579168759	1.52657531988922	PRAD	0.015	0.3237	0	24	21	0.42	-0.3767507096021	446
TCGA-HC-7077-01	0.468351014056724	9.49687849088048	0.389187910265689	0.548981063945046	PRAD	0.0626	0.2945	0.01	48	46	0.92	-0.0362121726544447	447
TCGA-XQ-A8TA-01	0.129754677418427	9.54280299611215	0.0258774894398636	0.467407428538919	PRAD	0.3508	0.3286	0.2	106	104	2.08	0.318063334962762	448
TCGA-V1-A8WN-01	1.54039955003138	9.56130395424363	2.00866759902133	2.40858332009345	PRAD	0.0118	0.332	0	12	11	0.22	-0.657577319177794	449
TCGA-EJ-7321-01	1.24286049006738	9.58161588460828	2.59959742908664	1.49756025896071	PRAD	0.0318	0.3395	0	30	25	0.5	-0.301029995663981	450
TCGA-ZG-A9L1-01	0.311678750550838	9.62595717740402	0.207197760586312	0.240587467866774	PRAD	0.3262	0.3181	0	24	19	0.38	-0.42021640338319	451
TCGA-CH-5765-01	0.346170023943899	9.71671748657105	0.414228356953246	0.712564197290557	PRAD	0.0544	0.2822	0.05	26	25	0.5	-0.301029995663981	452
TCGA-EJ-5514-01	0.790407235998217	9.72442826907018	2.3645107031607	2.72208295315557	PRAD	0.1629	0.2647	0	26	22	0.44	-0.356547323513813	453
TCGA-EJ-5495-01	2.54843552051721	9.74556938604122	2.17062795111349	3.0600250594461	PRAD	0.0709	0.2615	0	68	60	1.2	0.0791812460476248	454
TCGA-VN-A88Q-01	0.817005243804395	9.87069383781601	1.66333146982551	0.75328029325206	PRAD	0.0606	0.3317	0	30	33	0.66	-0.180456064458131	455
TCGA-HC-7736-01	1.72095613022769	9.90720859394715	1.50422309230372	2.08829907475493	PRAD	0.1245	0.3035	0	19	18	0.36	-0.443697499232713	456
TCGA-EJ-7782-01	0.756233855888751	9.91112984516133	1.77750627542153	1.45935829906477	PRAD	0.1234	0.4712	4.18	358	337	6.74	0.82865989653532	457
TCGA-KK-A6E1-01	1.3532944219624	9.94025496137039	1.38406599324069	0.821410148860956	PRAD	0.2188	0.342	0.07	22	21	0.42	-0.3767507096021	458
TCGA-KK-A7AU-01	1.40077343582531	9.98212943309289	0.669304304212837	0.840986907795479	PRAD	0.1196	0.3338	0	18	17	0.34	-0.468521082957745	459
TCGA-VP-A87C-01	16.3238267967564	10.0423999818301	18.2099814316832	5.74670699387983	PRAD	0.0648	0.3158	0	20	19	0.38	-0.42021640338319	460
TCGA-HI-7171-01	2.40010529568548	10.0762980759319	1.53240875173762	0.462054694024143	PRAD	0.1673	0.3457	0.06	28	26	0.52	-0.283996656365201	461
TCGA-CH-5764-01	0.835800731163832	10.0778349759697	2.8849681986798	1.98511281441129	PRAD	0.0578	0.2607	0.01	33	31	0.62	-0.207608310501746	462
TCGA-CH-5753-01	1.29063032399952	10.218239640734	3.41049063116872	2.70647503836661	PRAD	0.1622	0.2613	0.1	47	43	0.86	-0.0655015487564323	463
TCGA-EJ-5526-01	1.72530863898206	10.3158751916144	1.42003390286029	3.05816229435926	PRAD	0.1147	0.2691	0	30	24	0.48	-0.318758762624413	464
TCGA-EJ-8470-01	7.54892452576023	10.3528270271892	12.5215717072617	6.62539487069977	PRAD	0.0984	0.2922	0.01	21	20	0.4	-0.397940008672038	465
TCGA-VP-A87D-01	0.537468754218703	10.3910883261012	0.880485369529035	0.770485271079343	PRAD	0.0953	0.3234	0	50	48	0.96	-0.0177287669604316	466
TCGA-EJ-5525-01	1.07231803620096	10.4483670840009	1.22967564990951	1.1864149723313	PRAD	0.2169	0.2706	0.31	58	54	1.08	0.0334237554869497	467
TCGA-CH-5762-01	2.12349493817328	10.4750054493006	4.30012347973424	2.52175958690266	PRAD	0.1191	0.2841	0	59	46	0.92	-0.0362121726544447	468
TCGA-EJ-7327-01	1.02145876595127	10.490459546814	0.6268109814865	1.32086020684878	PRAD	0.0189	0.2991	0	28	23	0.46	-0.337242168318426	469
TCGA-CH-5739-01	1.66240836521565	10.5506481469115	3.99799063947562	1.57677578279681	PRAD	0.0882	0.2588	0.01	34	27	0.54	-0.267606240177031	470
TCGA-YL-A9WL-01	0.722379605452414	10.6230823884807	0.349253398725306	0.326681154966405	PRAD	0.1404	0.3378	0.04	25	23	0.46	-0.337242168318426	471
TCGA-J4-A6M7-01	1.77570140857576	10.6310946488115	0.82631539132403	0.83763714206063	PRAD	0.0036	0.3215	0	12	14	0.28	-0.552841968657781	472
TCGA-EJ-7785-01	2.32725342608118	10.6320638354691	1.31504455387587	2.39523551252951	PRAD	0.0206	0.3321	0	18	18	0.36	-0.443697499232713	473
TCGA-EJ-5508-01	1.94687742488171	10.8641469925993	2.02577467245279	2.28688657339334	PRAD	0.0136	0.2577	0	21	18	0.36	-0.443697499232713	474
TCGA-HC-7230-01	0.703472344768374	11.0971524057534	0.425899412504815	0.711092724355081	PRAD	0.0527	0.3156	0.07	23	19	0.38	-0.42021640338319	475
TCGA-EJ-7781-01	0.794246918518911	11.1610836767186	1.80248059628225	1.77583509220336	PRAD	0.064	0.3098	0	54	50	1	0	476
TCGA-EJ-5530-01	1.17603888405757	11.2428539937133	0.515992607733485	1.02883362744063	PRAD	0.015	0.2709	0	45	38	0.76	-0.119186407719209	477
TCGA-HC-7212-01	0.771089815737127	11.2739377713568	0.711951375990692	0.558469355889096	PRAD	0.0854	0.3495	0	31	16	0.32	-0.494850021680094	478
TCGA-EJ-5519-01	0.731040954910727	11.2946004805099	0.637850474691565	0.893469784412861	PRAD	0.1289	0.2689	0.04	71	64	1.28	0.107209969647868	479
TCGA-YL-A8SL-01	0.465019124624761	11.3716855254013	0.642050353055929	0.349748298997793	PRAD	0.2142	0.3229	0	39	38	0.76	-0.119186407719209	480
TCGA-CH-5751-01	11.9443241098942	11.8938229776665	7.70045666365461	5.12527550873789	PRAD	0.2044	0.2715	0.04	29	20	0.4	-0.397940008672038	481
TCGA-KK-A8II-01	0.513631399398079	12.2310634846973	0.796720906529641	0.763584232297848	PRAD	0.0532	0.3449	0.04	30	30	0.6	-0.221848749616356	482
TCGA-KK-A6E2-01	1.42569691286409	12.3294473721074	1.42166192160126	0.624401432346781	PRAD	0.0154	0.3365	0.02	36	31	0.62	-0.207608310501746	483
TCGA-EJ-7783-01	3.30521969902392	13.0121390698943	1.57522974071475	2.15111891489112	PRAD	0.0357	0.3263	0.06	37	26	0.52	-0.283996656365201	484
TCGA-CH-5752-01	0.539358787425187	13.6035316769883	0.84920889519626	0.832671234140831	PRAD	0.0319	0.2548	0.01	39	38	0.76	-0.119186407719209	485
TCGA-YL-A8SP-01	0.0306133922233256	14.0379185940777	0.366321006566662	0.535630033944438	PRAD	0.0768	0.3147	0.05	20	21	0.42	-0.3767507096021	486
TCGA-EJ-5511-01	0.511061003483419	14.2922913382907	0.713460446183739	1.36757336881512	PRAD	0.1235	0.2797	0.02	36	30	0.6	-0.221848749616356	487
TCGA-EJ-8469-01	3.23386132453006	14.6997601715087	1.80898303406927	1.86711004490109	PRAD	0.1805	0.3399	0.07	25	25	0.5	-0.301029995663981	488
TCGA-FX-A48G-01	1.39898305397194	1.00280855205806	0.391585591009161	0.479949720236399	SARC	0.6711	0.2876	0.22	29	28	0.56	-0.2518119729938	1
TCGA-3B-A9HO-01	39.6042434017517	1.5064839850038	7.58936213775143	2.42794584596938	SARC	0.1477	0.3302	0.04	55	52	1.04	0.0170333392987804	2
TCGA-DX-AB2J-01	0.150487540054409	1.57716737444866	0.12505135993515	0.438836515293359	SARC	0.1016	0.349	0	29	28	0.56	-0.2518119729938	3
TCGA-DX-A3UB-01	0.323723404942241	1.81929855494843	0.48421080993955	0.62471209656271	SARC	0.0295	0.3303	0.03	11	13	0.26	-0.585026652029182	4
TCGA-MB-A5Y9-01	11.7700884147911	1.83043297304889	4.82546528060985	2.00827386274085	SARC	0.0718	0.2908	0	31	24	0.48	-0.318758762624413	5
TCGA-DX-AB2W-01	2.34157029232217	1.83255459675752	1.93919012072661	2.08319491935061	SARC	0.4126	0.3287	0.31	132	132	2.64	0.421603926869831	6
TCGA-DX-A48O-01	1.42392027983771	1.91406682881562	0.496961610873549	2.32039848912535	SARC	0.3693	0.3142	0.66	60	58	1.16	0.0644579892269184	7
TCGA-QQ-A5V2-01	1.12283976878283	1.94424409338688	0.26125444808881	0.520037717645134	SARC	1e-04	0.3319	0	18	10	0.2	-0.698970004336019	8
TCGA-IS-A3KA-01	14.3784994013827	1.97893329354233	3.8695250922771	9.4251291836925	SARC	0.5535	0.3061	0.33	55	51	1.02	0.00860017176191757	9
TCGA-DX-A8BZ-01	0.470028990226437	2.04841654653813	0.324483728884187	0.483759145734512	SARC	0.2131	0.335	0.02	38	23	0.46	-0.337242168318426	10
TCGA-X6-A8C5-01	4.75265749203402	2.04971605217641	3.32090387709459	5.8555048076327	SARC	0.1765	0.3302	0.01	59	59	1.18	0.0718820073061254	11
TCGA-DX-A3U7-01	0.795049031952638	2.12642099279285	0.758329376088049	1.03173608130241	SARC	0.6533	0.3028	0.68	31	34	0.68	-0.167491087293764	12
TCGA-DX-A2J1-01	5.02407087748221	2.12930719728751	4.04020307174277	1.22320721367142	SARC	0.0153	0.2796	0	24	25	0.5	-0.301029995663981	13
TCGA-DX-A6BF-01	0.948858952368989	2.26043734331837	2.73892329672151	2.21014647896904	SARC	0.2134	0.2948	0.16	66	66	1.32	0.12057393120585	14
TCGA-DX-A8BK-01	8.21547181075523	2.33097455367334	4.03057247391735	3.1623406867421	SARC	0.4132	0.3245	0.08	25	24	0.48	-0.318758762624413	15
TCGA-DX-A6BB-01	0.244866578459052	2.36793499666439	0.217043164302908	0.770059425441792	SARC	0.3675	0.3412	0	40	35	0.7	-0.154901959985743	16
TCGA-DX-A6Z0-01	5.14813298939881	2.39347554281758	2.26710641496085	1.49272930186289	SARC	0.415	0.3483	1.13	38	38	0.76	-0.119186407719209	17
TCGA-HB-A3L4-01	0.110597270528613	2.39659734626921	0.0735228395904049	0.663996433496597	SARC	0.7129	0.2957	0.36	27	32	0.64	-0.193820026016113	18
TCGA-K1-A3PN-01	0.814890834622327	2.4210091700747	0.942598066176535	1.54319852623201	SARC	0.1637	0.297	0.09	35	32	0.64	-0.193820026016113	19
TCGA-X6-A7W8-01	1.35081860304147	2.57877254126807	1.92805242747472	1.86733385921142	SARC	0.5554	0.3315	0.79	55	52	1.04	0.0170333392987804	20
TCGA-DX-A3UC-01	1.08450038642599	2.59440886738372	0.0675894403568559	4.01127204454758	SARC	0.1925	0.3481	0.18	28	27	0.54	-0.267606240177031	21
TCGA-DX-AB2G-01	1.54820153740189	2.61284192338266	1.11498099189934	1.30572450066258	SARC	0.0996	0.3118	0.06	32	31	0.62	-0.207608310501746	22
TCGA-DX-A8BL-01	15.6656425196699	2.69150764992871	12.2190073435978	5.11639629629043	SARC	0.5647	0.328	0.18	74	75	1.5	0.176091259055681	23
TCGA-DX-A8BM-01	0.920852941992624	2.70557203551947	1.00433238764791	15.9933192012704	SARC	0.5824	0.3348	0.43	72	61	1.22	0.0863598306747482	24
TCGA-DX-A3M2-01	6.1879035336777	2.72940697771557	1.50557530619222	1.12088419686186	SARC	0.1225	0.2966	0	90	83	1.66	0.220108088040055	25
TCGA-DX-A3LU-01	16.4679731599447	2.73014138240124	4.68811859568052	4.15705556669386	SARC	0.0594	0.2927	0.03	28	32	0.64	-0.193820026016113	26
TCGA-DX-A7EU-01	2.44793186156198	2.78359162280567	1.02258265308263	1.6853004933645	SARC	NA	0.3518	0.29	68	52	1.04	0.0170333392987804	27
TCGA-DX-A1L0-01	0.546394392919536	2.97493135580082	0.293379688912311	1.10308151221307	SARC	0.6798	0.3109	0.3	71	74	1.48	0.170261715394957	28
TCGA-DX-A3UF-01	1.49628175939588	2.98569993769266	0.819163058658534	5.79760974051276	SARC	0.7217	0.3385	0.37	47	39	0.78	-0.10790539730952	29
TCGA-3B-A9HS-01	24.0974080706309	2.99282707074126	15.3468310967577	2.39791812115153	SARC	0.4238	0.3227	0.09	59	60	1.2	0.0791812460476248	30
TCGA-DX-AB32-01	35.9943089024301	3.00096266810939	18.9168431568707	7.26846979531096	SARC	0.3378	0.3491	0.67	263	259	5.18	0.714329759745233	31
TCGA-DX-AB37-01	10.9074166481958	3.03374058259072	3.2017539778066	1.99249996957836	SARC	0.26	0.3145	0.02	48	44	0.88	-0.0555173278498314	32
TCGA-DX-A23Y-01	30.2162232040204	3.05618670935815	11.7213271178499	15.9052615126285	SARC	0.3318	0.3032	0.08	39	42	0.84	-0.0757207139381184	33
TCGA-WK-A8XY-01	0.0907691477369638	3.12502910511185	0	1.94626316857292	SARC	0.9474	0.3462	0.35	49	37	0.74	-0.130768280269024	34
TCGA-DX-AB2V-01	0.601902368231273	3.15139540575629	0.494281423145748	0.728805548107515	SARC	0.5763	0.327	2.85	76	74	1.48	0.170261715394957	35
TCGA-DX-A7ES-01	7.49642867772435	3.18049971970307	2.156311260619	1.37245257451278	SARC	0.0144	0.3212	0	30	23	0.46	-0.337242168318426	36
TCGA-RN-A68Q-01	1.66858896957421	3.19441735285292	0.727941614733467	6.08221259215333	SARC	0	0.3023	0	14	10	0.2	-0.698970004336019	37
TCGA-3B-A9HX-01	2.75673946858492	3.23439963085353	10.827447214686	10.7845112852434	SARC	0.6505	0.3176	0.26	39	38	0.76	-0.119186407719209	38
TCGA-IE-A3OV-01	9.31176703275207	3.24971893990468	6.30414325735043	8.2215334262643	SARC	0.6659	0.3071	0.15	32	35	0.7	-0.154901959985743	39
TCGA-Z4-AAPF-01	3.63631513461663	3.27109617051522	0.30919581739204	0.797827571654241	SARC	0.3778	0.3138	0.02	19	17	0.34	-0.468521082957745	40
TCGA-DX-A3M1-01	0.692157512991669	3.28193289081212	0.990284914301165	1.98226457130775	SARC	0.3861	0.3009	0.12	64	61	1.22	0.0863598306747482	41
TCGA-3B-A9HZ-01	4.8853658916476	3.2842797306529	6.13986916496278	8.3602883162857	SARC	0.2133	0.3057	0	26	25	0.5	-0.301029995663981	42
TCGA-K1-A6RU-01	2.31892080377118	3.32036648679467	0.961317296106497	1.26037073849379	SARC	0.2653	0.3267	0	26	26	0.52	-0.283996656365201	43
TCGA-KD-A5QT-01	2.60182262651596	3.35640737245938	1.59932402727102	0.935404705336704	SARC	0.2048	0.3051	0.1	30	28	0.56	-0.2518119729938	44
TCGA-DX-A3UD-01	1.69658557875826	3.3651774882965	3.68211794670682	17.4272122684474	SARC	0.3845	0.3265	0.88	25	26	0.52	-0.283996656365201	45
TCGA-X6-A8C2-01	1.45412727421169	3.39795180307018	2.37950657585564	2.55190205897128	SARC	0.6317	0.3464	0.42	75	71	1.42	0.152288344383056	46
TCGA-DX-A8BR-01	2.33363030437642	3.40475787163253	1.24545036946031	1.91129048908364	SARC	0.3056	0.3292	0.14	38	37	0.74	-0.130768280269024	47
TCGA-DX-A8BX-01	1.0383174468896	3.40856367346414	0.166996582678379	0.723922868631102	SARC	0.7629	0.3664	0.48	61	55	1.1	0.0413926851582251	48
TCGA-Z4-AAPG-01	0.700777533021439	3.41399160256939	0.905844333826979	0.90823841399706	SARC	0.6458	0.3354	0.9	41	32	0.64	-0.193820026016113	49
TCGA-IW-A3M6-01	1.74107733113606	3.50153517798092	1.76830067515016	2.68790468209954	SARC	0.4349	0.3048	0.04	52	53	1.06	0.0253058652647703	50
TCGA-HB-A2OT-01	0.773648371215035	3.50351420404861	0.457160770579618	4.33512605110249	SARC	0.2906	0.304	0.03	61	62	1.24	0.0934216851622351	51
TCGA-DX-A6Z2-01	10.2792190855924	3.53301442415336	6.50150909787221	6.48371502576035	SARC	0.2429	0.3168	0	60	57	1.14	0.0569048513364726	52
TCGA-FX-A3NK-01	2.02847887568067	3.59803886743076	1.88560312500313	1.34464183190451	SARC	0.2085	0.3004	0.2	28	25	0.5	-0.301029995663981	53
TCGA-UE-A6QT-01	43.993968479313	3.64293732592927	19.3541723151917	21.878551539128	SARC	0.0823	0.3351	0	14	13	0.26	-0.585026652029182	54
TCGA-RN-AAAQ-01	0.474061012047227	3.64525090426493	1.86133236162953	1.67718700921163	SARC	0.6778	0.3166	0.02	42	48	0.96	-0.0177287669604316	55
TCGA-3B-A9HY-01	2.80997593274227	3.65346133659684	1.41969173980536	9.75587892125764	SARC	0.2017	0.3201	0.16	45	42	0.84	-0.0757207139381184	56
TCGA-DX-A7EI-01	1.34836953338715	3.68646051763528	2.09750329338937	0.374694431483309	SARC	0.5661	0.3437	0.76	33	31	0.62	-0.207608310501746	57
TCGA-MJ-A68J-01	1.5706780701076	3.69539636107327	2.17354749647774	5.55898559977504	SARC	0.0608	0.2878	0	9	12	0.24	-0.619788758288394	58
TCGA-MB-A5Y8-01	0.887237891653941	3.69697754259027	0.265418052305155	2.26766889435661	SARC	0.4993	0.3274	0.02	23	20	0.4	-0.397940008672038	59
TCGA-3B-A9I0-01	5.65217337118031	3.72658999185437	7.99770318513623	5.47604354053616	SARC	0.1123	0.3258	0.18	32	29	0.58	-0.236572006437063	60
TCGA-DX-A2J4-01	3.06669376871775	3.82040656255312	2.04802802395733	8.35399621195384	SARC	0.0078	0.2735	0.02	22	21	0.42	-0.3767507096021	61
TCGA-DX-A8BU-01	4.05503935617457	3.82334292562035	3.47136054247387	3.3860409284689	SARC	0.6041	0.344	0.39	73	67	1.34	0.127104798364808	62
TCGA-3B-A9HT-01	38.9673477817307	3.84422156627166	18.2487820079125	17.4941948995131	SARC	0.0955	0.4258	2.94	301	308	6.16	0.789580712164425	63
TCGA-QQ-A5VD-01	3.39667116506356	3.86939368602405	1.50944973626291	1.97593914225216	SARC	0.0937	0.3357	0	341	337	6.74	0.82865989653532	64
TCGA-HB-A5W3-01	0.549469447157459	3.91734348900454	0.821871517422784	3.58751852318717	SARC	0.747	0.2933	0.13	25	20	0.4	-0.397940008672038	65
TCGA-DX-AB2L-01	1.28207333468707	3.93361985892191	0.553992757608022	0.659762178560972	SARC	NA	0.3283	0	14	5	0.1	-1	66
TCGA-KD-A5QU-01	2.16179538627516	3.95650702238626	0.939106854332943	0.947253483679197	SARC	0.6744	0.3292	0.43	62	67	1.34	0.127104798364808	67
TCGA-UE-A6QU-01	60.9075281891596	3.95763481040433	10.3863038781788	22.2908789125965	SARC	0.2464	0.3307	0.13	49	42	0.84	-0.0757207139381184	68
TCGA-DX-AB2X-01	0.697357107207332	3.95811246508411	0.58558606738284	5.60960947338929	SARC	0.5418	0.3598	1.15	42	34	0.68	-0.167491087293764	69
TCGA-MB-A5YA-01	0.326228436211973	3.96405756086858	1.30122059273983	9.47753239108747	SARC	0.0776	0.2796	0	26	19	0.38	-0.42021640338319	70
TCGA-DX-AB2F-01	0.267228920197874	3.97267815872047	0.333090764916453	0.876674135899876	SARC	0.294	0.3465	0.1	36	34	0.68	-0.167491087293764	71
TCGA-3B-A9HV-01	0.0299572563982111	4.01327363865294	0.0298724717102916	0.184994079919625	SARC	0.2685	0.3247	0.14	46	41	0.82	-0.0861861476162833	72
TCGA-3B-A9HJ-01	67.6447844826106	4.04244272131351	12.5711137079735	7.17832852514067	SARC	0.0042	0.321	0	18	8	0.16	-0.795880017344075	73
TCGA-DX-AB2O-01	5.18951799718075	4.09418021675419	2.34389389718393	2.89048335023681	SARC	0.625	0.3437	0.65	64	56	1.12	0.0492180226701817	74
TCGA-DX-A3U6-01	30.4342758456662	4.12911231287551	14.9174266519647	2.59923793429026	SARC	0.0101	0.295	0	2	3	0.06	-1.22184874961636	75
TCGA-DX-AB2S-01	29.2390052582292	4.14744214082648	31.7972183345038	12.7159763577986	SARC	0.0107	0.3088	0.02	14	12	0.24	-0.619788758288394	76
TCGA-IS-A3K6-01	8.73125292867326	4.23500554690195	2.81399280317965	13.8518168695204	SARC	0.1439	0.2808	0.04	33	33	0.66	-0.180456064458131	77
TCGA-DX-A3U8-01	3.3556899879718	4.23519382262926	2.65625610222755	2.99084514652867	SARC	0.2315	0.292	0	25	28	0.56	-0.2518119729938	78
TCGA-DX-A6BE-01	21.0426539656354	4.25379989207104	10.1863409254334	2.32324162035748	SARC	0.0105	0.3324	0.07	26	23	0.46	-0.337242168318426	79
TCGA-FX-A3RE-01	0.270155045729917	4.26238103629562	0.23571664898062	0.503959506862168	SARC	0.31	0.3013	0.01	105	103	2.06	0.313867220369153	80
TCGA-DX-A3UE-01	0.0855461820157631	4.2813841919418	0.31989026317451	6.31723569379744	SARC	0.1868	0.3404	0.27	53	54	1.08	0.0334237554869497	81
TCGA-DX-AB3A-01	0.236674382770823	4.29839994471274	1.04516300542474	0.556772452555314	SARC	0.1686	0.3234	0.16	39	34	0.68	-0.167491087293764	82
TCGA-DX-AB2T-01	19.4688867314753	4.34097117688677	8.11786429810112	5.66900018149107	SARC	0.4523	0.3451	0.25	60	54	1.08	0.0334237554869497	83
TCGA-DX-A7ET-01	11.6195607295121	4.35590091559662	6.37883447424858	5.26386093267962	SARC	0.2994	0.3388	0.17	39	37	0.74	-0.130768280269024	84
TCGA-SI-A71O-01	1.53472605789208	4.42449999580113	0.780194996725675	5.18776202788719	SARC	0.5383	0.3537	0.42	37	26	0.52	-0.283996656365201	85
TCGA-QC-A6FX-01	3.09353452128185	4.42748989877582	1.33567760686429	1.06677084333646	SARC	0.465	0.365	1.34	39	41	0.82	-0.0861861476162833	86
TCGA-VT-A80G-01	2.1665723854041	4.4595999993521	0.521485656460797	3.46012878191404	SARC	0.8686	0.3359	1.21	68	58	1.16	0.0644579892269184	87
TCGA-DX-A3U5-01	0.884510675229052	4.48821861864376	0.522671018150724	3.0682111983215	SARC	0.269	0.3074	0.07	28	29	0.58	-0.236572006437063	88
TCGA-IE-A4EH-01	0.295562076107738	4.54058779027534	0.126310962713967	0.325924100479079	SARC	0.3248	0.2937	0.21	26	21	0.42	-0.3767507096021	89
TCGA-X9-A971-01	0.281993145316493	4.59728385213631	0.343682840733215	4.22446660743686	SARC	0.4306	0.3464	0.49	47	42	0.84	-0.0757207139381184	90
TCGA-DX-A48R-01	0.17927153484454	4.59789367468359	0.153226425065239	1.54196212565652	SARC	0.6671	0.3043	0.9	47	45	0.9	-0.0457574905606751	91
TCGA-FX-A76Y-01	0.598441398152287	4.60977886879628	0.369415240431742	2.43436093574898	SARC	0.0945	0.3329	0.05	30	24	0.48	-0.318758762624413	92
TCGA-DX-A6BH-01	2.09999443516054	4.63692902972765	1.62523365438135	1.11292777209059	SARC	0.0425	0.2992	0.04	13	12	0.24	-0.619788758288394	93
TCGA-K1-A6RV-01	0.555896396387838	4.67947121110858	0.583498004947314	20.0548321116166	SARC	0.6457	0.3388	0.43	67	63	1.26	0.100370545117563	94
TCGA-IE-A4EI-01	0.159628028898318	4.69157076254614	0	5.77072033340942	SARC	0.4788	0.3022	0.85	22	27	0.54	-0.267606240177031	95
TCGA-WK-A8XO-01	4.09424005299087	4.70435139723309	5.36793209742847	11.5685462848224	SARC	0.2069	0.3082	0.08	41	31	0.62	-0.207608310501746	96
TCGA-VT-AB3D-01	149.648636355162	4.74708237772635	26.869110312833	12.0120334763956	SARC	0.077	0.3292	0	47	33	0.66	-0.180456064458131	97
TCGA-DX-A23V-01	2.38798151345987	4.80056890728548	1.8909712656113	1.60837236465226	SARC	0.0206	0.3023	0.02	13	16	0.32	-0.494850021680094	98
TCGA-PC-A5DN-01	1.69440937403817	4.81269237624673	2.33166714861747	0.610366843160097	SARC	0.07	0.3097	0.03	51	44	0.88	-0.0555173278498314	99
TCGA-SG-A849-01	39.2677024598621	4.81320013185976	19.7757781823323	12.5565705854729	SARC	0.2452	0.3227	0	47	48	0.96	-0.0177287669604316	100
TCGA-WK-A8XS-01	0.596586355207592	4.8155552155081	0.708211789593919	2.01747265008371	SARC	0.6729	0.3397	0.33	46	38	0.76	-0.119186407719209	101
TCGA-K1-A6RT-01	39.6145135643359	4.81574415218875	9.2936598081944	9.34127449639807	SARC	1e-04	0.3359	0	52	49	0.98	-0.00877392430750515	102
TCGA-3B-A9I3-01	1.7804670912042	4.84164999628504	1.08816556885739	1.8176988016659	SARC	0.0164	0.3191	0.18	44	45	0.9	-0.0457574905606751	103
TCGA-DX-A8BO-01	6.09767714938322	4.88395233998181	7.77728084860451	5.19942583067058	SARC	0.564	0.3206	0.08	28	26	0.52	-0.283996656365201	104
TCGA-DX-A6YX-01	0.527432112221138	4.90093718944112	0.680627432718665	6.59389832467862	SARC	0.7976	0.3383	1.73	43	33	0.66	-0.180456064458131	105
TCGA-DX-A1KU-01	2.0848113566905	4.98597523960581	1.85212066204238	4.68155213742804	SARC	0.241	0.3089	0.07	45	53	1.06	0.0253058652647703	106
TCGA-IW-A3M5-01	3.11855202883729	4.9905122907227	0.416481152436112	0.186274270709822	SARC	0.6035	0.3075	0.64	40	38	0.76	-0.119186407719209	107
TCGA-QQ-A5VA-01	21.7743609123662	5.00837755573601	32.8181975222687	9.27697043751099	SARC	0.2124	0.3341	0.07	46	47	0.94	-0.0268721464003014	108
TCGA-DX-A3LW-01	0.298644946390575	5.00987852796265	0.496332874740311	0.597661462280608	SARC	0.1381	0.288	0.04	25	26	0.52	-0.283996656365201	109
TCGA-DX-A48N-01	1.57221703683152	5.02548653960683	0.174196373996951	1.58218478738419	SARC	0.1704	0.3361	0.31	32	31	0.62	-0.207608310501746	110
TCGA-DX-A8BG-01	55.7198063268002	5.04069713056023	17.6121401357919	21.4782445748827	SARC	0.4225	0.3264	0.02	71	54	1.08	0.0334237554869497	111
TCGA-DX-A7EQ-01	40.6737769514972	5.04426561570592	0.102420864869765	0.458084880852114	SARC	0.015	0.3408	0	34	38	0.76	-0.119186407719209	112
TCGA-DX-A6BA-01	0.338430663903251	5.0843339348569	0.184076095237943	2.4065514820462	SARC	0.799	0.3059	0.61	47	47	0.94	-0.0268721464003014	113
TCGA-DX-A3UA-01	0.947560306711756	5.08533562698657	4.51441965412537	0.921059783149602	SARC	0.3839	0.3437	0.14	26	27	0.54	-0.267606240177031	114
TCGA-3B-A9HP-01	1.61310438418016	5.08670043810922	1.15395188729672	3.93401201080709	SARC	0.1762	0.36	0	54	38	0.76	-0.119186407719209	115
TCGA-DX-A3LY-01	1.25473139192832	5.12299068267827	0.625590132673697	0.891669711985414	SARC	0.3304	0.2909	0.06	45	45	0.9	-0.0457574905606751	116
TCGA-3B-A9HI-01	6.5187833207259	5.13372852456886	4.09684911804777	3.97478136438442	SARC	0.5007	0.3475	0.01	38	41	0.82	-0.0861861476162833	117
TCGA-DX-A7EL-01	28.4726515502035	5.13638741419974	5.86449877201246	5.76193263739596	SARC	0.1906	0.3316	0.01	39	35	0.7	-0.154901959985743	118
TCGA-DX-AB2E-01	8.46799202993436	5.15579418520375	2.09296371305901	140.848547404748	SARC	0.4074	0.3143	0.39	765	754	15.08	1.17840134153376	119
TCGA-X6-A8C3-01	8.2494219913549	5.21995189142486	3.46545269145464	6.30457234800158	SARC	0.3421	0.3264	0.18	50	49	0.98	-0.00877392430750515	120
TCGA-IS-A3K8-01	0.448917512770066	5.25031577049043	0.10532870388412	0.39408524311074	SARC	0.0789	0.2879	0.01	13	13	0.26	-0.585026652029182	121
TCGA-QQ-A8VF-01	19.288901680017	5.28988835371288	4.43143427007752	4.86577340144002	SARC	0.3776	0.6214	13.14	748	697	13.94	1.14426277376199	122
TCGA-DX-AB36-01	1.30101164461552	5.29459024827503	0.26841300748704	1.33901587960915	SARC	0.1076	0.3266	0.07	28	29	0.58	-0.236572006437063	123
TCGA-DX-A48U-01	0.26677456370292	5.30815828599686	0.166262213345511	6.86418485477084	SARC	0.1624	0.3147	0.33	22	21	0.42	-0.3767507096021	124
TCGA-QQ-A8VD-01	0.0436604180862562	5.31851525471656	0.174147403461029	0.516761647563278	SARC	2e-04	0.3204	0	13	8	0.16	-0.795880017344075	125
TCGA-3B-A9HU-01	8.24710242831513	5.32561303794146	15.9122487229006	20.6424408809807	SARC	0.2435	0.3156	0.03	27	30	0.6	-0.221848749616356	126
TCGA-MJ-A68H-01	0.577480412009056	5.33171507569879	1.39848322417665	4.60620756093008	SARC	0.5713	0.315	0.31	42	43	0.86	-0.0655015487564323	127
TCGA-QQ-A8VG-01	11.4338009834113	5.34398619433828	8.92013579086301	8.75290694675108	SARC	0.0194	0.328	0.01	348	332	6.64	0.822168079368018	128
TCGA-DX-A6B9-01	0.401964195734422	5.34928692695869	0.0924984372041982	1.22520649863789	SARC	0.1291	0.3365	0.01	14	11	0.22	-0.657577319177794	129
TCGA-DX-A6YT-01	0.670401966429062	5.37138020429568	0.543159989428169	2.71681702449353	SARC	0.8368	0.3449	0.06	573	133	2.66	0.424881636631067	130
TCGA-VT-A80J-01	17.217604650757	5.38168176348773	8.19635289942412	16.5509325813111	SARC	0.1541	0.3305	0.8	43	41	0.82	-0.0861861476162833	131
TCGA-SI-A71P-01	5.18157739672212	5.38648679864615	2.63901447703313	26.406644527734	SARC	0.1391	0.3324	0	34	31	0.62	-0.207608310501746	132
TCGA-3R-A8YX-01	1.87744185079225	5.46564267311041	1.43529839102548	13.8641402729914	SARC	0.5443	0.3379	0.14	64	49	0.98	-0.00877392430750515	133
TCGA-X9-A973-01	0.334634781326442	5.47089332600904	2.79084259651016	1.01757469465492	SARC	0.1868	0.3596	1.01	39	30	0.6	-0.221848749616356	134
TCGA-DX-A6B7-01	0.177433603351124	5.49786650717002	0.678237158973141	4.20018337981419	SARC	0.1262	0.3195	0.04	23	30	0.6	-0.221848749616356	135
TCGA-3B-A9I1-01	0.605802748845707	5.52090966112872	0.604088212764068	6.93642672738099	SARC	0.5881	0.3351	0.42	30	25	0.5	-0.301029995663981	136
TCGA-X6-A8C6-01	1.11596246403161	5.54579491615093	1.16987095558146	0.854058307990933	SARC	0.4358	0.3145	0.15	65	56	1.12	0.0492180226701817	137
TCGA-DX-AB35-01	1.11968966275595	5.59187723663837	0.848555754608596	0.553150678963837	SARC	0.3346	0.3453	0.22	45	40	0.8	-0.0969100130080564	138
TCGA-DX-A7EN-01	0.0561072338379168	5.61180779576915	0.22379375911954	7.29045759838666	SARC	0.3516	0.3154	0.43	25	23	0.46	-0.337242168318426	139
TCGA-FX-A3TO-01	0.965348477371746	5.64511763362617	0.641744239359708	15.2840732450037	SARC	0.7518	0.3173	0.48	54	53	1.06	0.0253058652647703	140
TCGA-Z4-A8JB-01	0.92440653208614	5.67247409949246	0.614526858122673	0.824555024822827	SARC	0.0126	0.3276	0	22	10	0.2	-0.698970004336019	141
TCGA-FX-A3NJ-01	0.877583840934775	5.68373688046759	0.420048054279875	4.84125491966191	SARC	0.1282	0.2834	0.01	16	15	0.3	-0.522878745280338	142
TCGA-DX-AATS-01	0.717278264986252	5.71291549423321	1.47519947883169	0.138418292251181	SARC	0.6319	0.3658	2.15	81	74	1.48	0.170261715394957	143
TCGA-DX-A48P-01	3.0252146949889	5.73862906906495	2.07813857255139	4.72227078654491	SARC	0.2473	0.3081	0.29	39	38	0.76	-0.119186407719209	144
TCGA-DX-A8BN-01	0	5.86369048355186	0.0649716138444987	0.48617999259491	SARC	0.3632	0.3511	0.02	36	32	0.64	-0.193820026016113	145
TCGA-DX-A1KX-01	2.74377768009918	5.87098537840148	0.718203221287283	1.0413230736613	SARC	0.585	0.3194	1.45	70	76	1.52	0.181843587944773	146
TCGA-DX-A6BG-01	7.49047946961038	5.94644100819949	3.97380413761893	6.3041452635817	SARC	0.0273	0.3012	0.04	16	15	0.3	-0.522878745280338	147
TCGA-FX-A8OO-01	4.61143652191589	5.96967305081893	0.0901644173818922	0.884085377834133	SARC	0.0341	0.3296	0	30	26	0.52	-0.283996656365201	148
TCGA-3B-A9HL-01	0.465068987424992	6.03149757233157	0.321059599228879	0.533883591923387	SARC	0.3116	0.3268	0.15	46	43	0.86	-0.0655015487564323	149
TCGA-X6-A8C4-01	0.308922404760419	6.05764474126751	0.677705811348942	5.77072767307351	SARC	0.6857	0.3434	1.16	63	71	1.42	0.152288344383056	150
TCGA-DX-A7EO-01	13.6671645946672	6.12184880874597	6.91076097815173	0.537950148217955	SARC	0.0899	0.33	0	15	12	0.24	-0.619788758288394	151
TCGA-IF-A4AJ-01	12.1461952250506	6.18654512365037	4.36539066602308	5.16825849514274	SARC	0.6435	0.3004	0.33	44	46	0.92	-0.0362121726544447	152
TCGA-DX-A6YS-01	1.0335652198493	6.2533492966899	0.830237806185551	0.472780888188126	SARC	0.5936	0.353	0.49	386	206	4.12	0.614897216033135	153
TCGA-DX-A7EM-01	4.43358410082747	6.3226232112142	2.70174435745917	4.37296588263618	SARC	0.4716	0.3356	0.22	50	45	0.9	-0.0457574905606751	154
TCGA-DX-A8BJ-01	0.848608632896419	6.40177800549675	0.765615776031392	6.92479517817764	SARC	0.4825	0.3757	3.28	69	54	1.08	0.0334237554869497	155
TCGA-DX-A48K-01	1.71060427287323	6.46046542534011	5.57830583089414	1.21336804307715	SARC	0.2381	0.3526	0.01	22	22	0.44	-0.356547323513813	156
TCGA-DX-A8BV-01	0.25119035855505	6.50512280977918	0.667945179855819	2.99461546981367	SARC	0.3002	0.332	0.02	55	55	1.1	0.0413926851582251	157
TCGA-DX-AB2P-01	0.935463444545228	6.50556418026851	1.13270502931491	0.87682619114445	SARC	0.4808	0.3271	0.16	41	32	0.64	-0.193820026016113	158
TCGA-DX-A7ER-01	0.106374752276498	6.51136077050901	0	0.145976128732566	SARC	0.001	0.3155	0	31	20	0.4	-0.397940008672038	159
TCGA-PC-A5DK-01	12.7311557937741	6.56589456458765	5.7128058993478	9.14235488165866	SARC	0.07	0.3087	0	17	17	0.34	-0.468521082957745	160
TCGA-DX-A1L2-01	0.402642434394948	6.60497912642473	0.146001047394669	2.2980593292452	SARC	0.4241	0.3001	0.12	113	101	2.02	0.305351369446624	161
TCGA-SI-A71Q-01	0.313351041405322	6.61567395551001	7.09293731356147	0.19350265867503	SARC	0.5945	0.347	1.15	30	29	0.58	-0.236572006437063	162
TCGA-DX-A6YU-01	20.3005052595745	6.64458834558884	8.63893584904222	6.2974802703145	SARC	0.776	0.3454	0.02	35	31	0.62	-0.207608310501746	163
TCGA-X6-A7WA-01	0.562537734285742	6.70257993499802	0.966073057617448	5.80578440537571	SARC	0.1057	0.3372	0.01	470	245	4.9	0.690196080028514	164
TCGA-DX-A8BT-01	1.25224920296785	6.74166376082625	0.693725056361121	1.15994612150274	SARC	0.3737	0.3586	0.52	73	76	1.52	0.181843587944773	165
TCGA-DX-A240-01	0.0977406912460195	6.74494104574024	0.0649760444321023	0.402383293659367	SARC	0.1009	0.2822	0.03	18	13	0.26	-0.585026652029182	166
TCGA-WK-A8XQ-01	10.000469461984	6.86533427372058	1.77137163589599	1.57436092057618	SARC	2e-04	0.3256	0	26	19	0.38	-0.42021640338319	167
TCGA-MB-A8JL-01	1.31694578676876	6.88525763370368	4.87273210582561	0.552866839991953	SARC	0.1673	0.3277	0.16	33	28	0.56	-0.2518119729938	168
TCGA-QQ-A5V9-01	2.48856507629813	6.9297662839772	2.36335425484917	0.640314821238347	SARC	0.3111	0.3521	0.43	61	53	1.06	0.0253058652647703	169
TCGA-HB-A3YV-01	3.4956151656349	7.01135435520617	1.74286095758306	2.5537434430297	SARC	0.5618	0.3012	0.38	47	43	0.86	-0.0655015487564323	170
TCGA-QQ-A5VB-01	22.1551645320009	7.10925766860793	15.1979346631356	27.7526512686125	SARC	0.5196	0.3577	0.64	50	48	0.96	-0.0177287669604316	171
TCGA-DX-A8BH-01	21.1081728255635	7.15279240456013	9.19016076236036	5.33939767004993	SARC	0.6055	0.3347	0	60	53	1.06	0.0253058652647703	172
TCGA-WK-A8XX-01	0.972626701579804	7.15599002243008	2.50747908187769	4.8464907278746	SARC	0.4654	0.3406	0	50	39	0.78	-0.10790539730952	173
TCGA-IS-A3K7-01	5.24203854967035	7.17947388559246	1.39590069205121	0.643741312334208	SARC	0.799	0.3055	0.09	103	93	1.86	0.269512944217916	174
TCGA-JV-A75J-01	0.477748815419598	7.24743888886537	0.0297747935081671	0.0307315298136876	SARC	0.2362	0.3369	0.57	27	17	0.34	-0.468521082957745	175
TCGA-LI-A9QH-01	0.172672432217712	7.25180792874905	0.473505275800787	1.06629850547686	SARC	0.5255	0.3564	0.7	89	78	1.56	0.193124598354462	176
TCGA-WK-A8Y0-01	13.7120382058728	7.30289294854096	10.298860029095	7.20140885086247	SARC	0.802	0.322	0.29	41	34	0.68	-0.167491087293764	177
TCGA-MO-A47P-01	1.91825174047503	7.31805642369818	0.685428143524612	5.37993032559274	SARC	0	0.2777	0	12	11	0.22	-0.657577319177794	178
TCGA-DX-A48L-01	0.223262936442779	7.35310604708155	0.148420706805043	2.83401174337574	SARC	0.3696	0.3426	0.41	46	42	0.84	-0.0757207139381184	179
TCGA-QC-A7B5-01	4.39900283803789	7.43331286791814	2.66326421821775	6.64303327393815	SARC	0.175	0.3317	0.03	1754	1628	32.56	1.51268439621716	180
TCGA-DX-A6YR-01	0.944989914455284	7.47972545963917	1.09936798381362	1.40485842416207	SARC	0.5888	0.3584	0.6	62	62	1.24	0.0934216851622351	181
TCGA-WK-A8XZ-01	0.330565316909061	7.53141701335416	0.461481656567951	7.14465271609584	SARC	NA	0.3406	0.05	34	27	0.54	-0.267606240177031	182
TCGA-DX-AB2H-01	0.0436569869271154	7.71190416965378	0.130600288250833	1.03344207320847	SARC	0.173	0.3206	0.44	42	45	0.9	-0.0457574905606751	183
TCGA-KD-A5QS-01	1.05663990008809	7.71760324183749	0.54973012685469	0.851091433007749	SARC	0.7653	0.3162	0.65	72	75	1.5	0.176091259055681	184
TCGA-DX-A3LS-01	7.59984755554468	7.75715205933843	3.94073604757507	4.50538499214935	SARC	0.2844	0.2887	0.14	42	41	0.82	-0.0861861476162833	185
TCGA-JV-A5VF-01	0.155486912439878	7.77466736528161	0.093028113084312	0.416075104934054	SARC	0.7107	0.327	0.67	29	28	0.56	-0.2518119729938	186
TCGA-MB-A8JK-01	2.18853368453549	7.77951713756413	2.01947854804771	2.30289187696304	SARC	0.6034	0.339	0.11	32	26	0.52	-0.283996656365201	187
TCGA-LI-A67I-01	0.862201501772001	7.78117548015703	0.716467757368715	0.628566162988522	SARC	0.5062	0.338	2.37	46	43	0.86	-0.0655015487564323	188
TCGA-3B-A9HQ-01	6.45732576011029	7.79130587212204	6.94549246904718	8.71814569647572	SARC	0.2615	0.3299	0.04	64	57	1.14	0.0569048513364726	189
TCGA-DX-A3U9-01	0.729400528668768	7.80596483412178	0.0909170234437367	7.80422758525318	SARC	0.3629	0.3547	0.16	52	52	1.04	0.0170333392987804	190
TCGA-DX-A6YZ-01	2.29979892112058	7.90662490183709	3.30762988882137	1.79799368315418	SARC	0.5679	0.3266	0.07	68	65	1.3	0.113943352306837	191
TCGA-X6-A7WD-01	0.235436092791409	7.95070741503598	0.195641470189087	3.23084647946146	SARC	0.1592	0.331	0.18	32	32	0.64	-0.193820026016113	192
TCGA-X2-A95T-01	1.98109571599973	8.14680314644168	1.20724318081388	4.11569080615019	SARC	0.2423	0.335	0.12	56	40	0.8	-0.0969100130080564	193
TCGA-WP-A9GB-01	0.127493588755338	8.25431215875265	0.0317831894609416	1.31217841591424	SARC	0.72	0.3411	0.37	135	125	2.5	0.397940008672038	194
TCGA-SI-AA8B-01	0.115881190956644	8.34881323997648	0.0770354835479075	0.854741319404484	SARC	0.698	0.3624	0.45	46	44	0.88	-0.0555173278498314	195
TCGA-SI-AA8C-01	2.06641324207646	8.46925721769885	6.89106951070928	2.37083209391491	SARC	0.2481	0.3386	0.01	12	14	0.28	-0.552841968657781	196
TCGA-JV-A5VE-01	13.5686996744187	8.58285536567068	4.31299977913061	20.9116885512469	SARC	0.3359	0.3077	0.06	40	43	0.86	-0.0655015487564323	197
TCGA-DX-A2J0-01	1.50532194679452	8.6335524132039	4.68331219718571	2.91267337857079	SARC	0.2064	0.2754	0.32	35	39	0.78	-0.10790539730952	198
TCGA-HB-A43Z-01	0.37741097576599	8.72483714481161	0.150537132597982	1.37894651890508	SARC	0.7424	0.3145	1.17	58	58	1.16	0.0644579892269184	199
TCGA-X6-A7WC-01	14.0083219399093	8.75404374942914	9.57852051136437	9.942473767052	SARC	0.7064	0.3335	0.19	75	79	1.58	0.198657086954423	200
TCGA-KF-A41W-01	2.1852540667908	8.92620862035903	20.778983068586	18.5951396752124	SARC	0.1924	0.3066	0.29	43	37	0.74	-0.130768280269024	201
TCGA-Z4-A9VC-01	0.206400138375893	8.93476213321538	0.382229690218753	1.56287310231756	SARC	1e-04	0.3372	0	26	15	0.3	-0.522878745280338	202
TCGA-DX-AB2Z-01	77.7057733843214	8.99134654360552	15.1531527548338	68.6190032641236	SARC	0.1334	0.3431	0.01	69	63	1.26	0.100370545117563	203
TCGA-QQ-A8VH-01	0.55465427199781	9.17635938795789	1.10616899151261	0.63672449253048	SARC	0.4877	0.3298	0.49	50	45	0.9	-0.0457574905606751	204
TCGA-QQ-A8VB-01	1.21659957032536	9.48795266633973	2.3008137937822	1.2305494327726	SARC	0.846	0.338	0.22	67	62	1.24	0.0934216851622351	205
TCGA-3B-A9HR-01	0.058267300964333	9.49183877862469	0.145255983771934	2.80356778026025	SARC	0.6351	0.3488	0.47	31	28	0.56	-0.2518119729938	206
TCGA-X6-A7WB-01	0.312346345374723	9.5263884871196	0.373754815540848	1.91274880040257	SARC	0.8496	0.3601	0.52	346	130	2.6	0.414973347970818	207
TCGA-DX-A1KW-01	0.754319361543554	9.57728594961186	0.205141226025267	0.864576053209377	SARC	0.6125	0.3041	0.32	34	34	0.68	-0.167491087293764	208
TCGA-MO-A47R-01	0.346288497724567	9.58153584589957	0.172654217969277	2.73243092118856	SARC	0.6755	0.3023	0.1	33	33	0.66	-0.180456064458131	209
TCGA-DX-A6YQ-01	16.2790548075419	9.7798967732819	5.69170746715508	16.8295181496335	SARC	0.7015	0.3536	0.74	79	72	1.44	0.15836249209525	210
TCGA-IW-A3M4-01	0.508777713910305	9.85778296984224	0.190251666369054	2.14365030769286	SARC	0.1861	0.2928	0.03	23	20	0.4	-0.397940008672038	211
TCGA-MJ-A850-01	10.9129892381435	9.97351440221237	0.24592324111966	3.28915350809425	SARC	0	0.3061	0	17	18	0.36	-0.443697499232713	212
TCGA-DX-A48J-01	0.845613141650686	10.0479502278963	0.87565143140671	9.99188104191991	SARC	0.1337	0.353	0.05	17	12	0.24	-0.619788758288394	213
TCGA-DX-A8BP-01	16.537246400924	10.4552081071801	6.10636201449698	23.0869697771207	SARC	0.3821	0.3322	0.01	572	566	11.32	1.05384642685225	214
TCGA-DX-A6B8-01	0.0957737860142573	10.5175141232564	0.33425954845259	0.911786026589968	SARC	0.8072	0.3383	0.89	44	46	0.92	-0.0362121726544447	215
TCGA-DX-AB30-01	0.256270328764139	10.6999971672836	4.91214345787623	0.454246990296145	SARC	0.0969	0.3786	4.78	14	13	0.26	-0.585026652029182	216
TCGA-DX-A2IZ-01	0.0654133564164068	10.7702024459896	0.0652282242756057	1.51479371857176	SARC	0.1581	0.3062	0.01	38	40	0.8	-0.0969100130080564	217
TCGA-IE-A4EJ-01	5.12830331499147	10.7979129245375	1.64204241940548	4.50333959396279	SARC	0.5975	0.2881	0.09	43	39	0.78	-0.10790539730952	218
TCGA-DX-A6YV-01	0.116850650519109	10.9211840785169	0.271879862638644	16.4962132820073	SARC	0.7687	0.348	1.31	1162	367	7.34	0.865696059916071	219
TCGA-QC-AA9N-01	0.961436313606214	10.9601020234683	1.16055006057997	2.17434244659272	SARC	0.6556	0.3296	0.37	37	33	0.66	-0.180456064458131	220
TCGA-DX-AB3C-01	15.2179686191035	11.0218377931527	0.428669460355838	0.265466189665348	SARC	0.0984	0.3275	0.04	21	10	0.2	-0.698970004336019	221
TCGA-N1-A6IA-01	0.872407493520408	11.3346724149578	1.17107094422306	0.604350146483175	SARC	0.5346	0.3296	0.19	34	33	0.66	-0.180456064458131	222
TCGA-SG-A6Z4-01	0.614416115056417	11.9029808431375	0.696224092640044	1.14975273721277	SARC	0.7882	0.3465	0.44	43	37	0.74	-0.130768280269024	223
TCGA-DX-AB3B-01	4.16469907978144	12.4545592070748	0.0783568338791203	0.606559716980532	SARC	0.0553	0.3192	0.12	28	28	0.56	-0.2518119729938	224
TCGA-IE-A6BZ-01	3.11151977400029	12.6246566411903	0.23105313938005	2.11222872723005	SARC	0.8199	0.3092	1.24	41	40	0.8	-0.0969100130080564	225
TCGA-X6-A8C7-01	6.08310704864635	13.1182146012857	0	0.619200245607849	SARC	0.0367	0.3184	0	15	9	0.18	-0.744727494896694	226
TCGA-DX-AB2Q-01	0.634477791866432	13.3955138115235	0.230066218182785	0.964676389532247	SARC	0.4438	0.3325	1.01	73	67	1.34	0.127104798364808	227
TCGA-WK-A8XT-01	6.93787715855929	14.2663543462876	0	0.704448043826277	SARC	0.0693	0.3212	0.02	46	45	0.9	-0.0457574905606751	228
TCGA-QQ-A5VC-01	0.519988352439666	15.1336071413164	0.17283889576375	2.066381280577	SARC	0.4879	0.3741	2.3	58	49	0.98	-0.00877392430750515	229
TCGA-DX-A7EF-01	0	15.3844104023768	0.791418738310669	0.71960501962592	SARC	0.6017	0.3504	0.34	38	44	0.88	-0.0555173278498314	230
TCGA-FX-A2QS-01	2.39689235190756	20.0865755878115	6.94724927145474	4.04573023776506	SARC	0.5004	0.3061	0.34	51	52	1.04	0.0170333392987804	231
TCGA-SG-A6Z7-01	0.575744008034183	21.9241165235832	80.2071789216877	0.80170184886414	SARC	0.3453	0.3336	0.48	52	45	0.9	-0.0457574905606751	232
